# Supplementary material for: From density functional theory to machine learning predictive models for electrical properties of spinel oxides
Source: Sci Rep. 2024 May 27;14:12150. doi: 10.1038/s41598-024-62788-4 (PMC11637019; doi:10.1038/s41598-024-62788-4)
Supplement: Supplementary file 1 — Supplementary Information 1. [file 41598_2024_62788_MOESM1_ESM.zip]

Archive with 593 entries (394 files):
- codes/
- codes/Bands.py
- codes/bandsclass_create.py
- codes/BlockTransport.py
- codes/eff_mass.py
- codes/multipleTtrainV4.py
- codes/TBHfitting.py
- codes/transport_mod_extensionv2.py
- contcars/
- contcars/FC_contcars/
- contcars/FC_contcars/Co1Fe7Co11Fe5/
- contcars/FC_contcars/Co1Fe7Co11Fe5/CONTCAR
- contcars/FC_contcars/Co1Fe7Co11Fe5/Final_ENERGY.txt
- contcars/FC_contcars/Co1Fe7Co13Fe3/
- contcars/FC_contcars/Co1Fe7Co13Fe3/CONTCAR
- contcars/FC_contcars/Co1Fe7Co13Fe3/Final_ENERGY.txt
- contcars/FC_contcars/Co1Fe7Co15Fe1/
- contcars/FC_contcars/Co1Fe7Co15Fe1/CONTCAR
- contcars/FC_contcars/Co1Fe7Co15Fe1/Final_ENERGY.txt
- contcars/FC_contcars/Co1Fe7Co4Fe12/
- contcars/FC_contcars/Co1Fe7Co4Fe12/CONTCAR
- contcars/FC_contcars/Co1Fe7Co4Fe12/Final_ENERGY.txt
- contcars/FC_contcars/Co1Fe7Co9Fe7/
- contcars/FC_contcars/Co1Fe7Co9Fe7/CONTCAR
- contcars/FC_contcars/Co1Fe7Co9Fe7/Final_ENERGY.txt
- contcars/FC_contcars/Co2Fe6Co12Fe4/
- contcars/FC_contcars/Co2Fe6Co12Fe4/CONTCAR
- contcars/FC_contcars/Co2Fe6Co12Fe4/Final_ENERGY.txt
- contcars/FC_contcars/Co2Fe6Co14Fe2/
- contcars/FC_contcars/Co2Fe6Co14Fe2/CONTCAR
- contcars/FC_contcars/Co2Fe6Co14Fe2/Final_ENERGY.txt
- contcars/FC_contcars/Co2Fe6Co2Fe14/
- contcars/FC_contcars/Co2Fe6Co2Fe14/CONTCAR
- contcars/FC_contcars/Co2Fe6Co2Fe14/Final_ENERGY.txt
- contcars/FC_contcars/Co2Fe6Co8Fe8/
- contcars/FC_contcars/Co2Fe6Co8Fe8/CONTCAR
- contcars/FC_contcars/Co2Fe6Co8Fe8/Final_ENERGY.txt
- contcars/FC_contcars/Co3Fe5Co11Fe5/
- contcars/FC_contcars/Co3Fe5Co11Fe5/CONTCAR
- contcars/FC_contcars/Co3Fe5Co11Fe5/Final_ENERGY.txt
- contcars/FC_contcars/Co3Fe5Co12Fe4/
- contcars/FC_contcars/Co3Fe5Co12Fe4/CONTCAR
- contcars/FC_contcars/Co3Fe5Co12Fe4/Final_ENERGY.txt
- contcars/FC_contcars/Co3Fe5Co13Fe3/
- contcars/FC_contcars/Co3Fe5Co13Fe3/CONTCAR
- contcars/FC_contcars/Co3Fe5Co13Fe3/Final_ENERGY.txt
- contcars/FC_contcars/Co3Fe5Co14Fe2/
- contcars/FC_contcars/Co3Fe5Co14Fe2/CONTCAR
- contcars/FC_contcars/Co3Fe5Co14Fe2/Final_ENERGY.txt
- contcars/FC_contcars/Co3Fe5Co15Fe1/
- contcars/FC_contcars/Co3Fe5Co15Fe1/CONTCAR
- contcars/FC_contcars/Co3Fe5Co15Fe1/Final_ENERGY.txt
- contcars/FC_contcars/Co3Fe5Co2Fe14/
- contcars/FC_contcars/Co3Fe5Co2Fe14/CONTCAR
- contcars/FC_contcars/Co3Fe5Co2Fe14/Final_ENERGY.txt
- contcars/FC_contcars/Co3Fe5Co4Fe12/
- contcars/FC_contcars/Co3Fe5Co4Fe12/CONTCAR
- contcars/FC_contcars/Co3Fe5Co4Fe12/Final_ENERGY.txt
- contcars/FC_contcars/Co3Fe5Co8Fe8/
- contcars/FC_contcars/Co3Fe5Co8Fe8/CONTCAR
- contcars/FC_contcars/Co3Fe5Co8Fe8/Final_ENERGY.txt
- contcars/FC_contcars/Co3Fe5Co9Fe7/
- contcars/FC_contcars/Co3Fe5Co9Fe7/CONTCAR
- contcars/FC_contcars/Co3Fe5Co9Fe7/Final_ENERGY.txt
- contcars/FC_contcars/Co5Fe3Co11Fe5/
- contcars/FC_contcars/Co5Fe3Co11Fe5/CONTCAR
- contcars/FC_contcars/Co5Fe3Co11Fe5/Final_ENERGY.txt
- contcars/FC_contcars/Co5Fe3Co13Fe3/
- contcars/FC_contcars/Co5Fe3Co13Fe3/CONTCAR
- contcars/FC_contcars/Co5Fe3Co13Fe3/Final_ENERGY.txt
- contcars/FC_contcars/Co5Fe3Co15Fe1/
- contcars/FC_contcars/Co5Fe3Co15Fe1/CONTCAR
- contcars/FC_contcars/Co5Fe3Co15Fe1/Final_ENERGY.txt
- contcars/FC_contcars/Co5Fe3Co4Fe12/
- contcars/FC_contcars/Co5Fe3Co4Fe12/CONTCAR
- contcars/FC_contcars/Co5Fe3Co4Fe12/Final_ENERGY.txt
- contcars/FC_contcars/Co5Fe3Co9Fe7/
- contcars/FC_contcars/Co5Fe3Co9Fe7/CONTCAR
- contcars/FC_contcars/Co5Fe3Co9Fe7/Final_ENERGY.txt
- contcars/FC_contcars/Co6Fe2Co11Fe5/
- contcars/FC_contcars/Co6Fe2Co11Fe5/CONTCAR
- contcars/FC_contcars/Co6Fe2Co11Fe5/Final_ENERGY.txt
- contcars/FC_contcars/Co6Fe2Co12Fe4/
- contcars/FC_contcars/Co6Fe2Co12Fe4/CONTCAR
- contcars/FC_contcars/Co6Fe2Co12Fe4/Final_ENERGY.txt
- contcars/FC_contcars/Co6Fe2Co13Fe3/
- contcars/FC_contcars/Co6Fe2Co13Fe3/CONTCAR
- contcars/FC_contcars/Co6Fe2Co13Fe3/Final_ENERGY.txt
- contcars/FC_contcars/Co6Fe2Co15Fe1/
- contcars/FC_contcars/Co6Fe2Co15Fe1/CONTCAR
- contcars/FC_contcars/Co6Fe2Co15Fe1/Final_ENERGY.txt
- contcars/FC_contcars/Co6Fe2Co2Fe14/
- contcars/FC_contcars/Co6Fe2Co2Fe14/CONTCAR
- contcars/FC_contcars/Co6Fe2Co2Fe14/Final_ENERGY.txt
- contcars/FC_contcars/Co6Fe2Co4Fe12/
- contcars/FC_contcars/Co6Fe2Co4Fe12/CONTCAR
- contcars/FC_contcars/Co6Fe2Co4Fe12/Final_ENERGY.txt
- contcars/FC_contcars/Co6Fe2Co8Fe8/
- contcars/FC_contcars/Co6Fe2Co8Fe8/CONTCAR
- contcars/FC_contcars/Co6Fe2Co8Fe8/Final_ENERGY.txt
- contcars/FC_contcars/Co6Fe2Co9Fe7/
- contcars/FC_contcars/Co6Fe2Co9Fe7/CONTCAR
- contcars/FC_contcars/Co6Fe2Co9Fe7/Final_ENERGY.txt
- contcars/FC_contcars/Co7Fe1Co12Fe4/
- contcars/FC_contcars/Co7Fe1Co12Fe4/CONTCAR
- contcars/FC_contcars/Co7Fe1Co12Fe4/Final_ENERGY.txt
- contcars/FC_contcars/Co7Fe1Co14Fe2/
- contcars/FC_contcars/Co7Fe1Co14Fe2/CONTCAR
- contcars/FC_contcars/Co7Fe1Co14Fe2/Final_ENERGY.txt
- contcars/FC_contcars/Co7Fe1Co2Fe14/
- contcars/FC_contcars/Co7Fe1Co2Fe14/CONTCAR
- contcars/FC_contcars/Co7Fe1Co2Fe14/Final_ENERGY.txt
- contcars/FC_contcars/Co7Fe1Co8Fe8/
- contcars/FC_contcars/Co7Fe1Co8Fe8/CONTCAR
- contcars/FC_contcars/Co7Fe1Co8Fe8/Final_ENERGY.txt
- contcars/MC_contcars/
- contcars/MC_contcars/Co1Mn7Co0Mn16/
- contcars/MC_contcars/Co1Mn7Co0Mn16/CONTCAR
- contcars/MC_contcars/Co1Mn7Co0Mn16/Final_ENERGY.txt
- contcars/MC_contcars/Co1Mn7Co11Mn5/
- contcars/MC_contcars/Co1Mn7Co11Mn5/CONTCAR
- contcars/MC_contcars/Co1Mn7Co11Mn5/Final_ENERGY.txt
- contcars/MC_contcars/Co1Mn7Co13Mn3/
- contcars/MC_contcars/Co1Mn7Co13Mn3/CONTCAR
- contcars/MC_contcars/Co1Mn7Co13Mn3/Final_ENERGY.txt
- contcars/MC_contcars/Co1Mn7Co15Mn1/
- contcars/MC_contcars/Co1Mn7Co15Mn1/CONTCAR
- contcars/MC_contcars/Co1Mn7Co15Mn1/Final_ENERGY.txt
- contcars/MC_contcars/Co1Mn7Co2Mn14/
- contcars/MC_contcars/Co1Mn7Co2Mn14/CONTCAR
- contcars/MC_contcars/Co1Mn7Co2Mn14/Final_ENERGY.txt
- contcars/MC_contcars/Co1Mn7Co4Mn12/
- contcars/MC_contcars/Co1Mn7Co4Mn12/CONTCAR
- contcars/MC_contcars/Co1Mn7Co4Mn12/Final_ENERGY.txt
- contcars/MC_contcars/Co1Mn7Co9Mn7/
- contcars/MC_contcars/Co1Mn7Co9Mn7/CONTCAR
- contcars/MC_contcars/Co1Mn7Co9Mn7/Final_ENERGY.txt
- contcars/MC_contcars/Co3Mn5Co0Mn16/
- contcars/MC_contcars/Co3Mn5Co0Mn16/CONTCAR
- contcars/MC_contcars/Co3Mn5Co0Mn16/Final_ENERGY.txt
- contcars/MC_contcars/Co3Mn5Co11Mn5/
- contcars/MC_contcars/Co3Mn5Co11Mn5/CONTCAR
- contcars/MC_contcars/Co3Mn5Co11Mn5/Final_ENERGY.txt
- contcars/MC_contcars/Co3Mn5Co13Mn3/
- contcars/MC_contcars/Co3Mn5Co13Mn3/CONTCAR
- contcars/MC_contcars/Co3Mn5Co13Mn3/Final_ENERGY.txt
- contcars/MC_contcars/Co3Mn5Co2Mn14/
- contcars/MC_contcars/Co3Mn5Co2Mn14/CONTCAR
- contcars/MC_contcars/Co3Mn5Co2Mn14/Final_ENERGY.txt
- contcars/MC_contcars/Co3Mn5Co4Mn12/
- contcars/MC_contcars/Co3Mn5Co4Mn12/CONTCAR
- contcars/MC_contcars/Co3Mn5Co4Mn12/Final_ENERGY.txt
- contcars/MC_contcars/Co3Mn5Co9Mn7/
- contcars/MC_contcars/Co3Mn5Co9Mn7/CONTCAR
- contcars/MC_contcars/Co3Mn5Co9Mn7/Final_ENERGY.txt
- contcars/MC_contcars/Co5Mn3Co0Mn16/
- contcars/MC_contcars/Co5Mn3Co0Mn16/CONTCAR
- contcars/MC_contcars/Co5Mn3Co0Mn16/Final_ENERGY.txt
- contcars/MC_contcars/Co5Mn3Co11Mn5/
- contcars/MC_contcars/Co5Mn3Co11Mn5/CONTCAR
- contcars/MC_contcars/Co5Mn3Co11Mn5/Final_ENERGY.txt
- contcars/MC_contcars/Co5Mn3Co13Mn3/
- contcars/MC_contcars/Co5Mn3Co13Mn3/CONTCAR
- contcars/MC_contcars/Co5Mn3Co13Mn3/Final_ENERGY.txt
- contcars/MC_contcars/Co5Mn3Co2Mn14/
- contcars/MC_contcars/Co5Mn3Co2Mn14/CONTCAR
- contcars/MC_contcars/Co5Mn3Co2Mn14/Final_ENERGY.txt
- contcars/MC_contcars/Co5Mn3Co4Mn12/
- contcars/MC_contcars/Co5Mn3Co4Mn12/CONTCAR
- contcars/MC_contcars/Co5Mn3Co4Mn12/Final_ENERGY.txt
- contcars/MC_contcars/Co5Mn3Co9Mn7/
- contcars/MC_contcars/Co5Mn3Co9Mn7/CONTCAR
- contcars/MC_contcars/Co5Mn3Co9Mn7/Final_ENERGY.txt
- contcars/MC_contcars/Co6Mn2Co0Mn16/
- contcars/MC_contcars/Co6Mn2Co0Mn16/CONTCAR
- contcars/MC_contcars/Co6Mn2Co0Mn16/Final_ENERGY.txt
- contcars/MC_contcars/Co6Mn2Co11Mn5/
- contcars/MC_contcars/Co6Mn2Co11Mn5/CONTCAR
- contcars/MC_contcars/Co6Mn2Co11Mn5/Final_ENERGY.txt
- contcars/MC_contcars/Co6Mn2Co13Mn3/
- contcars/MC_contcars/Co6Mn2Co13Mn3/CONTCAR
- contcars/MC_contcars/Co6Mn2Co13Mn3/Final_ENERGY.txt
- contcars/MC_contcars/Co6Mn2Co15Mn1/
- contcars/MC_contcars/Co6Mn2Co15Mn1/CONTCAR
- contcars/MC_contcars/Co6Mn2Co15Mn1/Final_ENERGY.txt
- contcars/MC_contcars/Co6Mn2Co2Mn14/
- contcars/MC_contcars/Co6Mn2Co2Mn14/CONTCAR
- contcars/MC_contcars/Co6Mn2Co2Mn14/Final_ENERGY.txt
- contcars/MC_contcars/Co6Mn2Co4Mn12/
- contcars/MC_contcars/Co6Mn2Co4Mn12/CONTCAR
- contcars/MC_contcars/Co6Mn2Co4Mn12/Final_ENERGY.txt
- contcars/MC_contcars/Co6Mn2Co9Mn7/
- contcars/MC_contcars/Co6Mn2Co9Mn7/CONTCAR
- contcars/MC_contcars/Co6Mn2Co9Mn7/Final_ENERGY.txt
- contcars/MC_contcars/Co8Mn0Co0Mn16/
- contcars/MC_contcars/Co8Mn0Co0Mn16/CONTCAR
- contcars/MC_contcars/Co8Mn0Co0Mn16/Final_ENERGY.txt
- contcars/MC_contcars/Co8Mn0Co11Mn5/
- contcars/MC_contcars/Co8Mn0Co11Mn5/CONTCAR
- contcars/MC_contcars/Co8Mn0Co11Mn5/Final_ENERGY.txt
- contcars/MC_contcars/Co8Mn0Co13Mn3/
- contcars/MC_contcars/Co8Mn0Co13Mn3/CONTCAR
- contcars/MC_contcars/Co8Mn0Co13Mn3/Final_ENERGY.txt
- contcars/MC_contcars/Co8Mn0Co15Mn1/
- contcars/MC_contcars/Co8Mn0Co15Mn1/CONTCAR
- contcars/MC_contcars/Co8Mn0Co15Mn1/Final_ENERGY.txt
- contcars/MC_contcars/Co8Mn0Co2Mn14/
- contcars/MC_contcars/Co8Mn0Co2Mn14/CONTCAR
- contcars/MC_contcars/Co8Mn0Co2Mn14/Final_ENERGY.txt
- contcars/MC_contcars/Co8Mn0Co4Mn12/
- contcars/MC_contcars/Co8Mn0Co4Mn12/CONTCAR
- contcars/MC_contcars/Co8Mn0Co4Mn12/Final_ENERGY.txt
- contcars/MC_contcars/Co8Mn0Co9Mn7/
- contcars/MC_contcars/Co8Mn0Co9Mn7/CONTCAR
- contcars/MC_contcars/Co8Mn0Co9Mn7/Final_ENERGY.txt
- contcars/MF_contcars/
- contcars/MF_contcars/Fe1Mn7Fe0Mn16/
- contcars/MF_contcars/Fe1Mn7Fe0Mn16/CONTCAR
- contcars/MF_contcars/Fe1Mn7Fe0Mn16/Final_ENERGY.txt
- contcars/MF_contcars/Fe1Mn7Fe11Mn5/
- contcars/MF_contcars/Fe1Mn7Fe11Mn5/CONTCAR
- contcars/MF_contcars/Fe1Mn7Fe11Mn5/Final_ENERGY.txt
- contcars/MF_contcars/Fe1Mn7Fe13Mn3/
- contcars/MF_contcars/Fe1Mn7Fe13Mn3/CONTCAR
- contcars/MF_contcars/Fe1Mn7Fe13Mn3/Final_ENERGY.txt
- contcars/MF_contcars/Fe1Mn7Fe15Mn1/
- contcars/MF_contcars/Fe1Mn7Fe15Mn1/CONTCAR
- contcars/MF_contcars/Fe1Mn7Fe15Mn1/Final_ENERGY.txt
- contcars/MF_contcars/Fe1Mn7Fe2Mn14/
- contcars/MF_contcars/Fe1Mn7Fe2Mn14/CONTCAR
- contcars/MF_contcars/Fe1Mn7Fe2Mn14/Final_ENERGY.txt
- contcars/MF_contcars/Fe1Mn7Fe9Mn7/
- contcars/MF_contcars/Fe1Mn7Fe9Mn7/CONTCAR
- contcars/MF_contcars/Fe1Mn7Fe9Mn7/Final_ENERGY.txt
- contcars/MF_contcars/Fe3Mn5Fe0Mn16/
- contcars/MF_contcars/Fe3Mn5Fe0Mn16/CONTCAR
- contcars/MF_contcars/Fe3Mn5Fe0Mn16/Final_ENERGY.txt
- contcars/MF_contcars/Fe3Mn5Fe11Mn5/
- contcars/MF_contcars/Fe3Mn5Fe11Mn5/CONTCAR
- contcars/MF_contcars/Fe3Mn5Fe11Mn5/Final_ENERGY.txt
- contcars/MF_contcars/Fe3Mn5Fe13Mn3/
- contcars/MF_contcars/Fe3Mn5Fe13Mn3/CONTCAR
- contcars/MF_contcars/Fe3Mn5Fe13Mn3/Final_ENERGY.txt
- contcars/MF_contcars/Fe3Mn5Fe2Mn14/
- contcars/MF_contcars/Fe3Mn5Fe2Mn14/CONTCAR
- contcars/MF_contcars/Fe3Mn5Fe2Mn14/Final_ENERGY.txt
- contcars/MF_contcars/Fe3Mn5Fe4Mn12/
- contcars/MF_contcars/Fe3Mn5Fe4Mn12/CONTCAR
- contcars/MF_contcars/Fe3Mn5Fe4Mn12/Final_ENERGY.txt
- contcars/MF_contcars/Fe3Mn5Fe9Mn7/
- contcars/MF_contcars/Fe3Mn5Fe9Mn7/CONTCAR
- contcars/MF_contcars/Fe3Mn5Fe9Mn7/Final_ENERGY.txt
- contcars/MF_contcars/Fe5Mn3Fe11Mn5/
- contcars/MF_contcars/Fe5Mn3Fe11Mn5/CONTCAR
- contcars/MF_contcars/Fe5Mn3Fe11Mn5/Final_ENERGY.txt
- contcars/MF_contcars/Fe5Mn3Fe13Mn3/
- contcars/MF_contcars/Fe5Mn3Fe13Mn3/CONTCAR
- contcars/MF_contcars/Fe5Mn3Fe13Mn3/Final_ENERGY.txt
- contcars/MF_contcars/Fe5Mn3Fe15Mn1/
- contcars/MF_contcars/Fe5Mn3Fe15Mn1/CONTCAR
- contcars/MF_contcars/Fe5Mn3Fe15Mn1/Final_ENERGY.txt
- contcars/MF_contcars/Fe5Mn3Fe2Mn14/
- contcars/MF_contcars/Fe5Mn3Fe2Mn14/CONTCAR
- contcars/MF_contcars/Fe5Mn3Fe2Mn14/Final_ENERGY.txt
- contcars/MF_contcars/Fe5Mn3Fe4Mn12/
- contcars/MF_contcars/Fe5Mn3Fe4Mn12/CONTCAR
- contcars/MF_contcars/Fe5Mn3Fe4Mn12/Final_ENERGY.txt
- contcars/MF_contcars/Fe5Mn3Fe9Mn7/
- contcars/MF_contcars/Fe5Mn3Fe9Mn7/CONTCAR
- contcars/MF_contcars/Fe5Mn3Fe9Mn7/Final_ENERGY.txt
- contcars/MF_contcars/Fe6Mn2Fe0Mn16/
- contcars/MF_contcars/Fe6Mn2Fe0Mn16/CONTCAR
- contcars/MF_contcars/Fe6Mn2Fe0Mn16/Final_ENERGY.txt
- contcars/MF_contcars/Fe6Mn2Fe11Mn5/
- contcars/MF_contcars/Fe6Mn2Fe11Mn5/CONTCAR
- contcars/MF_contcars/Fe6Mn2Fe11Mn5/Final_ENERGY.txt
- contcars/MF_contcars/Fe6Mn2Fe13Mn3/
- contcars/MF_contcars/Fe6Mn2Fe13Mn3/CONTCAR
- contcars/MF_contcars/Fe6Mn2Fe13Mn3/Final_ENERGY.txt
- contcars/MF_contcars/Fe6Mn2Fe15Mn1/
- contcars/MF_contcars/Fe6Mn2Fe15Mn1/CONTCAR
- contcars/MF_contcars/Fe6Mn2Fe15Mn1/Final_ENERGY.txt
- contcars/MF_contcars/Fe6Mn2Fe4Mn12/
- contcars/MF_contcars/Fe6Mn2Fe4Mn12/CONTCAR
- contcars/MF_contcars/Fe6Mn2Fe4Mn12/Final_ENERGY.txt
- contcars/MF_contcars/Fe6Mn2Fe9Mn7/
- contcars/MF_contcars/Fe6Mn2Fe9Mn7/CONTCAR
- contcars/MF_contcars/Fe6Mn2Fe9Mn7/Final_ENERGY.txt
- contcars/MF_contcars/Fe8Mn0Fe0Mn16/
- contcars/MF_contcars/Fe8Mn0Fe0Mn16/CONTCAR
- contcars/MF_contcars/Fe8Mn0Fe0Mn16/Final_ENERGY.txt
- contcars/MF_contcars/Fe8Mn0Fe11Mn5/
- contcars/MF_contcars/Fe8Mn0Fe11Mn5/CONTCAR
- contcars/MF_contcars/Fe8Mn0Fe11Mn5/Final_ENERGY.txt
- contcars/MF_contcars/Fe8Mn0Fe13Mn3/
- contcars/MF_contcars/Fe8Mn0Fe13Mn3/CONTCAR
- contcars/MF_contcars/Fe8Mn0Fe13Mn3/Final_ENERGY.txt
- contcars/MF_contcars/Fe8Mn0Fe15Mn1/
- contcars/MF_contcars/Fe8Mn0Fe15Mn1/CONTCAR
- contcars/MF_contcars/Fe8Mn0Fe15Mn1/Final_ENERGY.txt
[truncated: 293 more entries]
