# Supplementary material for: From density functional theory to machine learning predictive models for electrical properties of spinel oxides
Source: Sci Rep. 2024 May 27;14:12150. doi: 10.1038/s41598-024-62788-4 (PMC11637019; doi:10.1038/s41598-024-62788-4)
Supplement: Supplementary file 1 — Supplementary Information 1. [file 41598_2024_62788_MOESM1_ESM.zip › codes/Bands.py]

# -*- coding: utf-8 -*-
"""
Created on Mon Nov  1 12:30:53 2021

@author: Yuval Elbaz

This module implement the bs_array_slim_v2 class to handle band structres

"""

import numpy as np
import pickle


def save_obj(obj, name):
    """
    function to save an object as pickle.

    Parameters
    ----------
    obj : TYPE
    name : TYPE
        file name.

    Returns
    -------
    None.

    """
    with open(name, 'wb') as f:
        pickle.dump(obj, f, pickle.HIGHEST_PROTOCOL)


def load_obj(name):
    """
    function to load a pickle file.

    Parameters
    ----------
    name : TYPE
        file name to load.

    Returns
    -------
    pickle object.

    """
    with open(name, 'rb') as f:
        return pickle.load(f)


class bs_array_slim_v2():
    """
    class for getting the bs pymatgen dict object and other data
    such as vbm and cbm, kpoints object, structure object, distances between
    kpoints and branches of band structure. The prupose is to pack all this
    data in a single object, save it as a pickle and then load it for other uses
    such as bs fitting for TB calcultaions. By packing all the data needed
    in this object we get fast access to it and avoid loading the vasprun.xml
    multiple times since it is time consuming process.
    
    """

    def __init__(self, bs_dict: dict, vbm_up, vbm_down, cbm_up, cbm_down, params: dict):
        """
        

        Parameters
        ----------
        bs_dict : dict
            band structure dict object that was created from 
            pymatgen.get_band_structure() class using
            pymatgen.get_band_structure().as_dict()
        vbm_up : dict
            data on the maximum valence band of spin up.
            created with eff_mass module
        vbm_down : dict
            data on the maximum valence band of spin down.
            created with eff_mass module.
        cbm_up : dict
            data on the minimum conduction band of spin up.
            created with eff_mass module.
        cbm_down : dict
            data on the minimum conduction band  of spin down.
            created with eff_mass module.
        params : dict
            contains the kpoints, structre, distances and branches. All are
            pymatgen objects.

        Returns
        -------
        None.

        """
        
        self.bs_dict = bs_dict
        # Divide the BS into spin up/down arrays
        # The values of the arrays are the energies (eigenvalues) of the 
        # relevant band (row) and kpoint (column).
        self.bands_list_up = bs_dict['bands']['1'] 
        self.bands_list_down = bs_dict['bands']['-1']

        self.vbm_up = vbm_up
        self.vbm_down = vbm_down
        self.cbm_up = cbm_up
        self.cbm_down = cbm_down

        self.kpoints = params['kpoints']  # A list of pymatgen kpoint objects
        self.struct = params['structure']
        self.distance = params['distance']
        self.branches = params['branches']

    def get_bs(self, spin: int, no_of_bands=80):
        """
        A function to get an numpy array of a selected band structure-
        spin up/down and number of bands around fermi level.
        Was not used in practice.
        What I did evantually was to get the bs numpy array by calling 
        bs_array_slim_v2.bands_list_up and select relevant rows (bands).
        

        Parameters
        ----------
        spin : int
            select which band structure to return, -1 for down spin, +1 for up
            spin.
        no_of_bands : TYPE, optional
            Total number of bands to return. Will return half of the bands
            below efermi and half above. The default is 80 (will return 40 
                                                            valence and 40 conduction bands).

        Returns
        -------
        bs_data : numpy array
        The selected bands. Rows= bands Columns=k-points
        """

        # return the bs of spin 1 or spin -1 as an numpy array
        if spin == 1:
            ref_band = self.vbm_up['band_index'][0]
            efermi = self.vbm_up['energy']
            lower_band = int(ref_band - no_of_bands/2)
            upper_band = int(ref_band + no_of_bands/2)
            reduced_bands = self.bands_list_up[lower_band:upper_band]

        if spin == -1:
            ref_band = self.vbm_down['band_index'][0]
            efermi = self.vbm_down['energy']
            lower_band = int(ref_band - no_of_bands/2)
            upper_band = int(ref_band + no_of_bands/2)
            reduced_bands = self.bands_list_down[lower_band:upper_band]

        # Define efermi with vbm
        bs_data = np.array(reduced_bands)-efermi
        assert bs_data.shape[0] == no_of_bands, "bs data size is different the input number of bands"

        return bs_data

    def kpoints_list(self):
        """
        Creates a list of numpy arrays, each cell is kvector in frac coords.
        
        Returns
        -------
        kp_list : TYPE
            
        """
        
        kp_list = [obj.frac_coords for obj in self.kpoints]
        return kp_list

    def NNlist(self):
        """
        NNall is a list contain the nearest neighbors of each atom in the lattice.

        Returns
        -------
        NNall : TYPE
            NNall[number of site][number of neighbor][0 = PeriodicSite coord, 1= bond length,
            2 = NN index,3 = image coord]

        """
        
        NNall = self.struct.get_all_neighbors(
            2.5, include_index=True, include_image=True)

        return NNall

    def initH(self, energy_dict: dict):
        """
        An old function to create the initial tight binding Hamiltonians
        for fitting. 
        It creates H with values on diagonal (on-site) and in transfer integrals
        for nearest negihbors ONLY.
        Was not used in the latest version of fitting procedure.
        But can be used for constrained training (when using masks to limit
                                                  the matrix elements that
                                                  are updated during fitting).

        Parameters
        ----------
        energy_dict : dict
            energy_dict used to define initial TB parameters.
            energy_dict = {'Fe': [onsite value,t_octa,t_tetra] 'Co': ...}

        Returns
        -------
        H : numpy array
            Initial H for TB fitting.
        mask0 : numpy array
            A mask matrix which equal 1 in all cells that are different
            than zero in H.
        mask1 : numpy array
            A mask matrix which equal to 1 in all cells that are not on diagonal
            and different than zero in H.
        diag_0 : numpy array.
            A matrix with zeros on diagonal and ones elsewhere.
        """
        H_size = len(self.struct)
        NNall = self.NNlist()
        H = np.zeros((H_size, H_size))
        on_site = []
        for atom in range(H_size):
            no_of_nn = len(NNall[atom])
            NN_id_list = []
            specie = self.struct[atom].specie
            if specie.value == 'O':
                on_site.append(energy_dict['O'][0])
                continue
            for j in range(no_of_nn):
                NN_id_list.append(NNall[atom][j][2])
            #atomic_number = specie.data['Atomic no']

            e = energy_dict[specie.value][0]
            if no_of_nn == 6:
                t = energy_dict[specie.value][1]
            elif no_of_nn == 4:
                t = energy_dict[specie.value][2]
            # e = atomic_number * -0.1 - (1-no_of_nn)*0.1
            # t = atomic_number * -0.05
            on_site.append(e)
            H[atom, NN_id_list] = t
            H[NN_id_list, atom] = t

        H = H + np.diag(on_site)

        mask0 = H != 0
        mask0 = mask0 + 0

        diag_0 = np.ones((H_size, H_size))+np.diag(np.zeros(H_size)-1)
        mask1 = mask0 * diag_0

        return H, mask0, mask1, diag_0
