# Supplementary material for: From density functional theory to machine learning predictive models for electrical properties of spinel oxides
Source: Sci Rep. 2024 May 27;14:12150. doi: 10.1038/s41598-024-62788-4 (PMC11637019; doi:10.1038/s41598-024-62788-4)
Supplement: Supplementary file 1 — Supplementary Information 1. [file 41598_2024_62788_MOESM1_ESM.zip › codes/bandsclass_create.py]

    # -*- coding: utf-8 -*-
"""
Created on Mon Nov  1 19:32:07 2021

@author: Yuval Elbaz

This script uses Bands to create band class out of each vasprun.xml
file in the database. The band class is saved as pickle file.
The scripts iterate over all compositions in a spefcific DB.

"""
import pathlib
import os
from timeit import default_timer as timer
#import numpy as np
from pymatgen.io.vasp.outputs import Vasprun
#from pymatgen.io.vasp.inputs import Kpoints
from pymatgen.electronic_structure.core import Spin
#from pymatgen.electronic_structure.plotter import BSPlotter
import eff_mass
from Bands import bs_array_slim_v2
from Bands import save_obj

# Define where the databases are located and their subfolder names
FULL_DATA_PATH = pathlib.Path('D:/NLproject_bands/bands')
DB_folders = ['DB1','MCDB','MFDB','NCDB','NFDB','NMDB']

# Build a list with the compositions of the chosen database
path_to_check = FULL_DATA_PATH / DB_folders[5]
comp_folders = [f for f in os.scandir(path_to_check) if f.is_dir()]


# A for loop that loads the bandstructures one after one.

bs_dict2 = {}
errors = []
print(f'Number of compositions: {len(comp_folders)}')
i = 1
# The loop loads vasprun.xml and creates dict with bs_array_slim_v2 class, the 
# key is the composition name. The dict is saved as pickle file with key name.
for comp in comp_folders:

    print(f'Loading and saving {comp.name} ... {i}/{len(comp_folders)} ')
    start = timer()
    # Some vasprun.xml files are corrputed, this try/except blocks are used to 
    # such situtation.
    try:
        vasprun = Vasprun(os.path.join(comp, 'vasprun.xml.gz'))
        kpoints_path = os.path.join(comp, 'KPOINTS')
        
        key = comp.name 

        dos = vasprun.complete_dos
        bs = vasprun.get_band_structure(kpoints_path, efermi=dos.get_cbm_vbm()[1]) 
        
        bs_dict1 = bs.as_dict()           #convert the pymatgen class into dict
        # Valence & conduction bands data
        vbm_up= eff_mass.vbm(bs,Spin.up)
        vbm_down= eff_mass.vbm(bs,Spin.down)
        cbm_up= eff_mass.cbm(bs,Spin.up)
        cbm_down= eff_mass.cbm(bs,Spin.down)
         
        params = {'kpoints':bs.kpoints ,'structure':bs.structure, 
                  'distance': bs.distance, 'branches':bs.branches }
        
        value2 = bs_array_slim_v2(bs_dict1,vbm_up,vbm_down,cbm_up,cbm_down,params)
        bs_dict2[key] = value2
        
        save_obj(value2,'FullBands/NMDBv2/'+key)
    except:
        print('Error')
        errors.append(key)
        
    end = timer()
    print(f'Loading and saving time: {end - start:.2f} seconds')
    print('----------------------------------------')
    i += 1
