# Supplementary material for: From density functional theory to machine learning predictive models for electrical properties of spinel oxides
Source: Sci Rep. 2024 May 27;14:12150. doi: 10.1038/s41598-024-62788-4 (PMC11637019; doi:10.1038/s41598-024-62788-4)
Supplement: Supplementary file 1 — Supplementary Information 1. [file 41598_2024_62788_MOESM1_ESM.zip › codes/BlockTransport.py]

# -*- coding: utf-8 -*-
"""
Created on Sat Feb  5 15:06:59 2022

@author: Yuval Elbaz
"""


from transport_mod_extension import bulk_transport6
import pathlib
import Bands
import numpy as np
import matplotlib.pyplot as plt
import pandas as pd
from timeit import default_timer as timer


plt.ioff()
# Path to the DB folder with TB data
ML_PATH = r'TrainData\V4_4bands\MFDB_3R_8b_400k_step5'

# Create a list with all composition folders in the DB
p_ml = pathlib.Path(ML_PATH).glob('**/*')
comp_ml_dirs = [f for f in p_ml if f.is_dir()]
data_list = []


N = 2          # Number of unit cells
eta = 0.005    # Value of eta
delta = 1e-15  # Value of delta

mus=np.array([0,0.5,1.0,2.0,3.0]) # Array of mu values to calculte current 
T1 = T2 = 300                     # Tempertature for Fermi window

for load_comp_number in range(len(comp_ml_dirs)):
    # iterate over all compositions and calculate the transsmission and current
    # for spin up and down.
    start = timer()
    
    # load TB Hamiltonian data from pickle file
    ml_data_path = comp_ml_dirs[load_comp_number] / 'data.pkl'
    ml_data = Bands.load_obj(ml_data_path.as_posix())
    comp=comp_ml_dirs[load_comp_number].name
    save_path = comp_ml_dirs[load_comp_number]
    print(f'Begin calculating {comp} | Sample #{load_comp_number}/{len(comp_ml_dirs)}')
    # Arrays of band structure
    bs_up = ml_data['up'][1]
    bs_dn = ml_data['dn'][1]
    # TB Hamiltonians, these are pytorch tensors, the order is according to the
    # order of R in the fitting process you done
    HR_up = ml_data['up'][2]
    HR_dn = ml_data['dn'][2]
    
    H0up = HR_up[0].detach().numpy()
    H100up = HR_up[1].detach().numpy()
    H010up = HR_up[3].detach().numpy()
    H001up = HR_up[5].detach().numpy()
    
    H0dn = HR_dn[0].detach().numpy()
    H100dn = HR_dn[1].detach().numpy()
    H010dn = HR_dn[3].detach().numpy()
    H001dn = HR_dn[5].detach().numpy()
    
    # Define the slices and coupling matrices for the Hamiltonian of the system
    zero = np.zeros(H0dn.shape)
    #Slice blocks
    sliceBlock_up = np.block([[H0up     , H010up    , H001up    ,  zero   ],
                              [H010up.T , H0up      , zero      ,  H001up,  ],
                              [H001up.T , zero      , H0up      ,  H010up,   ],
                              [zero     , H001up.T  , H010up.T    ,  H0up,  ]])
    sliceBlock_dn = np.block([[H0dn     , H010dn    , H001dn    ,  zero   ],
                              [H010dn.T , H0dn      , zero      ,  H001dn  ],
                              [H001dn.T , zero      , H0dn      ,  H010dn   ],
                              [zero     , H001dn.T  , H010dn.T    ,  H0dn  ]])
    
    #Slice coupling blocks
    sliceCouplingBlock_up = np.block([[H100up    ,zero    ,zero   ,zero  ],
                                      [zero      ,H100up  ,zero     ,zero],
                                      [zero   ,zero    ,H100up   ,zero  ],
                                      [zero      ,zero ,zero     ,H100up]])

    sliceCouplingBlock_dn = np.block([[H100dn    ,zero    ,zero   ,zero  ],
                                      [zero      ,H100dn  ,zero     ,zero],
                                      [zero   ,zero    ,H100dn   ,zero  ],
                                      [zero      ,zero ,zero     ,H100dn]])

    
    # Energies boundaries for transport calculations
    min_enrgy_up = np.min(bs_up)
    max_enrgy_up = np.max(bs_up)
    min_enrgy_dn = np.min(bs_dn)
    max_enrgy_dn = np.max(bs_dn)
    
    # calculate the transport function with bulk_tranposrt6 class
    transUP = bulk_transport6(sliceBlock_up,sliceCouplingBlock_up,N,eta,delta)
    transDN = bulk_transport6(sliceBlock_dn,sliceCouplingBlock_dn,N,eta,delta)
  
    """Transmission Plot"""
    print('T calculations')
    E_up = np.linspace(min_enrgy_up-0.1, max_enrgy_up+0.1,200)
    E_dn = np.linspace(min_enrgy_dn-0.1, max_enrgy_dn+0.1,200)
    fig, (ax1,ax2) = plt.subplots(1, 2,figsize = (12,7),tight_layout = True)
    fig.suptitle(comp+f' Transmission\n  N={N}', fontsize=16)
    
    fullT_UP = transUP.transmissionMat(E_up)
    fullT_DN = transDN.transmissionMat(E_dn)
    
    ax1.plot(E_up,fullT_UP)
    ax1.set_xlabel('E (eV)')
    ax1.set_title('Spin Up')
    ax2.plot(E_dn,fullT_DN)
    ax2.set_xlabel('E (eV)')
    ax2.set_title('Spin Down')
    
    plt.grid()
    fig.savefig(save_path.as_posix()+'/T_test.png')
    
    plt.close()
    
    
    """I vs V Calculations"""
    print('I calculations')
    Iup = []
    limitsup = [min_enrgy_up,max_enrgy_up]
    for mu in mus:
        mu1 = -mu
        mu2 = mu
        I1 = transUP.current(mu1,mu2,T1,T2,limitsup) * 1E6
        Iup.append(I1)
    
    Iup = np.array(Iup)
    max_Iup = max(abs(Iup))
    Iup_05 = Iup[1]
    Iup_1 = Iup[2]
    print('Down current')
    Idn = []
    limitsdn = [min_enrgy_dn,max_enrgy_dn]
    for mu in mus:
        mu1 = -mu
        mu2 = mu
        I2 = transDN.current(mu1,mu2,T1,T2,limitsdn) * 1E6
        Idn.append(I2)
    
    Idn = np.array(Idn)
    max_Idn = max(abs(Idn))
    Idn_05 = Idn[1]
    Idn_1 = Idn[2]
    
    fig2, (ax1,ax2) = plt.subplots(1, 2,figsize = (12,7),tight_layout = True)
    fig2.suptitle(comp+' Current vs. Bias\n T=300K', fontsize=16)
    ax1.plot(mus,Iup,'-o')
    ax1.set_xlabel('$\mu_{L\R} (V)')
    ax1.set_ylabel('Current ($\mu A$)')
    ax1.set_title('Spin Up')
    ax2.plot(mus,Idn,'-o')
    ax2.set_xlabel('Bias (V)')
    ax2.set_ylabel('Current ($\mu A$)')
    ax2.set_title('Spin Down')

    fig2.savefig(save_path.as_posix()+'/I_V_test.png')
    plt.close()
    
    
    data_list.append([comp,max_Iup,max_Idn,Iup_05,Iup_1,Idn_05,Idn_1])
    
    end = timer()
    print(f'Finnished. Time: {end - start:.2f} seconds')
    print('----------------------------------------')
    
    
columns = ['composition','max_Iup','max_Idn','Iup_05','Iup_1','Idn_05','Idn_1']
df = pd.DataFrame(data_list,columns=columns)    
df.to_csv(ML_PATH+'\DB_T_test.csv')
