# Supplementary material for: From density functional theory to machine learning predictive models for electrical properties of spinel oxides
Source: Sci Rep. 2024 May 27;14:12150. doi: 10.1038/s41598-024-62788-4 (PMC11637019; doi:10.1038/s41598-024-62788-4)
Supplement: Supplementary file 1 — Supplementary Information 1. [file 41598_2024_62788_MOESM1_ESM.zip › codes/eff_mass.py]

# -*- coding: utf-8 -*-
"""
Created on Thu Jun 10 20:59:55 2021

@author: Yuval Elbaz

A module for getting valence band max and conduction band min information.
This module calculte effective mass as well.
"""

import numpy as np
import math
from pymatgen.electronic_structure.core import Spin


#%% Get vbm and cbm of spin up and down 4 bands in total

def vbm(bs,spin: Spin):
    """
    A function that gets a pymatgen.io.vasp.outputs.Vasprun.get_band_structure()
    object and Spin object, and returns the data about the top valence band.
    The algorithm to find the valence band is based on the pymatgen code for
    a similar function.

    Parameters
    ----------
    bs : pymatgen band structure object.
    spin : Spin
        pymatgen spin object: Spin.up\Spin.down

    Returns
    -------
    dict
        "band_index": list of band index that are closest to the efermi from below
        "test index": band_ind (fot testing requirements)
        "kpoint_index": list of maxima points on the band
        "kpoint": kpoint object of the maxima point
        "energy": energy at top of valence band

    """
    
    bands = bs.bands[spin]
    max_tmp = -float("inf")  
    index = None
    band_ind = None
    kpointvbm = None
    
    for i,j in zip(*np.where(bands < bs.efermi)):
        # Iterate over all pairs of indices that their energy is less than efermi
        # compare the energy of each pair to the previous max energy and memory it
        # if it has higher energy.
        if bands[i,j] > max_tmp:
            max_tmp = float(bands[i, j])
            index = j                     # kpoint index
            kpointvbm = bs.kpoints[j]     # kpoint coordinates object of max point
            band_ind = i                  # band index
                
    list_ind_kpts = []
    if kpointvbm.label is not None:
        for i in range(len(bs.kpoints)):
            if bs.kpoints[i].label == kpointvbm.label:
                list_ind_kpts.append(i)
    else:
        list_ind_kpts.append(index)

    list_ind_band = []
    # Check if there are more bands that have close energy to the vbm found
    # step before.
    for i in range(bs.nb_bands):        # bs.nb_bands = number of bands (int)
        if math.fabs(bs.bands[spin][i][index] - max_tmp) < 0.001:
            list_ind_band.append(i)
            
    return {
                "band_index": list_ind_band,
                "test index": band_ind,
                "kpoint_index": list_ind_kpts,
                "kpoint": kpointvbm,
                "energy": max_tmp,
            }

def cbm(bs,spin: Spin):
    """
    Returns the data about the bottom conduction band.
    
    See the description of vbm() above.

    Parameters
    ----------
    bs : pymatgen band structure object.
    spin : Spin
        pymatgen spin object: Spin.up\Spin.down

    Returns
    -------
    dict
        "band_index": list of band index that are closest to the efermi from above,
        "test index": band_ind (fot testing requirements),
        "kpoint_index": list of minima points on the band,
        "kpoint": kpoint object of the minima point,
        "energy": energy at bottom of conduction band,
    """
    bands = bs.bands[spin]
    max_tmp = float("inf")
    index = None
    band_ind = None
    kpointcbm = None
    
    for i,j in zip(*np.where(bands >= bs.efermi)):
        if bands[i,j] < max_tmp:
            max_tmp = float(bands[i, j])
            index = j
            kpointcbm = bs.kpoints[j]
            band_ind = i
    
    list_ind_kpts = []
    if kpointcbm.label is not None:
        for i in range(len(bs.kpoints)):
            if bs.kpoints[i].label == kpointcbm.label:
                list_ind_kpts.append(i)
    else:
        list_ind_kpts.append(index)

    list_ind_band = []
    for i in range(bs.nb_bands):     
        if math.fabs(bs.bands[spin][i][index] - max_tmp) < 0.001:
            list_ind_band.append(i)
            
    return {
                "band_index": list_ind_band,
                "test index": band_ind,
                "kpoint_index": list_ind_kpts,
                "kpoint": kpointcbm,
                "energy": max_tmp,
            }

#%%
def fitting_data(bs,spin,band_index: int,kpoint_index: int):
    """
    This function returns the fitting data needed to do the effective mass
    calculation in function fit_effective_mass(). The relevant data is
    energies and distances (k axis).

    Parameters
    ----------
    bs : pymatgen band structure object
        bs input
    spin : pymatgen spin object
        Spin.up/Spin.down
    band_index : int
    kpoint_index : int

    Returns
    -------
    fitting_data : list of two dicts. First dict for energies right to the
    central point. Second dict for energies left to the central point. Dicts 
    are obtained only if all points are inside the branch (because each branch
                                                           has different distances
                                                           and direction).
    Keys of each dict:
        "energies": energies,
        "distances": dists,
        "band_id": band_index,
        "spin": spin,
        "start_kpoint": start_kpoint,
        "end_kpoint": end_kpoint,.

    """
    # number of sample points for the 
    num_sample_points = 4
    #Finds the branch with the kpoint
    branch_data = [b for b in bs.get_branch(kpoint_index) if b["index"] == kpoint_index][0]
    #example: branch_data ={'name': 'K-\\Gamma', 'start_index': 120, 'end_index': 159, 'index': 159}
    start_kpoint = bs.kpoints[kpoint_index] # The point where we need to do derivation
    
    fitting_data = []
    
    if kpoint_index + num_sample_points <= branch_data["end_index"]:

        # calculate sampling limits
        start_id = kpoint_index
        end_id = kpoint_index + num_sample_points + 1

        energies = np.array(bs.bands[spin][band_index][start_id:end_id].copy())
        dists = np.array(bs.distance[start_id:end_id].copy())

        # normalise eigenvalues and distances to starting point
        energies -= bs.bands[spin][band_index][kpoint_index]
        dists -= bs.distance[kpoint_index]

        # symmetrise (make the same points left to the center point)
        # the data to make fitting more reliable
        energies = np.concatenate([energies[::-1], energies[1:]])
        dists = np.concatenate([-dists[::-1], dists[1:]])

        end_kpoint = bs.kpoints[branch_data["end_index"]]
        data = {
            "energies": energies,
            "distances": dists,
            "band_id": band_index,
            "spin": spin,
            "start_kpoint": start_kpoint,
            "end_kpoint": end_kpoint,
        }
        fitting_data.append(data)
        
        # check in the backward direction (left to the central point)
    if kpoint_index - num_sample_points >= branch_data["start_index"]:

        # calculate sampling limits
        start_id = kpoint_index - num_sample_points
        end_id = kpoint_index + 1

        energies = bs.bands[spin][band_index][start_id:end_id].copy()
        dists = bs.distance[start_id:end_id].copy()                 #In cartesian coordinates (2pi/a)

        # normalise eigenvalues and distances to starting point
        energies -= bs.bands[spin][band_index][kpoint_index]
        dists -= bs.distance[kpoint_index]

        # symmetrise the data to make fitting more reliable
        energies = np.concatenate([energies[:-1], energies[::-1]])
        dists = np.concatenate([dists[:-1], -dists[::-1]])

        end_kpoint = bs.kpoints[branch_data["start_index"]]
        data = {
            "energies": energies,
            "distances": dists,
            "band_id": band_index,
            "spin": spin,
            "start_kpoint": start_kpoint,
            "end_kpoint": end_kpoint,
        }
        fitting_data.append(data)

    return fitting_data

#%%
def fit_effective_mass(distances, energies):
    """
    Polynomial fitting of the cbm/vbm points for calculating effective masses.
    Numerical derivative was tested elsewhere and was found to perfom not as good
    as polyfit.

    Parameters
    ----------
    distances : numpy.array
        The distaces between k points (this is the x axis).
    energies : numpy.array
        The energies for fitting. Use fitting_data() to obtain.

    Returns
    -------
    eff_mass : float
        The effective mass value in units of electron mass.
    res : TYPE
        residuals of fitting.

    """

    
    fit = np.polyfit(distances, energies, 2,full=True)
    c = 2 * fit[0][0]  # curvature therefore 2 * the exponent on the ^2 term
    res = fit[1][0]
    
    ev2J = 1.602176634e-19 
    Jhbar = 1.054e-34 #Js
    electron_mass= 9.10938356e-31 #kg
    A2m = 1e-10
    A = ev2J*A2m**2/(Jhbar**2)
    
    eff_mass = (1/(A*c)/electron_mass)
    
    return eff_mass,res


# #%% Test
# vbm1 = vbm(bs,Spin.up)
# fit1_data = fitting_data(bs,Spin.up,vbm1['band_index'][0],vbm1['kpoint_index'][0])

# eff_m1 = fit_effective_mass(fit1_data[0]['distances'],fit1_data[0]['energies'])

# cbm1 = cbm(bs,Spin.up)
# fit1_data = fitting_data(bs,Spin.up,cbm1['band_index'][0],cbm1['kpoint_index'][0])

# eff_m2 = fit_effective_mass(fit1_data[0]['distances'],fit1_data[0]['energies'])
