# Supplementary material for: From density functional theory to machine learning predictive models for electrical properties of spinel oxides
Source: Sci Rep. 2024 May 27;14:12150. doi: 10.1038/s41598-024-62788-4 (PMC11637019; doi:10.1038/s41598-024-62788-4)
Supplement: Supplementary file 1 — Supplementary Information 1. [file 41598_2024_62788_MOESM1_ESM.zip › codes/multipleTtrainV4.py]

# -*- coding: utf-8 -*-
"""
Created on Wed May 25 16:19:51 2022

@author: Yuval Elbaz

A full TB fitting script that iterates over all compositions in specific
folder and saves the results to another folder.
"""

import Bands

import numpy as np
import torch

import pathlib

from TBHfitting import initializeH, initializeHreal, train, report


device = 'cpu'
LOAD_FROM = r'FullBands\MFDBv2'
SAVE_TO = r'TrainData\V4_4bands\for_tehsis'

p = pathlib.Path(LOAD_FROM).glob('**/*')
comp_files = [f for f in p if f.is_file()]

# %%
# in MCDB, comp no# 29 is not complete because the bands range is larger than max bands.
no_of_bands_below_vbm = 4  # and above
for comp in comp_files[6:7]:
    try:
        pickle_obj = Bands.load_obj(comp.as_posix())
        print(comp.name + ' pickle successfully loaded')
        print('----------------------')
    except:
        print(comp.name + ' pickle FAILED to load')
        print('**********************')
        continue

    # Get vbm index number and efermi of spin up bs
    ref_band_u = pickle_obj.vbm_up['band_index'][0]
    efermi_u = pickle_obj.vbm_up['energy']

    # Get vbm index number and efermi of spin down bs
    ref_band_d = pickle_obj.vbm_down['band_index'][0]
    efermi_d = pickle_obj.vbm_down['energy']

    # Define boundary spin up bands indices
    lower_band_u = int(ref_band_u - no_of_bands_below_vbm + 1)
    upper_band_u = int(ref_band_u + no_of_bands_below_vbm + 1)

    # Define boundary spin down bands indices
    lower_band_d = int(ref_band_d - no_of_bands_below_vbm + 1)
    upper_band_d = int(ref_band_d + no_of_bands_below_vbm + 1)

    # Get the relevant bands for fitting as a numpy array
    reduced_bands_u = pickle_obj.bands_list_up[lower_band_u:upper_band_u]
    bs_data_u = np.array(reduced_bands_u)-efermi_u
    reduced_bands_d = pickle_obj.bands_list_down[lower_band_d:upper_band_d]
    bs_data_d = np.array(reduced_bands_d)-efermi_d

    # Just name changing
    bs_up = bs_data_u
    bs_dn = bs_data_d

    # List of kpoints coordinates
    kp_list = pickle_obj.kpoints_list()

    # klim sets highest limit up to which kpoint to do the fitting. E.g., if
    # there are 400 kpoints in the band structure and klim=300, the fitting
    # will take into account only the first 300 kpoints. 'step' defines the skips
    # between kpoints. step=2 means that every two kpoints are taken into account up
    # to klim.
    klim = 400
    step = 2
    K = kp_list[0:klim:step]

    # initializeH gets the total number of bands for fitting, and mean and 
    # stdv values for normal distrubution initialization of the Hamiltonian.
    # This function can also creates masks for restricted fitting.
    # initializeHreal is then uses the H from initializeH to create
    # the real space tight-binding Hamiltonians and R vectors.
    # R vectors to use are currently hard coded in TBHfitting module.
    H, mask0, mask1 = initializeH(no_of_bands_below_vbm * 2, -10, 1.0)
    masks = (mask0, mask1)
    HR_up, R_up = initializeHreal(bs_up, H, klim, step, masks)
    HR_dn, R_dn = initializeHreal(bs_dn, H, klim, step, masks)
    
    #Create tensor of k vectors for pytorch use during training
    K_tensor = torch.tensor(K, device=device, requires_grad=False)
    
    #Train/fit tight binding Hamiltonian to DFT bands spin up
    print('Begin training spin up...')
    ml_bands_up, HR_up, loss_hist_up = train(
        bs_up, HR_up, K_tensor, R_up, klim, step, masks, lr=3, epochs=800)
    print('Finnished training spin up')
    MAE, MAE_std = report(ml_bands_up.detach().numpy(),
                          bs_up[:, 0:klim:step], comp.name)
    print(f'MAE: {MAE}   MAE std: {MAE_std}')

    #Train/fit tight binding Hamiltonian to DFT bands spin down
    print('Begin training spin down...')
    ml_bands_dn, HR_dn, loss_hist_dn = train(
        bs_dn, HR_dn, K_tensor, R_dn, klim, step, masks, lr=3, epochs=800)
    print('Finnished training spin down')
    MAE, MAE_std = report(ml_bands_dn.detach().numpy(),
                          bs_dn[:, 0:klim:step], comp.name)
    print(f'MAE: {MAE}   MAE std: {MAE_std}')

    # save results
    save_dir = pathlib.Path(SAVE_TO) / comp.name
    save_dir.mkdir(parents=True, exist_ok=True)

    data = {'up': [ml_bands_up, bs_up, HR_up, loss_hist_up],
            'dn': [ml_bands_dn, bs_dn, HR_dn, loss_hist_dn]}

    Bands.save_obj(data, save_dir.as_posix()+'/data.pkl')
