# Supplementary material for: From density functional theory to machine learning predictive models for electrical properties of spinel oxides
Source: Sci Rep. 2024 May 27;14:12150. doi: 10.1038/s41598-024-62788-4 (PMC11637019; doi:10.1038/s41598-024-62788-4)
Supplement: Supplementary file 1 — Supplementary Information 1. [file 41598_2024_62788_MOESM1_ESM.zip › codes/TBHfitting.py]

# -*- coding: utf-8 -*-
"""
Created on Wed May 25 16:18:18 2022

@author: Yuval Elbaz
"""

import numpy as np
import torch
import torch.nn as nn
import torch.optim as optim
from tqdm import tqdm

# torch.linalg.eigvalsh is very slow on GPU, this is known issue that should be fixed in the future
# meanwhile device is set to cpu.
device = 'cpu'


def initializeH(H_size, mean, sigmasq, masks=False):
    """
    The function is used to create an initial tight binding Hamiltonian
    and masks for constraint training (if required). This H is then used
    in initializeHreal to initialize all the real space TB Hamiltonians for the
    training.
    The initialzation of the values in the H matrix is done by a randomly with
    normal ddistribution. H is then converted to be symmetric.
    Masks are used if one want to keep some of the H cells constantly zero
    in order to force some pattern on the TB Hamiltonian.

    Parameters
    ----------
    H_size : int
        single integer, because the TBHs are squares.
    mean : The mean of the normal ddistribution for initialization.
        float.
    sigmasq : float
        DESCRIPTION.
    masks : bool, optional
        If True then a digonal mask0 is created. For more advanced
        masks, one should recode this part. If False, the returned
        masks are ones matrices (=no masking). The default is False.

    Returns
    -------
    H : numpy array
        Initial TB Hamiltonian.
    mask0 : numpy array

    mask1 : numpy array

    """
    H = mean + sigmasq * np.random.randn(H_size, H_size)
    H = H.T + H
    diag = [i for i in range(H_size)]
    H[range(H_size), range(H_size)] = diag

    if masks:
        mask0 = np.zeros((H_size, H_size))
        mask0[int(H_size/2):, 0:int(H_size/2)] = 1
        mask0 = mask0.T + mask0

        mask0[range(H_size), range(H_size)] = 1
        diag_0 = np.ones((H_size, H_size))+np.diag(np.zeros(H_size)-1)
        mask1 = mask0 * diag_0
        H = H*mask0
        return H, mask0, mask1
    if not masks:

        mask0 = np.ones((H_size, H_size))

        #diag_0 = np.ones((H_size,H_size))+np.diag(np.zeros(H_size)-1)
        #mask1 = diag_0
        mask1 = mask0
        return H, mask0, mask1


def initializeHreal(bs_dft, H, klim, step, masks,
                    R_no_opposite=np.array([[0, 0, 0], [1, 0, 0], [0, 1, 0], [0, 0, 1]], dtype=np.int32)):
    """
    This function returns a list with all the real space Hamiltonians.
    The list is built based on the supplied R vectors. One should input
    the R vectors only in one direction and the opposite direction will be
    added automatically.

    Parameters
    ----------
    bs_dft : numpy array
        Array of bands to be fitted.
    H : numpy array
        Initial TB Hamiltonian matrix.
    klim : int
        sets highest limit up to which kpoint index to do the fitting.
    step : int
        defines the skips between kpoints.
    masks : tuple of numpy arrays
        Masks to constrain the H matrices during training (to keep cells constantly
                                                           zero).
    R_no_opposite : numpy array, optional
        Define the R vectors to use. 
        The default is np.array([[0, 0, 0], [1, 0, 0], [0, 1, 0], [0, 0, 1]], dtype=np.int32).

    Returns
    -------
    HR : list of tensors
        Initial real space Hamiltonians.
        Order: HR[0] - The unit cell HR of R=[0,0,0]
               HR[1] - HR of R_no_opposite[1]
               HR[2] - HR of the the opposite vector of R_no_opposite[1]
               HR[3] - HR of R_no_opposite[2]
               HR[4] - HR of the the opposite vector of R_no_opposite[2]
               And so on...

    R : torch tensor
        R vectors by this order:
            R[0] = R_no_opposite[0]
            R[1] = R_no_opposite[1]
            R[2] = opposite vector of R_no_opposite[1]
            R[3] = R_no_opposite[2]
            R[4] = opposite vector of R_no_opposite[2]
            And so on...

    """

    HR = []  # array with all real space Hamiltonians
    mask0, mask1 = masks
    # More options for R vectors in cubic materials:
    # R_no_opposite = np.array([[0,0,0],[1,0,0],[0,1,0],[0,0,1],
    #                                         [1,1,0],[1,1,1],[1,0,1],[0,1,1],
    #                                         [-1,1,0],[-1,0,1],[0,-1,1],[1,-1,-1],
    #                                         [-1,-1,1],[-1,1,-1]],dtype=np.int32)
    # R_no_opposite = np.array([[0,0,0],[1,0,0],[0,1,0],[0,0,1],[1,1,0],[1,1,1]],dtype=np.int32)
    # R_no_opposite = np.array([[0,0,0],[1,0,0],[0,1,0],[0,0,1],[1,1,0],[1,0,1],[0,1,1],[1,1,1]],dtype=np.int32)

    R = np.array([])
    for i in R_no_opposite:
        R = np.append(R, i)
        if np.sum(np.abs(i)) != 0:
            R = np.append(R, -1*i)
    R = R.reshape(-1, 3)
    R = torch.tensor(R, device=device, requires_grad=False)

    for i in R_no_opposite:
        if np.sum(np.abs(i)) != 0:
            H_R1 = H*mask1  # *np.array([[0,1],[1,0]])
            to_update = torch.tensor(H_R1, device=device, requires_grad=True)
            # The H_R1.T *does not updated* during training to save resurces and
            # keep it symmetric to H_R1 (due to physicals reasons).
            to_update_opposite = torch.tensor(
                H_R1.T, device=device, requires_grad=False)

            HR.append(to_update)
            HR.append(to_update_opposite)
        else:
            to_update = torch.tensor(H, device=device, requires_grad=True)
            HR.append(to_update)
    return HR, R


def train(bs_dft, HR, K, R, klim, step, masks: tuple, lr=3, epochs=500):
    """
    This function execute the training/fitting scheme for getting tight binding
    Hamiltonian that reproduce the band structure that was supplied.


    Parameters
    ----------
    bs_dft : numpy array
        Array of bands to be fitted.
    HR : list of tensors
        Initial real space Hamiltonians.
    K : tensor
        k vectors coordinates.
    R : tensor
        All R vectors that particpate in the fitting.
    klim : int
        sets highest limit up to which kpoint index to do the fitting..
    step : int
        defines the skips between kpoints..
    masks : tuple of numpy arrays
        Masks to constrain the H matrices during training (to keep cells constantly
                                                           zero).
    lr : float, optional
        learning rate. The default is 3.
    epochs : int, optional
        Number of epochs. The default is 500.

    Returns
    -------
    ml_bands : torch.tensor
        The bands produced by the trained tight binding Hamiltonians.
    HR : list of tensors
        Post-train HR tensors.
    loss_hist : list
        List of the loss in each epoch.

    """

    loss_hist = []   # A list to store the loss value in each epoch

    # Move the bs to to a tensor
    bs_data = torch.tensor(bs_dft[:, 0:klim:step], device=device)
    H_size = bs_dft.shape[0]
    K = torch.tensor(K, device=device, requires_grad=False)
    K_size = len(K)

    # Define optimizer and loss function
    optimizer = optim.Adam(HR, lr=lr)
    loss_fn = nn.MSELoss()

    # Unpack masks and move to tensors
    mask0, mask1 = masks
    mask0 = torch.tensor(mask0, requires_grad=False)
    mask1 = torch.tensor(mask1, requires_grad=False)

    #start = timeit.timeit()
    for epoch in tqdm(range(epochs)):

        optimizer.zero_grad()
        # Create HK and build TB band structure
        ml_bands = torch.zeros(
            (H_size, K_size), device=device, dtype=torch.float64)
        
        # For each k vector calculate the tight binding k space Hamiltonian (HK).
        # For each HK get eigenvalues and store in ml_bands to build the TB bands.
        for i in range(K_size):
            HK = torch.zeros((H_size, H_size),
                             dtype=torch.complex64, device=device)
            for j in range(len(HR)):
                if j == 0:
                    HK += torch.exp(1j*torch.dot(K[i]
                                    * 2*np.pi, R[j, :])) * (HR[j]*mask0)
                else:
                    HK += torch.exp(1j*torch.dot(K[i]
                                    * 2*np.pi, R[j, :])) * (HR[j]*mask1)
            e = torch.linalg.eigvalsh(HK)
            ml_bands[:, i] = e

        # loss
        loss = loss_fn(ml_bands, bs_data.to(device))
        loss_hist.append(loss.item())
        
        # do back-propagation and update HRs
        loss.backward()
        optimizer.step()

        # Update the HR.T matrices (which are not updated during optimization)
        for i in range(1, len(HR), 2):
            HR[i+1] = HR[i].T
            
        # If this criterion is achived before final epoch, stop training.
        if loss.item() < 0.000003:
            print('Epochs: {:d}   Loss: {:.8f}'.format(epoch, loss.item()))
            break

    print('Epochs: {:d}   Loss: {:.8f}'.format(epoch, loss.item()))
    return ml_bands, HR, loss_hist


def report(tb_bands, dft_bands, comp):
    """
    Return mean absulute error and stdv.

    Parameters
    ----------
    tb_bands : numpy array 
       TB bands.
    dft_bands : numpy array 
        DFT bands.
    comp : TYPE
        DESCRIPTION.

    Returns
    -------
    MAE : float
        mean absulute error.
    MAE_std : float
        standard deviation of MAE.

    """
    absubs = np.abs(tb_bands-dft_bands)
    MAE = sum(sum(absubs))/tb_bands.size
    MAE_std = np.std(absubs)

    return MAE, MAE_std
