# Supplementary material for: From density functional theory to machine learning predictive models for electrical properties of spinel oxides
Source: Sci Rep. 2024 May 27;14:12150. doi: 10.1038/s41598-024-62788-4 (PMC11637019; doi:10.1038/s41598-024-62788-4)
Supplement: Supplementary file 1 — Supplementary Information 1. [file 41598_2024_62788_MOESM1_ESM.zip › codes/transport_mod_extensionv2.py]

# -*- coding: utf-8 -*-
"""
Created on Thu Jun 16 18:21:44 2022

@author: Yuval Elbaz
"""


import numpy as np
import scipy.integrate as integrate


class bulk_transport6:
    # A class to calculte the transport function and current-bias values
    # of a given Hamiltonian. The calculations are based on Landauer formula,
    # NEGF, and principle layer formalisms.

    def __init__(self, H00, H01, N, eta, delta):
        '''
        To construct the system Hamiltonian the user has to supply the 'on-site'
        Hamiltonians (these are H00) which will be on the digoanl of the full
        system Hamiltonian. The user has to supply the off-diagonal Hamiltonian 
        as well (H01) which is the coupling between H00 slices and it sets
        the direction of the current in the system. 

        Parameters
        ----------
        H00 : numpy block matrix\numpy array
            This matrix Hamiltonian represents a single slice in the infinite
            wire.
        H01 : numpy block matrix\numpy array
            This matrix Hamiltonian represents a coupling slice in the infinite
            wire.
        N : int
            number of unit cells (slices).
        eta : float
            The imaginary value to added to energy in transport calculations.
        delta : float
            Criterion to stop iteration when looking for self-energy matrices.

        Returns
        -------
        None.

        '''
        self.H00 = H00
        self.H01 = H01
        self.N = N
        self.eta = eta
        self.delta = delta
        self.system_size = H00.shape[0]
        self.H_size = H00.shape[0]
        # Physical constants:
        self.k = 8.617E-5   # eV/K
        self.e = 1.602E-19  # A*sec
        self.h = 4.1357e-15  # eV * sec

        # Define system Hamiltonian (Hs in the thesis)
        self.H = np.zeros((self.N*self.H_size, self.N*self.H_size))

        for i in range(N):
            # Place the slice Hamiltonians on the digoanl
            self.H[i*self.H_size:i*self.H_size+self.H_size, i*self.H_size:
                   i*self.H_size+self.H_size] = H00
            if i < N - 1:
                # Place the slice coupling on the off-diagonal
                self.H[i*self.H_size:(i+1)*self.H_size, (i+1)*self.H_size:(i+2) *
                       self.H_size] = H01  # upper diagonal
                self.H[(i+1)*self.H_size:(i+2)*self.H_size, i*self.H_size:(i+1) *
                       self.H_size] = H01.T  # lower diagonal

        # Define the S matrix (overlap matrix - (ES-H)I=G )
        evalues, evectors = np.linalg.eig(self.H)
        self.S = np.zeros((self.N*self.H_size, self.N*self.H_size))
        for i in range(len(evectors)):
            for j in range(len(evectors)):
                self.S[i, j] = np.dot(evectors[:, i], evectors[:, j])

        evalues, evectors = np.linalg.eig(self.H00)
        self.S0 = np.zeros((self.H_size, self.H_size))
        for i in range(len(evectors)):
            for j in range(len(evectors)):
                self.S0[i, j] = np.dot(evectors[:, i], evectors[:, j])

    def recursive1(self, e):
        '''
        This function calculates the gL and gR parts of the self-energy 
        matrices. It is assumed that the left and right electrodes are the
        same. So gL=gR.

        Parameters
        ----------
        e : float
            The energy value.

        Returns
        -------
        gL : numpy array
            gL of the left electrode self-energy.
        gR : numpy array
            gR of the right electrode self-energy.

        '''
        # Diagonal energy matrix
        #E_mat = np.diag([e]*self.H_size)
        E_mat = self.S0 * (e+1j*self.eta)
        # Initialization
        A = E_mat - self.H00
        while True:
            Aold = A
            X = np.linalg.solve(A, self.H01)
            A = E_mat - self.H00 - (self.H01.T) @ X

            if ((Aold - A)**2 < self.delta*np.ones((self.H_size, self.H_size))).all():
                break

        gL = np.linalg.inv(A)
        gR = gL

        return gL, gR

    def recursive2(self, e):
        # **** DO NOT USE ****
        # This should be better algorithm for self-energies calculations
        # but probably there is some bug because it is not working good.

        # Diagonal energy matrix
        size = self.H_size
        E_mat = np.diag([e]*size)

        # Initialization
        H00 = E_mat - self.H00
        H01 = self.H01

        A = np.zeros((2*size, 2*size), dtype='complex')
        A[0:size, 0:size] = H01
        A[size:, size:] = H01.T
        B = H00
        C = H01

        while True:
            A11 = A[0:size, 0:size]
            A22 = A[size:, size:]
            Acol = np.zeros((size*2, size), dtype='complex')
            Arow = np.zeros((size, size*2), dtype='complex')
            Acol[0:size, :] = A11
            Acol[size:, :] = A22
            Arow[:, 0:size] = A11
            Arow[:, size:] = A22

            #to_solve = Acol@Arow

            #X = np.linalg.solve(A,to_solve)
            A = Acol @ np.linalg.inv(B) @ Arow

            A12 = A[0:size, size:]
            A21 = A[size:, 0:size]
            B = B - A12 - A21

            C = C - A12

            if (A12**2 < self.delta**2 * np.ones((size, size))).all():
                break

        gL = np.linalg.inv(C)
        C = C - A21
        gR = np.linalg.inv(C)
        return gL, gR

    def transferMat(self, e, delta):
        '''NOT IN USE'''
        E_mat = np.diag([e]*self.system_size)

        # t's initialization
        t = np.linalg.inv(E_mat - self.H00) @ self.H01.T
        t_tilda = np.linalg.inv(E_mat - self.H00) @ self.H01

        t_size = np.linalg.norm(t)
        t_tilda_size = np.linalg.norm(t_tilda)

        T = t
        T_tilda = t_tilda
        mult_t = np.identity(self.system_size)
        mult_tilda = np.identity(self.system_size)
        count = 0

        while True:
            if (t_size <= delta) and (t_tilda_size <= delta):
                break

            mult_t = mult_t @ t
            mult_tilda = mult_tilda @ t_tilda

            t = np.linalg.inv(np.identity(self.system_size) -
                              (t@t_tilda) - (t_tilda@t)) @ (t @ t)
            t_tilda = np.linalg.inv(np.identity(
                self.system_size) - (t@t_tilda) - (t_tilda@t)) @ (t_tilda @ t_tilda)

            T += mult_tilda @ t
            T_tilda += mult_t @ t_tilda

            t_size = np.linalg.norm(t)
            t_tilda_size = np.linalg.norm(t_tilda)
            count += 1
            #
            if count > 20:
                print('**********Diverged**************')
                print('t_size: '+str(t_size))
                print('t_tilda_size: '+str(t_tilda_size))
                print('E: '+str(e))
                break

        print('---------------------------------------')
        return T, T_tilda

    def transmissionMat(self, E):
        '''
        Function to calculate T(E)

        Parameters
        ----------
        E : float or np.array
            Energy to calculate T. If array, will return an array of T associats
            to the supplied energy. If E is scalar, will return single T value.

        Returns
        -------
        float or np.array
            Transmission values.

        '''
        def Tcalc(e1, a):
            '''
            A function to calulate T for a scalar E.

            Parameters
            ----------
            e1 : float
                A scalar energy value.
            a : int
                Used for tests purposes, no need.

            Returns
            -------
            TYPE
                DESCRIPTION.
            TYPE
                DESCRIPTION.

            '''
            # Get gL and gR for self-energy calulation
            gL, gR = self.recursive1(e1+1j*self.eta)

            # Energy matrix with imaginary part
            E_mat = self.S * (e1+1j*self.eta)

            # Blocks of self-energies
            SigmaRl = self.H01 @ gR @ self.H01.T
            SigmaLl = self.H01.T @ gL @ self.H01

            # Construct the self-energy matrices
            SigmaL = np.zeros((self.N*self.H_size, self.N *
                              self.H_size), dtype='complex')
            SigmaR = np.zeros((self.N*self.H_size, self.N *
                              self.H_size), dtype='complex')
            SigmaL[0:self.H_size, 0:self.H_size] = SigmaLl
            SigmaR[(self.N-1)*self.H_size:(self.N-1)*self.H_size+self.H_size, (self.N-1)*self.H_size:
                   (self.N-1)*self.H_size+self.H_size] = SigmaRl

            # Green's function
            g = E_mat - self.H - SigmaR - SigmaL
            G = np.linalg.inv(g)

            # Gammas
            GammaL = 1j*(SigmaL - SigmaL.conjugate().T)
            GammaR = 1j*(SigmaR - SigmaR.conjugate().T)

            # Transmission matrix
            t = GammaL @ G @ GammaR @ G.conjugate().T
            T = np.trace(t)

            # self test for imaginary values - if imaginary values appears
            # in T something is WRONG.
            if T.imag > 1e-10:
                # If true, make new calculation of T at slightly different E.
                print('IMAGE')
                a += 1
                return Tcalc(e1+1e-2, a)
            elif T.imag < 1e-10:
               # print(T)
                return T, a

        # If E is an array of values, then calculate the T for each E and return an array of T.
        if type(E) == np.ndarray:
            fullT = []
            for e in E:

                T, cycles = Tcalc(e, 0)

                # Check that the diagonal values are real numbers
                # If not - raise warning
                try:
                    assert T.imag < 1e-10, "Imaginary part is not zero"
                    fullT.append(T.real)

                except:
                    print("Imaginary part is not zero")
                    fullT.append(T.real)
                    continue

            if len(fullT) == 1:
                fullT = fullT[0]
            return fullT

        else:
            e = E
            T, cycles = Tcalc(e, 0)

            # Check that the diagonal values are real numbers
            try:
                assert T.imag < 1e-10, "Imaginary part is not zero"
                return T.real

            except:
                print("Imaginary part is not zero")
                return T.real

    def fermi_window(self, E, mu1, mu2, T1, T2):
        return 1/(1+np.exp((E-mu2)/(self.k*T2))) - 1/(1+np.exp((E-mu1)/(self.k*T1)))

    def integrand(self, E, mu1, mu2, T1, T2):
        '''
        The integrand function for integration.

        Parameters
        ----------
        E : float
            The energy for integration.
        mu1 : float
            Chemical potential of left electrode.
        mu2 : float
            Chemical potential of right electrode.
        T1 : float
            Temperature of left electrode.
        T2 : float
            Temperature of right electrode.

        Returns
        -------
        float
            The product of the integrandt at specific energy.

        '''
        return bulk_transport6.transmissionMat(self, E) * bulk_transport6.fermi_window(self, E, mu1, mu2, T1, T2)

    def current(self, mu1, mu2, T1, T2, limits: list):
        '''
        

        Parameters
        ----------
        mu1 : float
            Chemical potential of left electrode.
        mu2 : float
            Chemical potential of right electrode.
        T1 : float
            Temperature of left electrode.
        T2 : float
            Temperature of right electrode.
        limits : list
            limits of integration, low limit = limits[0], high limit = limitis[1].

        Returns
        -------
        float
            returns the current value of Landuer formula in amper units.

        '''
        # Integrate func from a to b (possibly infinite interval) using a
        # technique from the Fortran library QUADPACK.

        def func(E): return bulk_transport6.integrand(
            self, E, mu1, mu2, T1, T2)

        limit0 = limits[0]
        limit2 = limits[1]
        result1 = integrate.quad(func, limit0, limit2, limit=50)

        return 2*self.e/self.h * result1[0]
