# Supplementary material for: From density functional theory to machine learning predictive models for electrical properties of spinel oxides
Source: Sci Rep. 2024 May 27;14:12150. doi: 10.1038/s41598-024-62788-4 (PMC11637019; doi:10.1038/s41598-024-62788-4)
Supplement: Supplementary file 1 — Supplementary Information 1. [file 41598_2024_62788_MOESM1_ESM.zip › contcars/FC_contcars/Co1Fe7Co11Fe5/CONTCAR]

(Co1Fe7)[Co11Fe5]O32                    
   1.00000000000000     
     8.4029170928976740    0.0055421419348024    0.0126267139266596
     0.0055409379094848    8.3927638006088010    0.0032463509534524
     0.0126249646704398    0.0032462196479337    8.4007744501605952
   Fe   Co   O 
    12    12    32
Direct
  0.6286137581788225  0.6274645139273076  0.6253709759249091
  0.3712986449819695  0.3692571880623703  0.6273100172435520
  0.3751599530433154  0.6276030113313098  0.3722009953689778
  0.6314097159062726  0.3724777621996580  0.3702597876008156
  0.6254872278516146  0.8771749132930324  0.8813015680604153
  0.9929571255781724  0.0013488867454896  0.0000285716854762
  0.9993381672730806  0.5002123916546068  0.5003493649526476
  0.4974416015955683  0.4964096706649954  0.9993479158733649
  0.4994314574144880  0.9982303087910296  0.4955494255691022
  0.7508790150241396  0.2473967356829192  0.7515846080981774
  0.2543562824751504  0.2490013671599414  0.2502983841759772
  0.2515012212968273  0.7507623484173251  0.7498086390613068
  0.3728530847180309  0.8760030719336669  0.1235697952369748
  0.8754350145329752  0.1251320086100449  0.3749565794344250
  0.1172101599921334  0.3749089651048578  0.8789182879096487
  0.8786423643038006  0.3737897904625029  0.1233894334855492
  0.3715177340273073  0.1244377467804156  0.8773253320433057
  0.1218220338276055  0.8743692290215535  0.3734961445059213
  0.6244748817284957  0.1248377749968128  0.1255473776988083
  0.8780486485409043  0.6253860524326669  0.8752803978143646
  0.8777752172989040  0.8781778495662991  0.6271055181143481
  0.1245610796237173  0.6314303602726596  0.1245358211073011
  0.1251069387900401  0.1235076548363381  0.6247321046787064
  0.7632776576233482  0.7542589941306161  0.2490373245636235
  0.3846368406129486  0.3832271816056689  0.3841096263640154
  0.6212180235972085  0.1193296158551220  0.8924016599343645
  0.1220009112819866  0.8768307302055973  0.6214233470658215
  0.8799356949550301  0.6189026374666113  0.1191615378082886
  0.1349841676987893  0.6226666287193723  0.3659340540170888
  0.8623136277021075  0.8708196388670757  0.8730787482838025
  0.6259126451285510  0.3599231243052898  0.1312028634241145
  0.3759631321532240  0.1344377939608279  0.6257239351987067
  0.6252413595261856  0.1333720312457345  0.3583405470283623
  0.1339623500834790  0.3764341703847762  0.6341446008724603
  0.3693314819868121  0.6242112466444567  0.1342334876961075
  0.1261253433098517  0.6171314363303679  0.8847848793814919
  0.6219119599273455  0.8921811776874975  0.1199643761758225
  0.8746247912148064  0.1207027739932087  0.6187141542113821
  0.3851895048011684  0.8774779846167817  0.8795309421840116
  0.6183817254771284  0.6176178338310621  0.3804329007422496
  0.1271167456871041  0.3861044272237919  0.1176152774320727
  0.1254184853630775  0.1358138309194175  0.8753018606382881
  0.8653291746807810  0.3743180835632742  0.3716885826199601
  0.6247912417375119  0.8671580187933756  0.6341265156825742
  0.6243724776780510  0.6318412037389294  0.8682324385237905
  0.1239529009006830  0.8629570077304152  0.1239180051709567
  0.1224062623421318  0.1219523456799294  0.3766402148418848
  0.6174395444725747  0.3818164359967042  0.6182981802799148
  0.8857148295743968  0.3779062177358554  0.8752288565666078
  0.3846014228390686  0.6161667059458509  0.6156357169745021
  0.3707949443723493  0.8634745141996589  0.3707556032982424
  0.8567366101719998  0.1312049926685717  0.1296474956536997
  0.8647546390017311  0.6277142377162761  0.6290151913025142
  0.3933392526897705  0.1209804085949102  0.1232406427982298
  0.8770730060485690  0.8783107385299473  0.3805115092173139
  0.3658289173569003  0.3734342291652055  0.8656568784036622
 
  0.00000000E+00  0.00000000E+00  0.00000000E+00
  0.00000000E+00  0.00000000E+00  0.00000000E+00
  0.00000000E+00  0.00000000E+00  0.00000000E+00
  0.00000000E+00  0.00000000E+00  0.00000000E+00
  0.00000000E+00  0.00000000E+00  0.00000000E+00
  0.00000000E+00  0.00000000E+00  0.00000000E+00
  0.00000000E+00  0.00000000E+00  0.00000000E+00
  0.00000000E+00  0.00000000E+00  0.00000000E+00
  0.00000000E+00  0.00000000E+00  0.00000000E+00
  0.00000000E+00  0.00000000E+00  0.00000000E+00
  0.00000000E+00  0.00000000E+00  0.00000000E+00
  0.00000000E+00  0.00000000E+00  0.00000000E+00
  0.00000000E+00  0.00000000E+00  0.00000000E+00
  0.00000000E+00  0.00000000E+00  0.00000000E+00
  0.00000000E+00  0.00000000E+00  0.00000000E+00
  0.00000000E+00  0.00000000E+00  0.00000000E+00
  0.00000000E+00  0.00000000E+00  0.00000000E+00
  0.00000000E+00  0.00000000E+00  0.00000000E+00
  0.00000000E+00  0.00000000E+00  0.00000000E+00
  0.00000000E+00  0.00000000E+00  0.00000000E+00
  0.00000000E+00  0.00000000E+00  0.00000000E+00
  0.00000000E+00  0.00000000E+00  0.00000000E+00
  0.00000000E+00  0.00000000E+00  0.00000000E+00
  0.00000000E+00  0.00000000E+00  0.00000000E+00
  0.00000000E+00  0.00000000E+00  0.00000000E+00
  0.00000000E+00  0.00000000E+00  0.00000000E+00
  0.00000000E+00  0.00000000E+00  0.00000000E+00
  0.00000000E+00  0.00000000E+00  0.00000000E+00
  0.00000000E+00  0.00000000E+00  0.00000000E+00
  0.00000000E+00  0.00000000E+00  0.00000000E+00
  0.00000000E+00  0.00000000E+00  0.00000000E+00
  0.00000000E+00  0.00000000E+00  0.00000000E+00
  0.00000000E+00  0.00000000E+00  0.00000000E+00
  0.00000000E+00  0.00000000E+00  0.00000000E+00
  0.00000000E+00  0.00000000E+00  0.00000000E+00
  0.00000000E+00  0.00000000E+00  0.00000000E+00
  0.00000000E+00  0.00000000E+00  0.00000000E+00
  0.00000000E+00  0.00000000E+00  0.00000000E+00
  0.00000000E+00  0.00000000E+00  0.00000000E+00
  0.00000000E+00  0.00000000E+00  0.00000000E+00
  0.00000000E+00  0.00000000E+00  0.00000000E+00
  0.00000000E+00  0.00000000E+00  0.00000000E+00
  0.00000000E+00  0.00000000E+00  0.00000000E+00
  0.00000000E+00  0.00000000E+00  0.00000000E+00
  0.00000000E+00  0.00000000E+00  0.00000000E+00
  0.00000000E+00  0.00000000E+00  0.00000000E+00
  0.00000000E+00  0.00000000E+00  0.00000000E+00
  0.00000000E+00  0.00000000E+00  0.00000000E+00
  0.00000000E+00  0.00000000E+00  0.00000000E+00
  0.00000000E+00  0.00000000E+00  0.00000000E+00
  0.00000000E+00  0.00000000E+00  0.00000000E+00
  0.00000000E+00  0.00000000E+00  0.00000000E+00
  0.00000000E+00  0.00000000E+00  0.00000000E+00
  0.00000000E+00  0.00000000E+00  0.00000000E+00
  0.00000000E+00  0.00000000E+00  0.00000000E+00
  0.00000000E+00  0.00000000E+00  0.00000000E+00
