# Supplementary material for: From density functional theory to machine learning predictive models for electrical properties of spinel oxides
Source: Sci Rep. 2024 May 27;14:12150. doi: 10.1038/s41598-024-62788-4 (PMC11637019; doi:10.1038/s41598-024-62788-4)
Supplement: Supplementary file 1 — Supplementary Information 1. [file 41598_2024_62788_MOESM1_ESM.zip › contcars/FC_contcars/Co1Fe7Co13Fe3/CONTCAR]

(Co1Fe7)[Co13Fe3]O32                    
   1.00000000000000     
     8.3755847554332234   -0.0055730291829678    0.0138454457153657
    -0.0055731956788067    8.3277847968484195   -0.0301016801912489
     0.0138142477985630   -0.0300417135880026    8.4359288605606526
   Fe   Co   O 
    10    14    32
Direct
  0.3749141999826122  0.8761604414108959  0.1265343472220266
  0.8732286216164837  0.1279479814671092  0.3734060044245950
  0.8747644750037438  0.6219614855594457  0.8764335692944485
  0.9994033799872142  0.9983459713662057  0.0038194205651223
  0.0071844265192453  0.4997741323880973  0.5041801206478311
  0.5016755497454852  0.5024997034398524  0.0069132612793652
  0.7469743801458293  0.2492672328114764  0.7463450870295532
  0.2486335592319975  0.2526025910345595  0.2489795790217215
  0.2507796435489453  0.7428923616257848  0.7458348149777194
  0.7448375849469429  0.7507370687048933  0.2484414775778987
  0.6257990798267983  0.6277869093444153  0.6235138775588212
  0.1317403163479298  0.3680374409654448  0.8776225959135218
  0.8744517791491617  0.3750553211693770  0.1248431804055130
  0.3732401695774286  0.1282418167925528  0.8755937308023363
  0.1251325147275892  0.8738676805978969  0.3805088745158614
  0.6252260580455840  0.1259670342079886  0.1220617815945815
  0.3775378172067292  0.3751446242886800  0.6205825397686766
  0.8741694253172625  0.8751782085476449  0.6245038188962013
  0.3754596998262159  0.6264687129623496  0.3751098052836426
  0.1232235306598639  0.6238504611285478  0.1280863126556326
  0.6239789372433364  0.3766346808604411  0.3732123880973717
  0.6230592734757607  0.8773393107931824  0.8695586231118426
  0.1252663621411330  0.1228755463878244  0.6242461686009122
  0.5014556294845178  0.0050832004355712  0.5018440052968600
  0.3742958015633917  0.3937264711691384  0.3773126742361583
  0.6203272613028759  0.1142475893961077  0.8751192887292945
  0.1272085932182705  0.8753831576294075  0.6136969837036617
  0.8782096193843145  0.6251864554349851  0.1153434173644712
  0.1423144553379458  0.6340290095875005  0.3757707387397673
  0.8684038513662031  0.8667894722227629  0.8717115906904382
  0.6308727634468383  0.3698573461666328  0.1292795243454918
  0.3698971301297291  0.1393129955406067  0.6302895173434990
  0.6320155725875765  0.1246491428709717  0.3712335879423918
  0.1444682715467849  0.3714762000086012  0.6337209655951099
  0.3705529235872262  0.6342734876781790  0.1446476732408826
  0.1175285732068190  0.6149215250081284  0.8755931092451092
  0.6149542998986064  0.8772691419390597  0.1135459501942577
  0.8803496680267386  0.1217114152723084  0.6139363095777384
  0.3792274514087381  0.8702442425532269  0.8842340248331766
  0.6067993466784856  0.6231343980853765  0.3769741448379946
  0.1209335097931472  0.3774140550740270  0.1146931581747950
  0.1249343456175964  0.1339621057821034  0.8726408120996467
  0.8771256460602217  0.3679655947418183  0.3751820835163997
  0.6211472226506842  0.8752100108956284  0.6373596011231584
  0.6332681762661565  0.6343060247047276  0.8748028975899587
  0.1338710978997071  0.8726795628610020  0.1371860202601098
  0.1175875559524044  0.1155037204076166  0.3758622831677201
  0.6075959813276697  0.3786690402052102  0.6199650947869770
  0.8834166289962369  0.3814970899145607  0.8726095732342216
  0.3807816654551814  0.6110404777506133  0.6051816009935465
  0.3706903342127532  0.8637147025632643  0.3698670143979754
  0.8708907713144782  0.1247311246644642  0.1365539217949916
  0.8708275232730927  0.6282118788432953  0.6332849977176735
  0.3770930200411513  0.1155350443646626  0.1207111301168595
  0.8826617081510335  0.8798067729096459  0.3778097836706209
  0.3676128165401380  0.3798218254641483  0.8717061421938581
 
  0.00000000E+00  0.00000000E+00  0.00000000E+00
  0.00000000E+00  0.00000000E+00  0.00000000E+00
  0.00000000E+00  0.00000000E+00  0.00000000E+00
  0.00000000E+00  0.00000000E+00  0.00000000E+00
  0.00000000E+00  0.00000000E+00  0.00000000E+00
  0.00000000E+00  0.00000000E+00  0.00000000E+00
  0.00000000E+00  0.00000000E+00  0.00000000E+00
  0.00000000E+00  0.00000000E+00  0.00000000E+00
  0.00000000E+00  0.00000000E+00  0.00000000E+00
  0.00000000E+00  0.00000000E+00  0.00000000E+00
  0.00000000E+00  0.00000000E+00  0.00000000E+00
  0.00000000E+00  0.00000000E+00  0.00000000E+00
  0.00000000E+00  0.00000000E+00  0.00000000E+00
  0.00000000E+00  0.00000000E+00  0.00000000E+00
  0.00000000E+00  0.00000000E+00  0.00000000E+00
  0.00000000E+00  0.00000000E+00  0.00000000E+00
  0.00000000E+00  0.00000000E+00  0.00000000E+00
  0.00000000E+00  0.00000000E+00  0.00000000E+00
  0.00000000E+00  0.00000000E+00  0.00000000E+00
  0.00000000E+00  0.00000000E+00  0.00000000E+00
  0.00000000E+00  0.00000000E+00  0.00000000E+00
  0.00000000E+00  0.00000000E+00  0.00000000E+00
  0.00000000E+00  0.00000000E+00  0.00000000E+00
  0.00000000E+00  0.00000000E+00  0.00000000E+00
  0.00000000E+00  0.00000000E+00  0.00000000E+00
  0.00000000E+00  0.00000000E+00  0.00000000E+00
  0.00000000E+00  0.00000000E+00  0.00000000E+00
  0.00000000E+00  0.00000000E+00  0.00000000E+00
  0.00000000E+00  0.00000000E+00  0.00000000E+00
  0.00000000E+00  0.00000000E+00  0.00000000E+00
  0.00000000E+00  0.00000000E+00  0.00000000E+00
  0.00000000E+00  0.00000000E+00  0.00000000E+00
  0.00000000E+00  0.00000000E+00  0.00000000E+00
  0.00000000E+00  0.00000000E+00  0.00000000E+00
  0.00000000E+00  0.00000000E+00  0.00000000E+00
  0.00000000E+00  0.00000000E+00  0.00000000E+00
  0.00000000E+00  0.00000000E+00  0.00000000E+00
  0.00000000E+00  0.00000000E+00  0.00000000E+00
  0.00000000E+00  0.00000000E+00  0.00000000E+00
  0.00000000E+00  0.00000000E+00  0.00000000E+00
  0.00000000E+00  0.00000000E+00  0.00000000E+00
  0.00000000E+00  0.00000000E+00  0.00000000E+00
  0.00000000E+00  0.00000000E+00  0.00000000E+00
  0.00000000E+00  0.00000000E+00  0.00000000E+00
  0.00000000E+00  0.00000000E+00  0.00000000E+00
  0.00000000E+00  0.00000000E+00  0.00000000E+00
  0.00000000E+00  0.00000000E+00  0.00000000E+00
  0.00000000E+00  0.00000000E+00  0.00000000E+00
  0.00000000E+00  0.00000000E+00  0.00000000E+00
  0.00000000E+00  0.00000000E+00  0.00000000E+00
  0.00000000E+00  0.00000000E+00  0.00000000E+00
  0.00000000E+00  0.00000000E+00  0.00000000E+00
  0.00000000E+00  0.00000000E+00  0.00000000E+00
  0.00000000E+00  0.00000000E+00  0.00000000E+00
  0.00000000E+00  0.00000000E+00  0.00000000E+00
  0.00000000E+00  0.00000000E+00  0.00000000E+00
