# Supplementary material for: From density functional theory to machine learning predictive models for electrical properties of spinel oxides
Source: Sci Rep. 2024 May 27;14:12150. doi: 10.1038/s41598-024-62788-4 (PMC11637019; doi:10.1038/s41598-024-62788-4)
Supplement: Supplementary file 1 — Supplementary Information 1. [file 41598_2024_62788_MOESM1_ESM.zip › contcars/FC_contcars/Co1Fe7Co15Fe1/CONTCAR]

(Co1Fe7)[Co15Fe1]O32                    
   1.00000000000000     
     8.3842614155113129   -0.0148249840428050    0.0148249840428050
    -0.0148249840428050    8.3842614155113129   -0.0148249840428050
     0.0148249840428050   -0.0148249840428050    8.3842614155113129
   Fe   Co   O 
     8    16    32
Direct
  0.3746528900438193  0.6253471099561807  0.3746528900438193
  0.9987592674262658  0.0012407325737342  0.9987592674262658
  0.0017015910504483  0.5007715254969796  0.4992284745030204
  0.4992284745030204  0.5007715254969796  0.0017015910504483
  0.4992284745030204  0.9982984089495517  0.4992284745030204
  0.2514388771205560  0.2496259529020719  0.2514388771205560
  0.2514388771205560  0.7485611228794440  0.7503740470979281
  0.7503740470979281  0.7485611228794440  0.2514388771205560
  0.6254079130574155  0.6240359503120914  0.6254079130574155
  0.3769834265665182  0.8778276622077215  0.1221723377922785
  0.8740957596576848  0.1259042403423152  0.3769070187953645
  0.1277532298956885  0.3764796122286072  0.8753081774898916
  0.8753081774898916  0.3764796122286072  0.1277532298956885
  0.3769070187953645  0.1259042403423152  0.8740957596576848
  0.1221723377922785  0.8778276622077215  0.3769834265665182
  0.6235203877713928  0.1246918225101084  0.1277532298956885
  0.3759640496879086  0.3745920869425916  0.6254079130574155
  0.8740957596576848  0.6230929812046355  0.8740957596576848
  0.8753081774898916  0.8722467701043115  0.6235203877713928
  0.1221723377922785  0.6230165734334818  0.1221723377922785
  0.6254079130574155  0.3745920869425916  0.3759640496879086
  0.6235203877713928  0.8722467701043115  0.8753081774898916
  0.1277532298956885  0.1246918225101084  0.6235203877713928
  0.7509488259156072  0.2490511740843928  0.7509488259156072
  0.3774462757369861  0.3856548461954148  0.3774462757369861
  0.6245504243014963  0.1215742819450938  0.8784257180548991
  0.1137374995987699  0.8862625004012301  0.6318846380331493
  0.8764828726466192  0.6111041832039561  0.1225001587268437
  0.1332021180914040  0.6303082916205582  0.3696917083794418
  0.8655398970684303  0.8716595614566813  0.8655398970684303
  0.6336414712681346  0.3663585287318654  0.1276572906395756
  0.3655123592305287  0.1272125992740314  0.6276011042276366
  0.6276011042276366  0.1272125992740314  0.3655123592305287
  0.1276572906395756  0.3663585287318654  0.6336414712681346
  0.3696917083794418  0.6303082916205582  0.1332021180914040
  0.1225001587268437  0.6111041832039561  0.8764828726466192
  0.6318846380331493  0.8862625004012301  0.1137374995987699
  0.8784257180548991  0.1215742819450938  0.6245504243014963
  0.3888958167960439  0.8774998412731563  0.8764828726466192
  0.6143451538045852  0.6225537242630139  0.3774462757369861
  0.1137374995987699  0.3681153619668507  0.1137374995987699
  0.1283404385433187  0.1344601029315697  0.8655398970684303
  0.8727874007259686  0.3723988957723634  0.3655123592305287
  0.6336414712681346  0.8723427093604244  0.6336414712681346
  0.6276011042276366  0.6344876407694713  0.8727874007259686
  0.1263786032253051  0.8736213967746949  0.1263786032253051
  0.1225001587268437  0.1235171273533808  0.3888958167960439
  0.6249733372807782  0.3750266627192218  0.6249733372807782
  0.8784257180548991  0.3754495756985037  0.8784257180548991
  0.3774462757369861  0.6225537242630139  0.6143451538045852
  0.3696917083794418  0.8667978819085960  0.3696917083794418
  0.8655398970684303  0.1344601029315697  0.1283404385433187
  0.8727874007259686  0.6344876407694713  0.6276011042276366
  0.3888958167960439  0.1235171273533808  0.1225001587268437
  0.8764828726466192  0.8774998412731563  0.3888958167960439
  0.3655123592305287  0.3723988957723634  0.8727874007259686
 
  0.00000000E+00  0.00000000E+00  0.00000000E+00
  0.00000000E+00  0.00000000E+00  0.00000000E+00
  0.00000000E+00  0.00000000E+00  0.00000000E+00
  0.00000000E+00  0.00000000E+00  0.00000000E+00
  0.00000000E+00  0.00000000E+00  0.00000000E+00
  0.00000000E+00  0.00000000E+00  0.00000000E+00
  0.00000000E+00  0.00000000E+00  0.00000000E+00
  0.00000000E+00  0.00000000E+00  0.00000000E+00
  0.00000000E+00  0.00000000E+00  0.00000000E+00
  0.00000000E+00  0.00000000E+00  0.00000000E+00
  0.00000000E+00  0.00000000E+00  0.00000000E+00
  0.00000000E+00  0.00000000E+00  0.00000000E+00
  0.00000000E+00  0.00000000E+00  0.00000000E+00
  0.00000000E+00  0.00000000E+00  0.00000000E+00
  0.00000000E+00  0.00000000E+00  0.00000000E+00
  0.00000000E+00  0.00000000E+00  0.00000000E+00
  0.00000000E+00  0.00000000E+00  0.00000000E+00
  0.00000000E+00  0.00000000E+00  0.00000000E+00
  0.00000000E+00  0.00000000E+00  0.00000000E+00
  0.00000000E+00  0.00000000E+00  0.00000000E+00
  0.00000000E+00  0.00000000E+00  0.00000000E+00
  0.00000000E+00  0.00000000E+00  0.00000000E+00
  0.00000000E+00  0.00000000E+00  0.00000000E+00
  0.00000000E+00  0.00000000E+00  0.00000000E+00
  0.00000000E+00  0.00000000E+00  0.00000000E+00
  0.00000000E+00  0.00000000E+00  0.00000000E+00
  0.00000000E+00  0.00000000E+00  0.00000000E+00
  0.00000000E+00  0.00000000E+00  0.00000000E+00
  0.00000000E+00  0.00000000E+00  0.00000000E+00
  0.00000000E+00  0.00000000E+00  0.00000000E+00
  0.00000000E+00  0.00000000E+00  0.00000000E+00
  0.00000000E+00  0.00000000E+00  0.00000000E+00
  0.00000000E+00  0.00000000E+00  0.00000000E+00
  0.00000000E+00  0.00000000E+00  0.00000000E+00
  0.00000000E+00  0.00000000E+00  0.00000000E+00
  0.00000000E+00  0.00000000E+00  0.00000000E+00
  0.00000000E+00  0.00000000E+00  0.00000000E+00
  0.00000000E+00  0.00000000E+00  0.00000000E+00
  0.00000000E+00  0.00000000E+00  0.00000000E+00
  0.00000000E+00  0.00000000E+00  0.00000000E+00
  0.00000000E+00  0.00000000E+00  0.00000000E+00
  0.00000000E+00  0.00000000E+00  0.00000000E+00
  0.00000000E+00  0.00000000E+00  0.00000000E+00
  0.00000000E+00  0.00000000E+00  0.00000000E+00
  0.00000000E+00  0.00000000E+00  0.00000000E+00
  0.00000000E+00  0.00000000E+00  0.00000000E+00
  0.00000000E+00  0.00000000E+00  0.00000000E+00
  0.00000000E+00  0.00000000E+00  0.00000000E+00
  0.00000000E+00  0.00000000E+00  0.00000000E+00
  0.00000000E+00  0.00000000E+00  0.00000000E+00
  0.00000000E+00  0.00000000E+00  0.00000000E+00
  0.00000000E+00  0.00000000E+00  0.00000000E+00
  0.00000000E+00  0.00000000E+00  0.00000000E+00
  0.00000000E+00  0.00000000E+00  0.00000000E+00
  0.00000000E+00  0.00000000E+00  0.00000000E+00
  0.00000000E+00  0.00000000E+00  0.00000000E+00
