# Supplementary material for: From density functional theory to machine learning predictive models for electrical properties of spinel oxides
Source: Sci Rep. 2024 May 27;14:12150. doi: 10.1038/s41598-024-62788-4 (PMC11637019; doi:10.1038/s41598-024-62788-4)
Supplement: Supplementary file 1 — Supplementary Information 1. [file 41598_2024_62788_MOESM1_ESM.zip › contcars/FC_contcars/Co1Fe7Co4Fe12/CONTCAR]

(Co1Fe7)[Co4Fe12]O32                    
   1.00000000000000     
     8.4983473857649141   -0.0049007132618597   -0.0069501057322295
    -0.0048852450274254    8.4434586076096689   -0.0064903980673143
    -0.0069567125550994   -0.0064377923098392    8.5047539503612892
   Fe   Co   O 
    19     5    32
Direct
  0.6197362545722527  0.6159679585026296  0.6212909328639782
  0.3772424712895770  0.8726621188807542  0.1253739031190761
  0.8769991442259411  0.1272657258396208  0.3799248828068613
  0.1247052897070233  0.3719908657807167  0.8695066865340522
  0.8735894034188547  0.3768705733817441  0.1262616414492186
  0.3725572626437526  0.1261478478907776  0.8692899397391045
  0.1268367063156006  0.8780536739788829  0.3800761008474609
  0.6238950870756668  0.1275175678278586  0.1250252101174567
  0.8759135230729456  0.6223927743253341  0.8743296080152518
  0.8784552836878348  0.8806891703892177  0.6235526035390890
  0.1262453809975383  0.6242324646813486  0.1262105022107889
  0.6227583717367082  0.8770780934421367  0.8737230158653659
  0.9995833957585560  0.9998002615579651  0.0031483642876111
  0.0001179381943217  0.4997607574554621  0.5004998828683895
  0.4998565639911163  0.4985802380970483  0.9975732770388674
  0.4995602334571387  0.0003215620582395  0.5006198097673860
  0.2510808867342789  0.2508601221260349  0.2475267747476622
  0.2500360650794349  0.7457455436589200  0.7465507245856315
  0.7457589033159095  0.7465473444774844  0.2517839550830274
  0.3739802090880460  0.3724783853930234  0.6207114973070915
  0.3759416135353817  0.6217257201845712  0.3771407891179450
  0.6223701540128630  0.3740868860667277  0.3781823982021777
  0.1240311769596829  0.1260458782425502  0.6222506291060839
  0.7497064459167007  0.2505853405063974  0.7498755321655466
  0.3757243084846849  0.3742721577041976  0.3754376717080419
  0.6138707510598849  0.1165902396909999  0.8857372617278543
  0.1135553515188263  0.8894103833141997  0.6142503117154874
  0.8869423143246564  0.6155617394746642  0.1125393593213531
  0.1232979234062412  0.6355094887516941  0.3684438956411498
  0.8706798809075806  0.8718040610722184  0.8682636020237169
  0.6414413203738718  0.3626197559284208  0.1314679906860476
  0.3655991461365176  0.1222340114467784  0.6335333816654867
  0.6354714767714711  0.1220006756236174  0.3671737759831544
  0.1230610052967265  0.3672682359729080  0.6335618050450549
  0.3596232772447934  0.6389091439204435  0.1305950205239554
  0.1121307324237719  0.6140705724885080  0.8872826331997459
  0.6150280550370795  0.8869057347971534  0.1118360592713330
  0.8869976763594778  0.1175645926568052  0.6143194897782323
  0.3862835921646735  0.8867286576637881  0.8877698896093023
  0.6194498969488080  0.6188057161646014  0.3913769613986346
  0.1173943069219092  0.3830525553676765  0.1190660375787189
  0.1318682148289696  0.1311742137419145  0.8836304190077229
  0.8788494526893729  0.3661683600592411  0.3659114551872591
  0.6349318742874388  0.8733143673685717  0.6330992430515394
  0.6416513064535252  0.6395878538763569  0.8639825094025468
  0.1305684528618158  0.8679112662788455  0.1318847761549975
  0.1148275083239483  0.1160843256574537  0.3651571292162927
  0.6198984603985949  0.3835928789767706  0.6199062556430377
  0.8860413943428256  0.3830336550471500  0.8876686195726293
  0.3897949124071829  0.6181887554160710  0.6190177871758351
  0.3654318216468369  0.8790633775958767  0.3658317225552636
  0.8670059608809879  0.1300038729825843  0.1319017661430451
  0.8731859002553293  0.6346297613658152  0.6332071963675929
  0.3839237843604764  0.1185375170984386  0.1184515180949788
  0.8880656826718294  0.8880030597354605  0.3873437663705062
  0.3564464934228226  0.3599921380153006  0.8699220277943169
 
  0.00000000E+00  0.00000000E+00  0.00000000E+00
  0.00000000E+00  0.00000000E+00  0.00000000E+00
  0.00000000E+00  0.00000000E+00  0.00000000E+00
  0.00000000E+00  0.00000000E+00  0.00000000E+00
  0.00000000E+00  0.00000000E+00  0.00000000E+00
  0.00000000E+00  0.00000000E+00  0.00000000E+00
  0.00000000E+00  0.00000000E+00  0.00000000E+00
  0.00000000E+00  0.00000000E+00  0.00000000E+00
  0.00000000E+00  0.00000000E+00  0.00000000E+00
  0.00000000E+00  0.00000000E+00  0.00000000E+00
  0.00000000E+00  0.00000000E+00  0.00000000E+00
  0.00000000E+00  0.00000000E+00  0.00000000E+00
  0.00000000E+00  0.00000000E+00  0.00000000E+00
  0.00000000E+00  0.00000000E+00  0.00000000E+00
  0.00000000E+00  0.00000000E+00  0.00000000E+00
  0.00000000E+00  0.00000000E+00  0.00000000E+00
  0.00000000E+00  0.00000000E+00  0.00000000E+00
  0.00000000E+00  0.00000000E+00  0.00000000E+00
  0.00000000E+00  0.00000000E+00  0.00000000E+00
  0.00000000E+00  0.00000000E+00  0.00000000E+00
  0.00000000E+00  0.00000000E+00  0.00000000E+00
  0.00000000E+00  0.00000000E+00  0.00000000E+00
  0.00000000E+00  0.00000000E+00  0.00000000E+00
  0.00000000E+00  0.00000000E+00  0.00000000E+00
  0.00000000E+00  0.00000000E+00  0.00000000E+00
  0.00000000E+00  0.00000000E+00  0.00000000E+00
  0.00000000E+00  0.00000000E+00  0.00000000E+00
  0.00000000E+00  0.00000000E+00  0.00000000E+00
  0.00000000E+00  0.00000000E+00  0.00000000E+00
  0.00000000E+00  0.00000000E+00  0.00000000E+00
  0.00000000E+00  0.00000000E+00  0.00000000E+00
  0.00000000E+00  0.00000000E+00  0.00000000E+00
  0.00000000E+00  0.00000000E+00  0.00000000E+00
  0.00000000E+00  0.00000000E+00  0.00000000E+00
  0.00000000E+00  0.00000000E+00  0.00000000E+00
  0.00000000E+00  0.00000000E+00  0.00000000E+00
  0.00000000E+00  0.00000000E+00  0.00000000E+00
  0.00000000E+00  0.00000000E+00  0.00000000E+00
  0.00000000E+00  0.00000000E+00  0.00000000E+00
  0.00000000E+00  0.00000000E+00  0.00000000E+00
  0.00000000E+00  0.00000000E+00  0.00000000E+00
  0.00000000E+00  0.00000000E+00  0.00000000E+00
  0.00000000E+00  0.00000000E+00  0.00000000E+00
  0.00000000E+00  0.00000000E+00  0.00000000E+00
  0.00000000E+00  0.00000000E+00  0.00000000E+00
  0.00000000E+00  0.00000000E+00  0.00000000E+00
  0.00000000E+00  0.00000000E+00  0.00000000E+00
  0.00000000E+00  0.00000000E+00  0.00000000E+00
  0.00000000E+00  0.00000000E+00  0.00000000E+00
  0.00000000E+00  0.00000000E+00  0.00000000E+00
  0.00000000E+00  0.00000000E+00  0.00000000E+00
  0.00000000E+00  0.00000000E+00  0.00000000E+00
  0.00000000E+00  0.00000000E+00  0.00000000E+00
  0.00000000E+00  0.00000000E+00  0.00000000E+00
  0.00000000E+00  0.00000000E+00  0.00000000E+00
  0.00000000E+00  0.00000000E+00  0.00000000E+00
