# Supplementary material for: From density functional theory to machine learning predictive models for electrical properties of spinel oxides
Source: Sci Rep. 2024 May 27;14:12150. doi: 10.1038/s41598-024-62788-4 (PMC11637019; doi:10.1038/s41598-024-62788-4)
Supplement: Supplementary file 1 — Supplementary Information 1. [file 41598_2024_62788_MOESM1_ESM.zip › contcars/FC_contcars/Co1Fe7Co9Fe7/CONTCAR]

(Co1Fe7)[Co9Fe7]O32                     
   1.00000000000000     
     8.3857968775601499   -0.0108188906774185   -0.0045236903635245
    -0.0108200535420280    8.4084574259361844   -0.0137051410288666
    -0.0045764613305588   -0.0137292193791045    8.4226988339039917
   Fe   Co   O 
    14    10    32
Direct
  0.3725705197049720  0.8727791208689624  0.1298573041457161
  0.8782962536534882  0.1210068011986323  0.3791435411387454
  0.8766763298884612  0.3761645372393829  0.1241896493586907
  0.3710184526762035  0.1293314394587313  0.8729381122920330
  0.8780237248498111  0.6242930765822479  0.8707855165616039
  0.6191441357858807  0.3786100527592993  0.3756642672944395
  0.6247602740179303  0.8727870432867491  0.8717884921180641
  0.9996340583682155  0.9994060033483336  0.0019493272767761
  0.0036599178597854  0.4985465897503403  0.5010741763823177
  0.5022248406264396  0.0036256078887433  0.4988601946971158
  0.7455622861955860  0.2507690558489202  0.7505036898535167
  0.2507979997321144  0.2488078989558034  0.2464510964761288
  0.2495457860406134  0.7479581464005136  0.7482570173988634
  0.7479070563243511  0.7508327227163676  0.2477243627540560
  0.6212096546483039  0.6246833168078538  0.6252966849593022
  0.1271985576324042  0.3758997504301860  0.8724294398675596
  0.1246582860503906  0.8737608569995885  0.3782344930160875
  0.6255500941459573  0.1251054204316162  0.1243887619753465
  0.3747152277222554  0.3754884159818772  0.6258236473835055
  0.8779851164205397  0.8739113637935105  0.6237334615646049
  0.3716737175725271  0.6258090624321397  0.3766023015588971
  0.1272400727742138  0.6240067766403854  0.1274160605447676
  0.1261002265925555  0.1260834909969901  0.6248051109441803
  0.4977129658474979  0.4994069536546419  0.0020331718759721
  0.3858760776867811  0.3783748768259017  0.3672892458740122
  0.6193487281842991  0.1171111710777524  0.8923277713795912
  0.1217021862083811  0.8817109520944868  0.6213341616148895
  0.8742511714662839  0.6149197293631801  0.1165738635154128
  0.1276280854685723  0.6284716164922983  0.3681981272298600
  0.8656672409983770  0.8667017568992108  0.8762567177459033
  0.6339808263132696  0.3568740313654502  0.1302428940643381
  0.3772835997561685  0.1345435469494234  0.6356866254249312
  0.6322686602625041  0.1329430640932827  0.3563993867657160
  0.1348569434203597  0.3692368775604038  0.6315531394120839
  0.3780136147403539  0.6377056420090668  0.1242265752176479
  0.1149430113488989  0.6243341053437206  0.8814569531985157
  0.6183950598194201  0.8927098377233307  0.1170412113011139
  0.8729260978870386  0.1250154143125499  0.6151379614093386
  0.3836347133729774  0.8837233185985127  0.8824259901616287
  0.6231377256097872  0.6152701685996149  0.3745601216756853
  0.1131877433917268  0.3734435632040984  0.1192726647369611
  0.1347126358817974  0.1263312463995874  0.8763048950008283
  0.8663662823316969  0.3669396161594065  0.3661751286594352
  0.6280551842350661  0.8765827353588094  0.6360827509493063
  0.6328161796563947  0.6355196580207121  0.8785099943447321
  0.1360483350547526  0.8763935540721448  0.1293991108098993
  0.1143725900800376  0.1232080670265461  0.3732903835656600
  0.6165919163455555  0.3744417677160783  0.6137677746077017
  0.8733523082265791  0.3826664692507649  0.8830898998854266
  0.3791598459504826  0.6126590267954484  0.6232785610348728
  0.3773444743657706  0.8736147400606455  0.3661379152580650
  0.8582954269842560  0.1318136120950015  0.1308899984253671
  0.8697590121147911  0.6243527151574710  0.6352147935176475
  0.3929570406888914  0.1159185825018412  0.1176506744072583
  0.8732891042791380  0.8848107071403817  0.3753245039659205
  0.3759146227390886  0.3625823252610445  0.8849533234020015
 
  0.00000000E+00  0.00000000E+00  0.00000000E+00
  0.00000000E+00  0.00000000E+00  0.00000000E+00
  0.00000000E+00  0.00000000E+00  0.00000000E+00
  0.00000000E+00  0.00000000E+00  0.00000000E+00
  0.00000000E+00  0.00000000E+00  0.00000000E+00
  0.00000000E+00  0.00000000E+00  0.00000000E+00
  0.00000000E+00  0.00000000E+00  0.00000000E+00
  0.00000000E+00  0.00000000E+00  0.00000000E+00
  0.00000000E+00  0.00000000E+00  0.00000000E+00
  0.00000000E+00  0.00000000E+00  0.00000000E+00
  0.00000000E+00  0.00000000E+00  0.00000000E+00
  0.00000000E+00  0.00000000E+00  0.00000000E+00
  0.00000000E+00  0.00000000E+00  0.00000000E+00
  0.00000000E+00  0.00000000E+00  0.00000000E+00
  0.00000000E+00  0.00000000E+00  0.00000000E+00
  0.00000000E+00  0.00000000E+00  0.00000000E+00
  0.00000000E+00  0.00000000E+00  0.00000000E+00
  0.00000000E+00  0.00000000E+00  0.00000000E+00
  0.00000000E+00  0.00000000E+00  0.00000000E+00
  0.00000000E+00  0.00000000E+00  0.00000000E+00
  0.00000000E+00  0.00000000E+00  0.00000000E+00
  0.00000000E+00  0.00000000E+00  0.00000000E+00
  0.00000000E+00  0.00000000E+00  0.00000000E+00
  0.00000000E+00  0.00000000E+00  0.00000000E+00
  0.00000000E+00  0.00000000E+00  0.00000000E+00
  0.00000000E+00  0.00000000E+00  0.00000000E+00
  0.00000000E+00  0.00000000E+00  0.00000000E+00
  0.00000000E+00  0.00000000E+00  0.00000000E+00
  0.00000000E+00  0.00000000E+00  0.00000000E+00
  0.00000000E+00  0.00000000E+00  0.00000000E+00
  0.00000000E+00  0.00000000E+00  0.00000000E+00
  0.00000000E+00  0.00000000E+00  0.00000000E+00
  0.00000000E+00  0.00000000E+00  0.00000000E+00
  0.00000000E+00  0.00000000E+00  0.00000000E+00
  0.00000000E+00  0.00000000E+00  0.00000000E+00
  0.00000000E+00  0.00000000E+00  0.00000000E+00
  0.00000000E+00  0.00000000E+00  0.00000000E+00
  0.00000000E+00  0.00000000E+00  0.00000000E+00
  0.00000000E+00  0.00000000E+00  0.00000000E+00
  0.00000000E+00  0.00000000E+00  0.00000000E+00
  0.00000000E+00  0.00000000E+00  0.00000000E+00
  0.00000000E+00  0.00000000E+00  0.00000000E+00
  0.00000000E+00  0.00000000E+00  0.00000000E+00
  0.00000000E+00  0.00000000E+00  0.00000000E+00
  0.00000000E+00  0.00000000E+00  0.00000000E+00
  0.00000000E+00  0.00000000E+00  0.00000000E+00
  0.00000000E+00  0.00000000E+00  0.00000000E+00
  0.00000000E+00  0.00000000E+00  0.00000000E+00
  0.00000000E+00  0.00000000E+00  0.00000000E+00
  0.00000000E+00  0.00000000E+00  0.00000000E+00
  0.00000000E+00  0.00000000E+00  0.00000000E+00
  0.00000000E+00  0.00000000E+00  0.00000000E+00
  0.00000000E+00  0.00000000E+00  0.00000000E+00
  0.00000000E+00  0.00000000E+00  0.00000000E+00
  0.00000000E+00  0.00000000E+00  0.00000000E+00
  0.00000000E+00  0.00000000E+00  0.00000000E+00
