# Supplementary material for: From density functional theory to machine learning predictive models for electrical properties of spinel oxides
Source: Sci Rep. 2024 May 27;14:12150. doi: 10.1038/s41598-024-62788-4 (PMC11637019; doi:10.1038/s41598-024-62788-4)
Supplement: Supplementary file 1 — Supplementary Information 1. [file 41598_2024_62788_MOESM1_ESM.zip › contcars/FC_contcars/Co2Fe6Co12Fe4/CONTCAR]

(Co2Fe6)[Co12Fe4]O32                    
   1.00000000000000     
     8.3853831992310752   -0.0014092329549349    0.0014092329549349
    -0.0014096258979813    8.3835418347660084   -0.0110043980212893
     0.0014096258979813   -0.0110043980212893    8.3835418347660084
   Fe   Co   O 
    10    14    32
Direct
  0.8786967835230897  0.3741904887155698  0.1258095112844302
  0.6201007904838605  0.1204910132527672  0.1239169317506637
  0.8771703351257969  0.6256120350506293  0.8743879649493707
  0.6201007904838605  0.3760830682493363  0.3795089867472399
  0.9995418004589638  0.9979646389664936  0.0029244869034315
  0.9995418004589638  0.4970755130965685  0.5020353610335064
  0.4999323489166585  0.4999418126748125  0.0000581873251875
  0.7500170031728999  0.2500118914640339  0.7474617115181914
  0.2470362860699424  0.2482691019429737  0.2517308980570263
  0.7500170031728999  0.7525382884818086  0.2499881085359661
  0.6243577421013100  0.6307621495120301  0.6245484101398517
  0.3755726160250603  0.8736922624469443  0.1196109036321218
  0.8747564512866717  0.1231232131950009  0.3768767868049991
  0.1303615704741077  0.3747244815124446  0.8710524922663936
  0.3744022854750853  0.1239765508193287  0.8727933279615101
  0.1257866037894715  0.8692753885758151  0.3766431910693555
  0.3755726160250603  0.3803890963678782  0.6263077375530557
  0.8654580722140111  0.8752679991605845  0.6247320008394155
  0.3744022854750853  0.6272066720384899  0.3760234491806713
  0.1303615704741077  0.6289475077336064  0.1252755184875554
  0.6243577421013100  0.8754515898601483  0.8692378504879699
  0.1257866037894715  0.1233568089306445  0.6307246114241849
  0.4892536379966614  0.0036514755050305  0.4963485244949695
  0.2488150896090033  0.7491175181617820  0.7508824818382180
  0.3840494711216778  0.3762350868415680  0.3766214103309267
  0.6291701846638986  0.1213633839915431  0.8860464640216676
  0.1115401136725893  0.8813694769694607  0.6186305230305393
  0.8788073483263190  0.6162153943313982  0.1188957009777454
  0.1229143663289136  0.6370282476834319  0.3770527310518261
  0.8737542339209554  0.8667265070050192  0.8678884259810431
  0.6356870981037588  0.3660205079637677  0.1339794920362323
  0.3677548550567735  0.1319281911394867  0.6245844314298239
  0.6423546047656004  0.1315702142353032  0.3684297857646968
  0.1264344548051710  0.3616972010615243  0.6251568724072882
  0.3714687144337816  0.6275811594608669  0.1326841909989440
  0.1151519798819720  0.6239043525020591  0.8760956474979409
  0.6239176378936975  0.8845053395237343  0.1225343344776491
  0.8809071643873523  0.1189647081577903  0.6084148428579397
  0.3799272056901799  0.8808301550012487  0.8752816536045387
  0.6291701846638986  0.6139535359783324  0.3786366160084569
  0.1140734245649000  0.3766059793848484  0.1233940206151516
  0.1229143663289136  0.1229472689481739  0.8629717523165681
  0.8689971294910350  0.3575421942719927  0.3689243786451399
  0.6377225220882750  0.8792711783862543  0.6207288216137457
  0.6373661574412566  0.6288448306865178  0.8711551693134822
  0.1264344548051710  0.8748431275927118  0.1383027989384757
  0.1084987385387706  0.1147617624719857  0.3852382375280143
  0.6239176378936975  0.3774656655223509  0.6154946604762657
  0.8788073483263190  0.3811042990222546  0.8837846056686018
  0.3799272056901799  0.6247183463954613  0.6191698449987513
  0.3677548550567735  0.8754155685701761  0.3680718088605133
  0.8689971294910350  0.1310756213548601  0.1424578057280073
  0.8737542339209554  0.6321115740189569  0.6332734929949808
  0.3840494711216778  0.1233785896690733  0.1237649131584320
  0.8809071643873523  0.8915851571420603  0.3810352918422097
  0.3714687144337816  0.3673158090010560  0.8724188405391331
 
  0.00000000E+00  0.00000000E+00  0.00000000E+00
  0.00000000E+00  0.00000000E+00  0.00000000E+00
  0.00000000E+00  0.00000000E+00  0.00000000E+00
  0.00000000E+00  0.00000000E+00  0.00000000E+00
  0.00000000E+00  0.00000000E+00  0.00000000E+00
  0.00000000E+00  0.00000000E+00  0.00000000E+00
  0.00000000E+00  0.00000000E+00  0.00000000E+00
  0.00000000E+00  0.00000000E+00  0.00000000E+00
  0.00000000E+00  0.00000000E+00  0.00000000E+00
  0.00000000E+00  0.00000000E+00  0.00000000E+00
  0.00000000E+00  0.00000000E+00  0.00000000E+00
  0.00000000E+00  0.00000000E+00  0.00000000E+00
  0.00000000E+00  0.00000000E+00  0.00000000E+00
  0.00000000E+00  0.00000000E+00  0.00000000E+00
  0.00000000E+00  0.00000000E+00  0.00000000E+00
  0.00000000E+00  0.00000000E+00  0.00000000E+00
  0.00000000E+00  0.00000000E+00  0.00000000E+00
  0.00000000E+00  0.00000000E+00  0.00000000E+00
  0.00000000E+00  0.00000000E+00  0.00000000E+00
  0.00000000E+00  0.00000000E+00  0.00000000E+00
  0.00000000E+00  0.00000000E+00  0.00000000E+00
  0.00000000E+00  0.00000000E+00  0.00000000E+00
  0.00000000E+00  0.00000000E+00  0.00000000E+00
  0.00000000E+00  0.00000000E+00  0.00000000E+00
  0.00000000E+00  0.00000000E+00  0.00000000E+00
  0.00000000E+00  0.00000000E+00  0.00000000E+00
  0.00000000E+00  0.00000000E+00  0.00000000E+00
  0.00000000E+00  0.00000000E+00  0.00000000E+00
  0.00000000E+00  0.00000000E+00  0.00000000E+00
  0.00000000E+00  0.00000000E+00  0.00000000E+00
  0.00000000E+00  0.00000000E+00  0.00000000E+00
  0.00000000E+00  0.00000000E+00  0.00000000E+00
  0.00000000E+00  0.00000000E+00  0.00000000E+00
  0.00000000E+00  0.00000000E+00  0.00000000E+00
  0.00000000E+00  0.00000000E+00  0.00000000E+00
  0.00000000E+00  0.00000000E+00  0.00000000E+00
  0.00000000E+00  0.00000000E+00  0.00000000E+00
  0.00000000E+00  0.00000000E+00  0.00000000E+00
  0.00000000E+00  0.00000000E+00  0.00000000E+00
  0.00000000E+00  0.00000000E+00  0.00000000E+00
  0.00000000E+00  0.00000000E+00  0.00000000E+00
  0.00000000E+00  0.00000000E+00  0.00000000E+00
  0.00000000E+00  0.00000000E+00  0.00000000E+00
  0.00000000E+00  0.00000000E+00  0.00000000E+00
  0.00000000E+00  0.00000000E+00  0.00000000E+00
  0.00000000E+00  0.00000000E+00  0.00000000E+00
  0.00000000E+00  0.00000000E+00  0.00000000E+00
  0.00000000E+00  0.00000000E+00  0.00000000E+00
  0.00000000E+00  0.00000000E+00  0.00000000E+00
  0.00000000E+00  0.00000000E+00  0.00000000E+00
  0.00000000E+00  0.00000000E+00  0.00000000E+00
  0.00000000E+00  0.00000000E+00  0.00000000E+00
  0.00000000E+00  0.00000000E+00  0.00000000E+00
  0.00000000E+00  0.00000000E+00  0.00000000E+00
  0.00000000E+00  0.00000000E+00  0.00000000E+00
  0.00000000E+00  0.00000000E+00  0.00000000E+00
