# Supplementary material for: From density functional theory to machine learning predictive models for electrical properties of spinel oxides
Source: Sci Rep. 2024 May 27;14:12150. doi: 10.1038/s41598-024-62788-4 (PMC11637019; doi:10.1038/s41598-024-62788-4)
Supplement: Supplementary file 1 — Supplementary Information 1. [file 41598_2024_62788_MOESM1_ESM.zip › contcars/FC_contcars/Co2Fe6Co14Fe2/CONTCAR]

(Co2Fe6)[Co14Fe2]O32                    
   1.00000000000000     
     8.4030587061864281   -0.0024055992392129    0.0167896509799770
    -0.0023201956054310    8.3978350762310683    0.0056246623508848
     0.0166484659327225    0.0055416146623336    8.3056523189564206
   Fe   Co   O 
     8    16    32
Direct
  0.8761055421855488  0.1211727997212719  0.3772478659616922
  0.3737178175743381  0.6225980729030454  0.3746331544675598
  0.0003633681340460  0.4968880504725206  0.5022026151764365
  0.5005914272567793  0.5013799640204510  0.9953763672995848
  0.5047821073001444  0.9938753668601734  0.5006236899394665
  0.7483936817997332  0.2549518585606521  0.7496947817825230
  0.2517128875123689  0.7515310467823255  0.7478449580492708
  0.7485200365320352  0.7502875164298359  0.2529008886862414
  0.6248469209850782  0.6240175643018446  0.6243983424955104
  0.3778568111267901  0.8791413962095191  0.1232641199432152
  0.1237410079030852  0.3758854785426919  0.8784427778852191
  0.8696263159544060  0.3767554263693143  0.1245299936435984
  0.3725678023658290  0.1264891450474579  0.8706496451961385
  0.1266675201576888  0.8742982402690487  0.3743097221460516
  0.6221280679428318  0.1254459935439272  0.1227141572740251
  0.3763171217688708  0.3721191454213155  0.6242006213525499
  0.8746868605484650  0.6352685698228200  0.8714096406215930
  0.8764359937029909  0.8713692290683852  0.6317506246594888
  0.1244911898017236  0.6246161827067880  0.1222840180065532
  0.6274749786290883  0.3739154097688058  0.3727727979168662
  0.6235343606760679  0.8765003110610010  0.8757332187803613
  0.1257881458828294  0.1229358740801985  0.6297764213249053
  0.0036052614759114  0.0012379478365077  0.0075120927778158
  0.2473175854190188  0.2497727650189958  0.2544278587148483
  0.3774934000312768  0.3830413497107799  0.3719261898181969
  0.6145818542200630  0.1219922267883149  0.8753585857719557
  0.1187249226991511  0.8792028133357803  0.6211092383534051
  0.8763683806170235  0.6189774068513572  0.1175061713261201
  0.1356832915975730  0.6264936542715773  0.3761462757750422
  0.8735159006939810  0.8672161449716427  0.8811438248045960
  0.6378438630820753  0.3765621748911414  0.1236546203539675
  0.3749134313757949  0.1233989986712061  0.6353766529798506
  0.6345359392413599  0.1295145627852961  0.3722195802761803
  0.1289764496247727  0.3705280193787672  0.6387263344358800
  0.3738316547859242  0.6325876008213172  0.1305915088863259
  0.1159058815966176  0.6155076530467127  0.8703669807860948
  0.6106710462190890  0.8740546272526402  0.1234213636316852
  0.8765001110083688  0.1228501833925719  0.6176304650567133
  0.3745739961705823  0.8847559413503916  0.8819141203565977
  0.6180610032255274  0.6192864817342354  0.3901909493916591
  0.1128844857950853  0.3776169927859598  0.1159653798445888
  0.1329303394905850  0.1358101099280020  0.8802501140036796
  0.8770969804270194  0.3655865397841680  0.3655443668505143
  0.6330213375207450  0.8550518650761632  0.6285001047767906
  0.6317583409584984  0.6290904661044507  0.8572502917876577
  0.1400424088139900  0.8703622853131137  0.1250495008074921
  0.1153066619937135  0.1218214532191055  0.3744549786935210
  0.6185003121853327  0.3929141769517628  0.6218821757354362
  0.8805473668298873  0.3858659265576847  0.8816724795506161
  0.3929212853685371  0.6236028509867495  0.6170739111622012
  0.3756116252657407  0.8655822263929807  0.3663450117473843
  0.8692387953306593  0.1331926011324498  0.1294384481486262
  0.8570588587203645  0.6235663376446539  0.6319577405848236
  0.3768301152398337  0.1196816152505349  0.1154908361165923
  0.8781882363696525  0.8837926339274063  0.3773606026392642
  0.3646069108655681  0.3680357248721720  0.8757808214450051
 
  0.00000000E+00  0.00000000E+00  0.00000000E+00
  0.00000000E+00  0.00000000E+00  0.00000000E+00
  0.00000000E+00  0.00000000E+00  0.00000000E+00
  0.00000000E+00  0.00000000E+00  0.00000000E+00
  0.00000000E+00  0.00000000E+00  0.00000000E+00
  0.00000000E+00  0.00000000E+00  0.00000000E+00
  0.00000000E+00  0.00000000E+00  0.00000000E+00
  0.00000000E+00  0.00000000E+00  0.00000000E+00
  0.00000000E+00  0.00000000E+00  0.00000000E+00
  0.00000000E+00  0.00000000E+00  0.00000000E+00
  0.00000000E+00  0.00000000E+00  0.00000000E+00
  0.00000000E+00  0.00000000E+00  0.00000000E+00
  0.00000000E+00  0.00000000E+00  0.00000000E+00
  0.00000000E+00  0.00000000E+00  0.00000000E+00
  0.00000000E+00  0.00000000E+00  0.00000000E+00
  0.00000000E+00  0.00000000E+00  0.00000000E+00
  0.00000000E+00  0.00000000E+00  0.00000000E+00
  0.00000000E+00  0.00000000E+00  0.00000000E+00
  0.00000000E+00  0.00000000E+00  0.00000000E+00
  0.00000000E+00  0.00000000E+00  0.00000000E+00
  0.00000000E+00  0.00000000E+00  0.00000000E+00
  0.00000000E+00  0.00000000E+00  0.00000000E+00
  0.00000000E+00  0.00000000E+00  0.00000000E+00
  0.00000000E+00  0.00000000E+00  0.00000000E+00
  0.00000000E+00  0.00000000E+00  0.00000000E+00
  0.00000000E+00  0.00000000E+00  0.00000000E+00
  0.00000000E+00  0.00000000E+00  0.00000000E+00
  0.00000000E+00  0.00000000E+00  0.00000000E+00
  0.00000000E+00  0.00000000E+00  0.00000000E+00
  0.00000000E+00  0.00000000E+00  0.00000000E+00
  0.00000000E+00  0.00000000E+00  0.00000000E+00
  0.00000000E+00  0.00000000E+00  0.00000000E+00
  0.00000000E+00  0.00000000E+00  0.00000000E+00
  0.00000000E+00  0.00000000E+00  0.00000000E+00
  0.00000000E+00  0.00000000E+00  0.00000000E+00
  0.00000000E+00  0.00000000E+00  0.00000000E+00
  0.00000000E+00  0.00000000E+00  0.00000000E+00
  0.00000000E+00  0.00000000E+00  0.00000000E+00
  0.00000000E+00  0.00000000E+00  0.00000000E+00
  0.00000000E+00  0.00000000E+00  0.00000000E+00
  0.00000000E+00  0.00000000E+00  0.00000000E+00
  0.00000000E+00  0.00000000E+00  0.00000000E+00
  0.00000000E+00  0.00000000E+00  0.00000000E+00
  0.00000000E+00  0.00000000E+00  0.00000000E+00
  0.00000000E+00  0.00000000E+00  0.00000000E+00
  0.00000000E+00  0.00000000E+00  0.00000000E+00
  0.00000000E+00  0.00000000E+00  0.00000000E+00
  0.00000000E+00  0.00000000E+00  0.00000000E+00
  0.00000000E+00  0.00000000E+00  0.00000000E+00
  0.00000000E+00  0.00000000E+00  0.00000000E+00
  0.00000000E+00  0.00000000E+00  0.00000000E+00
  0.00000000E+00  0.00000000E+00  0.00000000E+00
  0.00000000E+00  0.00000000E+00  0.00000000E+00
  0.00000000E+00  0.00000000E+00  0.00000000E+00
  0.00000000E+00  0.00000000E+00  0.00000000E+00
  0.00000000E+00  0.00000000E+00  0.00000000E+00
