# Supplementary material for: From density functional theory to machine learning predictive models for electrical properties of spinel oxides
Source: Sci Rep. 2024 May 27;14:12150. doi: 10.1038/s41598-024-62788-4 (PMC11637019; doi:10.1038/s41598-024-62788-4)
Supplement: Supplementary file 1 — Supplementary Information 1. [file 41598_2024_62788_MOESM1_ESM.zip › contcars/FC_contcars/Co2Fe6Co2Fe14/CONTCAR]

(Co2Fe6)[Co2Fe14]O32                    
   1.00000000000000     
     8.4709909677455553    0.0005623013932607   -0.0005623013932607
     0.0005914752435178    8.4729319960181400   -0.0372078049219433
    -0.0005914752435178   -0.0372078049219433    8.4729319960181400
   Fe   Co   O 
    20     4    32
Direct
  0.6207672228232539  0.6163716815777249  0.6179700630342495
  0.3805197312157631  0.8756005543960370  0.1243994456039630
  0.8711395144003049  0.1221442485026358  0.3700449377457034
  0.1276869879358884  0.3762207196450831  0.8767384308288797
  0.8717526262646658  0.3747461233343401  0.1263576757012217
  0.3797837673938460  0.1246858256237360  0.8753141743762640
  0.1243755547906602  0.8679803125949803  0.3673031342803483
  0.3752590549123198  0.3759467923842124  0.6240532076157876
  0.8711395144003049  0.6299550622542966  0.8778557514973642
  0.8717526262646658  0.8736423242987783  0.6252538766656528
  0.3747640451231220  0.6237112645774090  0.3762887354225910
  0.1243755547906602  0.6326968657196517  0.1320196874050268
  0.6207672228232539  0.3820299369657505  0.3836283184222822
  0.1276869879358884  0.1232615691711203  0.6237792803549169
  0.9977550908579857  0.4975032841266867  0.5024967158733133
  0.5032029921435708  0.5012716688594381  0.0012572213115050
  0.5032029921435708  0.9987427786884950  0.4987283311405619
  0.7529853880343609  0.2465159648582684  0.7534840351417316
  0.2466686087485712  0.2475181319142123  0.2480359190507855
  0.2466686087485712  0.7519640809492145  0.7524818680857877
  0.6245580043108632  0.1262393622836555  0.1254002086445141
  0.6245580043108632  0.8745997913554788  0.8737606377163516
  0.0026388726606186  0.0023428374176362  0.9976571625823709
  0.7473795628269286  0.7534352975149403  0.2465647024850597
  0.3812671148645421  0.3686918423502092  0.3769236373474101
  0.6145827191110484  0.1243911727277194  0.8756088272722806
  0.1168246336821994  0.8836024084303560  0.6211541962768550
  0.8859345731836754  0.6142020577542837  0.1135130831181499
  0.1289287802254862  0.6238683431440890  0.3761316568559110
  0.8730881883558013  0.8631365447877499  0.8612686152300739
  0.6351288501137233  0.3732545488227643  0.1298628289828230
  0.3667824155589656  0.1236197538509458  0.6320201167636341
  0.6358603223088153  0.1295151289254832  0.3746450206698810
  0.1207854998418654  0.3657033708075019  0.6342966291924981
  0.3676726586919514  0.6344843090321248  0.1217060115631625
  0.1155315532634802  0.6148496484301234  0.8761688211659973
  0.6114423852773427  0.8848179136967218  0.1151820863032782
  0.8843040876230575  0.1160366805258874  0.6196038783899240
  0.3730889738355145  0.8864111420783374  0.8815938983571030
  0.6179272074688811  0.6189972280514127  0.3810027719485873
  0.1168246336821994  0.3788458037231450  0.1163975915696440
  0.1371498105029829  0.1392830517173280  0.8607169482826720
  0.8689908887424451  0.3679026981191171  0.3685578903319424
  0.6351288501137233  0.8701371710171770  0.6267454511772357
  0.6358603223088153  0.6253549793301261  0.8704848710745168
  0.1393501994542632  0.8702771849762740  0.1297228150237260
  0.1155315532634802  0.1238311788340027  0.3851503515698766
  0.6294963418092721  0.3748464909546882  0.6251535090453118
  0.8843040876230575  0.3803961216100760  0.8839633194741126
  0.3812671148645421  0.6230763626525899  0.6313081576497908
  0.3676726586919514  0.8782939884368375  0.3655156909678752
  0.8730881883558013  0.1387313847699261  0.1368634552122501
  0.8689908887424451  0.6314421096680576  0.6320973018808829
  0.3730889738355145  0.1184061016428970  0.1135888579216555
  0.8859345731836754  0.8864869168818572  0.3857979422457163
  0.3667824155589656  0.3679798832363659  0.8763802461490542
 
  0.00000000E+00  0.00000000E+00  0.00000000E+00
  0.00000000E+00  0.00000000E+00  0.00000000E+00
  0.00000000E+00  0.00000000E+00  0.00000000E+00
  0.00000000E+00  0.00000000E+00  0.00000000E+00
  0.00000000E+00  0.00000000E+00  0.00000000E+00
  0.00000000E+00  0.00000000E+00  0.00000000E+00
  0.00000000E+00  0.00000000E+00  0.00000000E+00
  0.00000000E+00  0.00000000E+00  0.00000000E+00
  0.00000000E+00  0.00000000E+00  0.00000000E+00
  0.00000000E+00  0.00000000E+00  0.00000000E+00
  0.00000000E+00  0.00000000E+00  0.00000000E+00
  0.00000000E+00  0.00000000E+00  0.00000000E+00
  0.00000000E+00  0.00000000E+00  0.00000000E+00
  0.00000000E+00  0.00000000E+00  0.00000000E+00
  0.00000000E+00  0.00000000E+00  0.00000000E+00
  0.00000000E+00  0.00000000E+00  0.00000000E+00
  0.00000000E+00  0.00000000E+00  0.00000000E+00
  0.00000000E+00  0.00000000E+00  0.00000000E+00
  0.00000000E+00  0.00000000E+00  0.00000000E+00
  0.00000000E+00  0.00000000E+00  0.00000000E+00
  0.00000000E+00  0.00000000E+00  0.00000000E+00
  0.00000000E+00  0.00000000E+00  0.00000000E+00
  0.00000000E+00  0.00000000E+00  0.00000000E+00
  0.00000000E+00  0.00000000E+00  0.00000000E+00
  0.00000000E+00  0.00000000E+00  0.00000000E+00
  0.00000000E+00  0.00000000E+00  0.00000000E+00
  0.00000000E+00  0.00000000E+00  0.00000000E+00
  0.00000000E+00  0.00000000E+00  0.00000000E+00
  0.00000000E+00  0.00000000E+00  0.00000000E+00
  0.00000000E+00  0.00000000E+00  0.00000000E+00
  0.00000000E+00  0.00000000E+00  0.00000000E+00
  0.00000000E+00  0.00000000E+00  0.00000000E+00
  0.00000000E+00  0.00000000E+00  0.00000000E+00
  0.00000000E+00  0.00000000E+00  0.00000000E+00
  0.00000000E+00  0.00000000E+00  0.00000000E+00
  0.00000000E+00  0.00000000E+00  0.00000000E+00
  0.00000000E+00  0.00000000E+00  0.00000000E+00
  0.00000000E+00  0.00000000E+00  0.00000000E+00
  0.00000000E+00  0.00000000E+00  0.00000000E+00
  0.00000000E+00  0.00000000E+00  0.00000000E+00
  0.00000000E+00  0.00000000E+00  0.00000000E+00
  0.00000000E+00  0.00000000E+00  0.00000000E+00
  0.00000000E+00  0.00000000E+00  0.00000000E+00
  0.00000000E+00  0.00000000E+00  0.00000000E+00
  0.00000000E+00  0.00000000E+00  0.00000000E+00
  0.00000000E+00  0.00000000E+00  0.00000000E+00
  0.00000000E+00  0.00000000E+00  0.00000000E+00
  0.00000000E+00  0.00000000E+00  0.00000000E+00
  0.00000000E+00  0.00000000E+00  0.00000000E+00
  0.00000000E+00  0.00000000E+00  0.00000000E+00
  0.00000000E+00  0.00000000E+00  0.00000000E+00
  0.00000000E+00  0.00000000E+00  0.00000000E+00
  0.00000000E+00  0.00000000E+00  0.00000000E+00
  0.00000000E+00  0.00000000E+00  0.00000000E+00
  0.00000000E+00  0.00000000E+00  0.00000000E+00
  0.00000000E+00  0.00000000E+00  0.00000000E+00
