# Supplementary material for: From density functional theory to machine learning predictive models for electrical properties of spinel oxides
Source: Sci Rep. 2024 May 27;14:12150. doi: 10.1038/s41598-024-62788-4 (PMC11637019; doi:10.1038/s41598-024-62788-4)
Supplement: Supplementary file 1 — Supplementary Information 1. [file 41598_2024_62788_MOESM1_ESM.zip › contcars/FC_contcars/Co2Fe6Co8Fe8/CONTCAR]

(Co2Fe6)[Co8Fe8]O32                     
   1.00000000000000     
     8.4191028220994237   -0.0017753602894877    0.0122072941293820
    -0.0017783426230949    8.3965140897153372   -0.0085780358468316
     0.0122165225083446   -0.0085759955574424    8.4064259845394762
   Fe   Co   O 
    14    10    32
Direct
  0.3733006033519928  0.8684618339566299  0.1294695990879973
  0.8723611756981597  0.1295312037363630  0.3739088065013050
  0.3709055134877772  0.1284804793758596  0.8750603241437673
  0.1249880860085639  0.8685812711089795  0.3736801856849894
  0.6289213809507146  0.1289997108532290  0.1277566291544829
  0.3778903136333795  0.3790665160904325  0.6213745959414183
  0.6288253207211696  0.8719303954224316  0.8690920537710980
  0.1242879986188470  0.1256107440741872  0.6285736549691805
  0.0007998119622314  0.5023786019050647  0.5059875729570393
  0.5056543853903506  0.5000411528597013  0.9979445173175492
  0.7496050179277134  0.2530746304142824  0.7515083833009015
  0.2477525812737795  0.2489313626416703  0.2505639157724460
  0.2425353047067205  0.7488945330314323  0.7519273445659422
  0.7506230044997153  0.7506686641971854  0.2480584552706873
  0.6251261911515371  0.6261580301244507  0.6217237085903164
  0.1241216152283044  0.3779933865388898  0.8790961310557819
  0.8763648107416060  0.3775912801059604  0.1241549013840313
  0.8736825616370822  0.6283853672821209  0.8713358293768252
  0.8750869204494336  0.8733690794481248  0.6272164963069571
  0.3763765006686057  0.6225376038000903  0.3731067596294579
  0.1216692306354616  0.6207417019528663  0.1243430745707954
  0.6262541439607574  0.3792012269448648  0.3748802370124480
  0.0004875235591157  0.9953100151287657  0.9992201769675475
  0.5036182078965297  0.9993305939790389  0.5006278946074900
  0.3756968843795292  0.3756083172955016  0.3843528318219569
  0.6199149592855875  0.1161132573625778  0.8824532484657723
  0.1103157003666908  0.8821129025181094  0.6190018755790376
  0.8770233085805330  0.6277561006785177  0.1044700670469751
  0.1270467389528633  0.6329786681419449  0.3764825152571234
  0.8674156962119568  0.8591259799407993  0.8566489674793587
  0.6287494462026118  0.3657670555847901  0.1259842003081744
  0.3637075909614538  0.1335075571355802  0.6361479981387319
  0.6371293646183318  0.1313447542061823  0.3637583853970696
  0.1318066795004000  0.3656575670436766  0.6289838270847810
  0.3726673941946146  0.6324078950998810  0.1213080478453890
  0.1035177397473817  0.6226647812043140  0.8749753953869472
  0.6176670760377050  0.8829031486074896  0.1158764043318001
  0.8816134231870549  0.1102460920782349  0.6217050618420146
  0.3833762194657879  0.8812386034783017  0.8791571095086397
  0.6218392578020584  0.6229634122710763  0.3773243023371506
  0.1205304345198712  0.3765390743147563  0.1209144417114842
  0.1354872031539998  0.1285912407019936  0.8642171696841530
  0.8760408639591901  0.3676729994724752  0.3768265368901424
  0.6471742586459257  0.8715331311750774  0.6352894390728565
  0.6408258398156264  0.6341285256552567  0.8708175164269605
  0.1367196869564395  0.8686552187765528  0.1373714182496073
  0.1160765212299282  0.1155196501154592  0.3845350117707937
  0.6157469140266087  0.3748513961842264  0.6220450833119244
  0.8748892505163894  0.3951655710967898  0.8744266996338368
  0.3751690712961420  0.6163682552709133  0.6279020742357631
  0.3631515653949933  0.8706423049056298  0.3656491568537135
  0.8644187463343371  0.1256547837652207  0.1365636303778857
  0.8717511981905375  0.6422978709073135  0.6395199702253080
  0.3825521876494236  0.1168314483539206  0.1167439812079891
  0.8817869283125077  0.8807973749977478  0.3912102593186546
  0.3769536463439778  0.3670856766870614  0.8667261252575784
 
  0.00000000E+00  0.00000000E+00  0.00000000E+00
  0.00000000E+00  0.00000000E+00  0.00000000E+00
  0.00000000E+00  0.00000000E+00  0.00000000E+00
  0.00000000E+00  0.00000000E+00  0.00000000E+00
  0.00000000E+00  0.00000000E+00  0.00000000E+00
  0.00000000E+00  0.00000000E+00  0.00000000E+00
  0.00000000E+00  0.00000000E+00  0.00000000E+00
  0.00000000E+00  0.00000000E+00  0.00000000E+00
  0.00000000E+00  0.00000000E+00  0.00000000E+00
  0.00000000E+00  0.00000000E+00  0.00000000E+00
  0.00000000E+00  0.00000000E+00  0.00000000E+00
  0.00000000E+00  0.00000000E+00  0.00000000E+00
  0.00000000E+00  0.00000000E+00  0.00000000E+00
  0.00000000E+00  0.00000000E+00  0.00000000E+00
  0.00000000E+00  0.00000000E+00  0.00000000E+00
  0.00000000E+00  0.00000000E+00  0.00000000E+00
  0.00000000E+00  0.00000000E+00  0.00000000E+00
  0.00000000E+00  0.00000000E+00  0.00000000E+00
  0.00000000E+00  0.00000000E+00  0.00000000E+00
  0.00000000E+00  0.00000000E+00  0.00000000E+00
  0.00000000E+00  0.00000000E+00  0.00000000E+00
  0.00000000E+00  0.00000000E+00  0.00000000E+00
  0.00000000E+00  0.00000000E+00  0.00000000E+00
  0.00000000E+00  0.00000000E+00  0.00000000E+00
  0.00000000E+00  0.00000000E+00  0.00000000E+00
  0.00000000E+00  0.00000000E+00  0.00000000E+00
  0.00000000E+00  0.00000000E+00  0.00000000E+00
  0.00000000E+00  0.00000000E+00  0.00000000E+00
  0.00000000E+00  0.00000000E+00  0.00000000E+00
  0.00000000E+00  0.00000000E+00  0.00000000E+00
  0.00000000E+00  0.00000000E+00  0.00000000E+00
  0.00000000E+00  0.00000000E+00  0.00000000E+00
  0.00000000E+00  0.00000000E+00  0.00000000E+00
  0.00000000E+00  0.00000000E+00  0.00000000E+00
  0.00000000E+00  0.00000000E+00  0.00000000E+00
  0.00000000E+00  0.00000000E+00  0.00000000E+00
  0.00000000E+00  0.00000000E+00  0.00000000E+00
  0.00000000E+00  0.00000000E+00  0.00000000E+00
  0.00000000E+00  0.00000000E+00  0.00000000E+00
  0.00000000E+00  0.00000000E+00  0.00000000E+00
  0.00000000E+00  0.00000000E+00  0.00000000E+00
  0.00000000E+00  0.00000000E+00  0.00000000E+00
  0.00000000E+00  0.00000000E+00  0.00000000E+00
  0.00000000E+00  0.00000000E+00  0.00000000E+00
  0.00000000E+00  0.00000000E+00  0.00000000E+00
  0.00000000E+00  0.00000000E+00  0.00000000E+00
  0.00000000E+00  0.00000000E+00  0.00000000E+00
  0.00000000E+00  0.00000000E+00  0.00000000E+00
  0.00000000E+00  0.00000000E+00  0.00000000E+00
  0.00000000E+00  0.00000000E+00  0.00000000E+00
  0.00000000E+00  0.00000000E+00  0.00000000E+00
  0.00000000E+00  0.00000000E+00  0.00000000E+00
  0.00000000E+00  0.00000000E+00  0.00000000E+00
  0.00000000E+00  0.00000000E+00  0.00000000E+00
  0.00000000E+00  0.00000000E+00  0.00000000E+00
  0.00000000E+00  0.00000000E+00  0.00000000E+00
