# Supplementary material for: From density functional theory to machine learning predictive models for electrical properties of spinel oxides
Source: Sci Rep. 2024 May 27;14:12150. doi: 10.1038/s41598-024-62788-4 (PMC11637019; doi:10.1038/s41598-024-62788-4)
Supplement: Supplementary file 1 — Supplementary Information 1. [file 41598_2024_62788_MOESM1_ESM.zip › contcars/FC_contcars/Co2Fe6Co8Fe8/Final_ENERGY.txt]

-365.02075812 eV
