# Supplementary material for: From density functional theory to machine learning predictive models for electrical properties of spinel oxides
Source: Sci Rep. 2024 May 27;14:12150. doi: 10.1038/s41598-024-62788-4 (PMC11637019; doi:10.1038/s41598-024-62788-4)
Supplement: Supplementary file 1 — Supplementary Information 1. [file 41598_2024_62788_MOESM1_ESM.zip › contcars/FC_contcars/Co3Fe5Co11Fe5/CONTCAR]

(Co3Fe5)[Co11Fe5]O32                    
   1.00000000000000     
     8.4420325604488315    0.0100160011849985    0.0124180317191254
     0.0100560220695962    8.3125724957171538   -0.0005715991569267
     0.0125619155856458   -0.0005731140981659    8.3950020701369716
   Fe   Co   O 
    10    14    32
Direct
  0.6257455200514244  0.6259743016866111  0.6245719324480348
  0.3753137449612822  0.8750943491557663  0.1294778274208852
  0.3724657263491764  0.1275917921185581  0.8725290731387148
  0.6272593383936496  0.1273350968895102  0.1281842779967448
  0.1212580684583600  0.6230777853648490  0.1264775565821239
  0.9961517885517850  0.9961968495851465  0.9981087096922820
  0.9985118561247290  0.4961672685605407  0.4988599247540293
  0.4996913529646321  0.5026011586145174  0.9984214326399155
  0.7515412377489454  0.2495169986413188  0.7498759080510027
  0.2544251305120255  0.7509134664260984  0.7521643365363886
  0.8774141302162164  0.1233349245068354  0.3747235705017502
  0.1237766902808559  0.3732622336353302  0.8725332171039071
  0.8738132630458111  0.3752080665894439  0.1228626278028173
  0.1234378828535938  0.8787398925901257  0.3785968543566725
  0.3743658563286445  0.3723594878111811  0.6236188764701538
  0.8754408821331836  0.6251076007445207  0.8730222020091176
  0.8756050898959771  0.8759044136338261  0.6248977067510992
  0.3734368932006618  0.6234821826949428  0.3779015088524531
  0.6255740810881321  0.3740422532054239  0.3758861961470430
  0.6241080660787617  0.8762639034297450  0.8756325679865640
  0.1264518725997235  0.1219032021592739  0.6188501660352443
  0.5012939053504653  0.9962509763571958  0.4996157567426849
  0.2516814269653480  0.2618437869785453  0.2508427655881746
  0.7507243583234171  0.7452862562812328  0.2505596089392270
  0.3845358337219409  0.3749153065141186  0.3799149248408042
  0.6170963773567308  0.1103026758191703  0.8827163469298540
  0.1241370047493717  0.8864820222004468  0.6257045181328209
  0.8851218297968941  0.6280258488477344  0.1234122030841718
  0.1271627783230400  0.6270398267769224  0.3656253743649671
  0.8543488134407724  0.8743328878519208  0.8694137294949371
  0.6260624778592430  0.3662425692235871  0.1270599441412728
  0.3673693273603007  0.1199756127658347  0.6330911206216854
  0.6340093939608877  0.1197655878955004  0.3685561852438042
  0.1284578351948795  0.3617444857084209  0.6283649913821918
  0.3655838023492635  0.6334746187641471  0.1272696253010466
  0.1217623311427403  0.6247227395803421  0.8838860316754662
  0.6163030236516036  0.8807896247549749  0.1101143667934821
  0.8845944046559779  0.1242874958470210  0.6154676534492367
  0.3921598961528190  0.8821849942594895  0.8854093944933155
  0.6205549617719939  0.6307788931695057  0.3843096624551663
  0.1220555030045816  0.3804366162735420  0.1185994431353876
  0.1343044619998679  0.1214179072769355  0.8681331752217432
  0.8694337375141856  0.3610767329100497  0.3694643966592110
  0.6262859139088164  0.8706959171366293  0.6434761974972076
  0.6272952766144968  0.6426112423992407  0.8677433591345221
  0.1356350796710046  0.8682802181616012  0.1255093753896972
  0.1165095118400785  0.1284639885873560  0.3810566849046140
  0.6216107148662857  0.3848721846529486  0.6242886933264060
  0.8763219449773700  0.3787216286165602  0.8817012573383067
  0.3850094070340049  0.6225246623230376  0.6232063440736511
  0.3697216890651376  0.8747652981162446  0.3679049326172787
  0.8649219634435639  0.1235155695154475  0.1311080107612170
  0.8644828735460734  0.6286490586559736  0.6242150399527091
  0.3831945757814026  0.1184298257034939  0.1182232326800303
  0.8790531828417301  0.8885881134551781  0.3758990614538789
  0.3754139099261238  0.3644235985760673  0.8709421189028603
 
  0.00000000E+00  0.00000000E+00  0.00000000E+00
  0.00000000E+00  0.00000000E+00  0.00000000E+00
  0.00000000E+00  0.00000000E+00  0.00000000E+00
  0.00000000E+00  0.00000000E+00  0.00000000E+00
  0.00000000E+00  0.00000000E+00  0.00000000E+00
  0.00000000E+00  0.00000000E+00  0.00000000E+00
  0.00000000E+00  0.00000000E+00  0.00000000E+00
  0.00000000E+00  0.00000000E+00  0.00000000E+00
  0.00000000E+00  0.00000000E+00  0.00000000E+00
  0.00000000E+00  0.00000000E+00  0.00000000E+00
  0.00000000E+00  0.00000000E+00  0.00000000E+00
  0.00000000E+00  0.00000000E+00  0.00000000E+00
  0.00000000E+00  0.00000000E+00  0.00000000E+00
  0.00000000E+00  0.00000000E+00  0.00000000E+00
  0.00000000E+00  0.00000000E+00  0.00000000E+00
  0.00000000E+00  0.00000000E+00  0.00000000E+00
  0.00000000E+00  0.00000000E+00  0.00000000E+00
  0.00000000E+00  0.00000000E+00  0.00000000E+00
  0.00000000E+00  0.00000000E+00  0.00000000E+00
  0.00000000E+00  0.00000000E+00  0.00000000E+00
  0.00000000E+00  0.00000000E+00  0.00000000E+00
  0.00000000E+00  0.00000000E+00  0.00000000E+00
  0.00000000E+00  0.00000000E+00  0.00000000E+00
  0.00000000E+00  0.00000000E+00  0.00000000E+00
  0.00000000E+00  0.00000000E+00  0.00000000E+00
  0.00000000E+00  0.00000000E+00  0.00000000E+00
  0.00000000E+00  0.00000000E+00  0.00000000E+00
  0.00000000E+00  0.00000000E+00  0.00000000E+00
  0.00000000E+00  0.00000000E+00  0.00000000E+00
  0.00000000E+00  0.00000000E+00  0.00000000E+00
  0.00000000E+00  0.00000000E+00  0.00000000E+00
  0.00000000E+00  0.00000000E+00  0.00000000E+00
  0.00000000E+00  0.00000000E+00  0.00000000E+00
  0.00000000E+00  0.00000000E+00  0.00000000E+00
  0.00000000E+00  0.00000000E+00  0.00000000E+00
  0.00000000E+00  0.00000000E+00  0.00000000E+00
  0.00000000E+00  0.00000000E+00  0.00000000E+00
  0.00000000E+00  0.00000000E+00  0.00000000E+00
  0.00000000E+00  0.00000000E+00  0.00000000E+00
  0.00000000E+00  0.00000000E+00  0.00000000E+00
  0.00000000E+00  0.00000000E+00  0.00000000E+00
  0.00000000E+00  0.00000000E+00  0.00000000E+00
  0.00000000E+00  0.00000000E+00  0.00000000E+00
  0.00000000E+00  0.00000000E+00  0.00000000E+00
  0.00000000E+00  0.00000000E+00  0.00000000E+00
  0.00000000E+00  0.00000000E+00  0.00000000E+00
  0.00000000E+00  0.00000000E+00  0.00000000E+00
  0.00000000E+00  0.00000000E+00  0.00000000E+00
  0.00000000E+00  0.00000000E+00  0.00000000E+00
  0.00000000E+00  0.00000000E+00  0.00000000E+00
  0.00000000E+00  0.00000000E+00  0.00000000E+00
  0.00000000E+00  0.00000000E+00  0.00000000E+00
  0.00000000E+00  0.00000000E+00  0.00000000E+00
  0.00000000E+00  0.00000000E+00  0.00000000E+00
  0.00000000E+00  0.00000000E+00  0.00000000E+00
  0.00000000E+00  0.00000000E+00  0.00000000E+00
