# Supplementary material for: From density functional theory to machine learning predictive models for electrical properties of spinel oxides
Source: Sci Rep. 2024 May 27;14:12150. doi: 10.1038/s41598-024-62788-4 (PMC11637019; doi:10.1038/s41598-024-62788-4)
Supplement: Supplementary file 1 — Supplementary Information 1. [file 41598_2024_62788_MOESM1_ESM.zip › contcars/FC_contcars/Co3Fe5Co12Fe4/CONTCAR]

(Co3Fe5)[Co12Fe4]O32                    
   1.00000000000000     
     8.3855789508793208    0.0193580966550889   -0.0152799873882193
     0.0192969258062773    8.4155715979519830    0.0131404648722239
    -0.0152998827012660    0.0131735177177683    8.3456640349961653
   Fe   Co   O 
     9    15    32
Direct
  0.3754548679598102  0.8749864882681990  0.1282989502820939
  0.8714782534125547  0.3733820397119700  0.1257562005894215
  0.8808416697835142  0.8771050136505281  0.6221158004140861
  0.6266226488503577  0.8792655556909850  0.8764630082991260
  0.0014612390852804  0.4975477692434609  0.4958318742840078
  0.5001563851361013  0.5028861606668471  0.9974720138527786
  0.4967019800048860  0.0007401778357661  0.4993821606025151
  0.7539276141678570  0.2502074959963423  0.7531456510804944
  0.2446183862439426  0.2471582852307677  0.2550863683650206
  0.6270655962422680  0.6224304642303835  0.6242051762258214
  0.8730441402710767  0.1246213462379728  0.3743942976384744
  0.1289601664950766  0.3707967003564150  0.8746336950681837
  0.3687260923043212  0.1313332783815895  0.8741886864469279
  0.1236845979537904  0.8738811801698176  0.3733375439583284
  0.6236298248293508  0.1252558449590282  0.1272275835256238
  0.3753856189001539  0.3786753239391984  0.6167851540029119
  0.8782876442803413  0.6246043866712725  0.8767936088951487
  0.3755709346708329  0.6208692793071009  0.3789468778710585
  0.1199118035532436  0.6246298155151351  0.1191247874657364
  0.6244154392567083  0.3731368767378740  0.3761164341420340
  0.1240384762502984  0.1244047913490718  0.6255718970769095
  0.0001386055737953  0.0004091368385559  0.0016243779836103
  0.2508816941349110  0.7548837114991613  0.7537883082971533
  0.7504937336845643  0.7480688981580741  0.2553381685592200
  0.3762741129259268  0.3742559949073296  0.3855952811391816
  0.6175996812540774  0.1182316126477616  0.8764419848393885
  0.1154252732945125  0.8950210327544141  0.6208608419161621
  0.8790395666392712  0.6148545785732011  0.1283410957643056
  0.1303245150518535  0.6277504878395490  0.3624969855833697
  0.8662745973339767  0.8709813417548418  0.8675747968774417
  0.6326016691619287  0.3747525971289107  0.1268635709727306
  0.3571860589912887  0.1315539472863847  0.6301597734487672
  0.6282291299384681  0.1300718918466117  0.3726903068872645
  0.1324320076201033  0.3599014635133173  0.6277065219248428
  0.3675486398544834  0.6337066185392928  0.1258269012995896
  0.1217659371204789  0.6172425202350666  0.8901343532297119
  0.6185217140730899  0.8750830036797481  0.1186147436386307
  0.8911022836556128  0.1184127930458914  0.6252182399851165
  0.3878333048269482  0.8940361253753792  0.8852755594372965
  0.6226461902316984  0.6188577801839656  0.3863161999191291
  0.1162264402524116  0.3795166998705071  0.1218777110990743
  0.1318807691311576  0.1246538006732436  0.8578966530143930
  0.8731166958340353  0.3689881506116208  0.3651807571619443
  0.6324052252394807  0.8700024732364966  0.6321107468802367
  0.6268741363048491  0.6357989349517155  0.8637768603018685
  0.1326377216330314  0.8676327929736871  0.1198382472420576
  0.1182853042844059  0.1190903618308141  0.3921344993578870
  0.6204439646041280  0.3824796071734369  0.6249202531435003
  0.8784259808960329  0.3816984613935830  0.8842283852800037
  0.3881384747772998  0.6136377783914142  0.6263163149532716
  0.3723890946097796  0.8705844621323635  0.3656202622228548
  0.8732731307088812  0.1336955970130020  0.1201391405712826
  0.8708058659880251  0.6342391714106554  0.6243460696287286
  0.3727685254752799  0.1185216773108166  0.1189265627555542
  0.8743888397619628  0.8804136322646983  0.3815073558609399
  0.3776407354804832  0.3630495888047633  0.8654333987367693
 
  0.00000000E+00  0.00000000E+00  0.00000000E+00
  0.00000000E+00  0.00000000E+00  0.00000000E+00
  0.00000000E+00  0.00000000E+00  0.00000000E+00
  0.00000000E+00  0.00000000E+00  0.00000000E+00
  0.00000000E+00  0.00000000E+00  0.00000000E+00
  0.00000000E+00  0.00000000E+00  0.00000000E+00
  0.00000000E+00  0.00000000E+00  0.00000000E+00
  0.00000000E+00  0.00000000E+00  0.00000000E+00
  0.00000000E+00  0.00000000E+00  0.00000000E+00
  0.00000000E+00  0.00000000E+00  0.00000000E+00
  0.00000000E+00  0.00000000E+00  0.00000000E+00
  0.00000000E+00  0.00000000E+00  0.00000000E+00
  0.00000000E+00  0.00000000E+00  0.00000000E+00
  0.00000000E+00  0.00000000E+00  0.00000000E+00
  0.00000000E+00  0.00000000E+00  0.00000000E+00
  0.00000000E+00  0.00000000E+00  0.00000000E+00
  0.00000000E+00  0.00000000E+00  0.00000000E+00
  0.00000000E+00  0.00000000E+00  0.00000000E+00
  0.00000000E+00  0.00000000E+00  0.00000000E+00
  0.00000000E+00  0.00000000E+00  0.00000000E+00
  0.00000000E+00  0.00000000E+00  0.00000000E+00
  0.00000000E+00  0.00000000E+00  0.00000000E+00
  0.00000000E+00  0.00000000E+00  0.00000000E+00
  0.00000000E+00  0.00000000E+00  0.00000000E+00
  0.00000000E+00  0.00000000E+00  0.00000000E+00
  0.00000000E+00  0.00000000E+00  0.00000000E+00
  0.00000000E+00  0.00000000E+00  0.00000000E+00
  0.00000000E+00  0.00000000E+00  0.00000000E+00
  0.00000000E+00  0.00000000E+00  0.00000000E+00
  0.00000000E+00  0.00000000E+00  0.00000000E+00
  0.00000000E+00  0.00000000E+00  0.00000000E+00
  0.00000000E+00  0.00000000E+00  0.00000000E+00
  0.00000000E+00  0.00000000E+00  0.00000000E+00
  0.00000000E+00  0.00000000E+00  0.00000000E+00
  0.00000000E+00  0.00000000E+00  0.00000000E+00
  0.00000000E+00  0.00000000E+00  0.00000000E+00
  0.00000000E+00  0.00000000E+00  0.00000000E+00
  0.00000000E+00  0.00000000E+00  0.00000000E+00
  0.00000000E+00  0.00000000E+00  0.00000000E+00
  0.00000000E+00  0.00000000E+00  0.00000000E+00
  0.00000000E+00  0.00000000E+00  0.00000000E+00
  0.00000000E+00  0.00000000E+00  0.00000000E+00
  0.00000000E+00  0.00000000E+00  0.00000000E+00
  0.00000000E+00  0.00000000E+00  0.00000000E+00
  0.00000000E+00  0.00000000E+00  0.00000000E+00
  0.00000000E+00  0.00000000E+00  0.00000000E+00
  0.00000000E+00  0.00000000E+00  0.00000000E+00
  0.00000000E+00  0.00000000E+00  0.00000000E+00
  0.00000000E+00  0.00000000E+00  0.00000000E+00
  0.00000000E+00  0.00000000E+00  0.00000000E+00
  0.00000000E+00  0.00000000E+00  0.00000000E+00
  0.00000000E+00  0.00000000E+00  0.00000000E+00
  0.00000000E+00  0.00000000E+00  0.00000000E+00
  0.00000000E+00  0.00000000E+00  0.00000000E+00
  0.00000000E+00  0.00000000E+00  0.00000000E+00
  0.00000000E+00  0.00000000E+00  0.00000000E+00
