# Supplementary material for: From density functional theory to machine learning predictive models for electrical properties of spinel oxides
Source: Sci Rep. 2024 May 27;14:12150. doi: 10.1038/s41598-024-62788-4 (PMC11637019; doi:10.1038/s41598-024-62788-4)
Supplement: Supplementary file 1 — Supplementary Information 1. [file 41598_2024_62788_MOESM1_ESM.zip › contcars/FC_contcars/Co3Fe5Co13Fe3/CONTCAR]

(Co3Fe5)[Co13Fe3]O32                    
   1.00000000000000     
     8.2719919586303163    0.0167547191931381   -0.0078601535131124
     0.0166684016978837    8.3623656086531390   -0.0125175778033097
    -0.0078703756611394   -0.0121541364578103    8.4488315463288721
   Fe   Co   O 
     8    16    32
Direct
  0.1237174604366302  0.3709625886055150  0.8778993733796554
  0.3772191130264275  0.3744068491434973  0.6239464347907031
  0.8775436728449648  0.8759235362615243  0.6254580741092255
  0.0013477459005600  0.5041885353540962  0.4995662464967978
  0.5004739475951041  0.5057260623403295  0.9946967980218560
  0.5021870676538640  0.9974066525650187  0.4958268172448470
  0.7507814641608732  0.2511839995217642  0.7510363511595202
  0.2488181172635038  0.2480360551326513  0.2499902930780351
  0.6222111774523000  0.6272893246783866  0.6255198140057630
  0.3742686933005928  0.8739777821236956  0.1230930843063973
  0.8762119075095782  0.1252580699070052  0.3748557724135253
  0.8694245427468346  0.3765798333420065  0.1301114408559627
  0.3770428611052878  0.1176202933435064  0.8754440301458075
  0.1241049354035653  0.8762604689435634  0.3733769709189758
  0.6280134058662981  0.1237795885710113  0.1254559824442865
  0.8742549954838239  0.6277027436700067  0.8766005064789013
  0.3763500004817431  0.6268622106635604  0.3756040313553228
  0.1226115623563899  0.6271232770901634  0.1261791711208957
  0.6278810105974415  0.3748262713827728  0.3725153521536484
  0.6205749017135744  0.8786074095391285  0.8750007830947908
  0.1268224025271323  0.1229828352855264  0.6241468953661879
  0.9992380355858259  0.0018553207942631  0.0001571489331198
  0.2439354905252671  0.7458804405965935  0.7521659580873035
  0.7492949334661105  0.7494044381277334  0.2528920804678449
  0.3766517298932328  0.3883592803155125  0.3845412630030438
  0.6261003101608367  0.1124377368948757  0.8777271043142747
  0.1187480745328386  0.8726252945800326  0.6220526267829243
  0.8686563365415125  0.6187951959636493  0.1228200122477645
  0.1407826901148823  0.6306946082188247  0.3696790097220983
  0.8691933968867076  0.8746355148765232  0.8664399036739709
  0.6342362629639666  0.3740627086533337  0.1229940818391739
  0.3793748561083632  0.1352090501628567  0.6284008612370897
  0.6298946238343888  0.1322360470930661  0.3696269591076842
  0.1321450828870141  0.3770324894047690  0.6357499320458615
  0.3754305683760322  0.6339703799655823  0.1309115021018457
  0.1226106617056928  0.6146026712949606  0.8819094526702500
  0.6093431101836018  0.8733684700012958  0.1163125847187487
  0.8740327297850996  0.1143464521806337  0.6205001088175308
  0.3825571484464021  0.8714948608197872  0.8822817459775649
  0.6102551600260639  0.6218071393144911  0.3929811292906251
  0.1156280204383648  0.3788269248646827  0.1167913512266381
  0.1276150643806844  0.1324365266137590  0.8676983936579958
  0.8764409066750218  0.3754723816347010  0.3645453615094212
  0.6296087680652107  0.8594599487481673  0.6322581516750176
  0.6279997677218674  0.6365133430133767  0.8550003629845264
  0.1388379548558021  0.8714064253473808  0.1263120799210427
  0.1225455138798281  0.1189549270396668  0.3830047689814862
  0.6193951123366972  0.3939497947853567  0.6241186084246735
  0.8814447881245258  0.3783529779121579  0.8850165353448034
  0.3886742380268089  0.6186369499358477  0.6229715969921230
  0.3724370652545517  0.8613188370928810  0.3662046318972330
  0.8766988708840842  0.1326348182879329  0.1305811860278965
  0.8588524004375344  0.6335919890624808  0.6271768607489889
  0.3791412001566954  0.1139235463650152  0.1201363949970258
  0.8724240455519592  0.8738231953696811  0.3848731964390097
  0.3679140957600069  0.3711719272033775  0.8668438311922841
 
  0.00000000E+00  0.00000000E+00  0.00000000E+00
  0.00000000E+00  0.00000000E+00  0.00000000E+00
  0.00000000E+00  0.00000000E+00  0.00000000E+00
  0.00000000E+00  0.00000000E+00  0.00000000E+00
  0.00000000E+00  0.00000000E+00  0.00000000E+00
  0.00000000E+00  0.00000000E+00  0.00000000E+00
  0.00000000E+00  0.00000000E+00  0.00000000E+00
  0.00000000E+00  0.00000000E+00  0.00000000E+00
  0.00000000E+00  0.00000000E+00  0.00000000E+00
  0.00000000E+00  0.00000000E+00  0.00000000E+00
  0.00000000E+00  0.00000000E+00  0.00000000E+00
  0.00000000E+00  0.00000000E+00  0.00000000E+00
  0.00000000E+00  0.00000000E+00  0.00000000E+00
  0.00000000E+00  0.00000000E+00  0.00000000E+00
  0.00000000E+00  0.00000000E+00  0.00000000E+00
  0.00000000E+00  0.00000000E+00  0.00000000E+00
  0.00000000E+00  0.00000000E+00  0.00000000E+00
  0.00000000E+00  0.00000000E+00  0.00000000E+00
  0.00000000E+00  0.00000000E+00  0.00000000E+00
  0.00000000E+00  0.00000000E+00  0.00000000E+00
  0.00000000E+00  0.00000000E+00  0.00000000E+00
  0.00000000E+00  0.00000000E+00  0.00000000E+00
  0.00000000E+00  0.00000000E+00  0.00000000E+00
  0.00000000E+00  0.00000000E+00  0.00000000E+00
  0.00000000E+00  0.00000000E+00  0.00000000E+00
  0.00000000E+00  0.00000000E+00  0.00000000E+00
  0.00000000E+00  0.00000000E+00  0.00000000E+00
  0.00000000E+00  0.00000000E+00  0.00000000E+00
  0.00000000E+00  0.00000000E+00  0.00000000E+00
  0.00000000E+00  0.00000000E+00  0.00000000E+00
  0.00000000E+00  0.00000000E+00  0.00000000E+00
  0.00000000E+00  0.00000000E+00  0.00000000E+00
  0.00000000E+00  0.00000000E+00  0.00000000E+00
  0.00000000E+00  0.00000000E+00  0.00000000E+00
  0.00000000E+00  0.00000000E+00  0.00000000E+00
  0.00000000E+00  0.00000000E+00  0.00000000E+00
  0.00000000E+00  0.00000000E+00  0.00000000E+00
  0.00000000E+00  0.00000000E+00  0.00000000E+00
  0.00000000E+00  0.00000000E+00  0.00000000E+00
  0.00000000E+00  0.00000000E+00  0.00000000E+00
  0.00000000E+00  0.00000000E+00  0.00000000E+00
  0.00000000E+00  0.00000000E+00  0.00000000E+00
  0.00000000E+00  0.00000000E+00  0.00000000E+00
  0.00000000E+00  0.00000000E+00  0.00000000E+00
  0.00000000E+00  0.00000000E+00  0.00000000E+00
  0.00000000E+00  0.00000000E+00  0.00000000E+00
  0.00000000E+00  0.00000000E+00  0.00000000E+00
  0.00000000E+00  0.00000000E+00  0.00000000E+00
  0.00000000E+00  0.00000000E+00  0.00000000E+00
  0.00000000E+00  0.00000000E+00  0.00000000E+00
  0.00000000E+00  0.00000000E+00  0.00000000E+00
  0.00000000E+00  0.00000000E+00  0.00000000E+00
  0.00000000E+00  0.00000000E+00  0.00000000E+00
  0.00000000E+00  0.00000000E+00  0.00000000E+00
  0.00000000E+00  0.00000000E+00  0.00000000E+00
  0.00000000E+00  0.00000000E+00  0.00000000E+00
