# Supplementary material for: From density functional theory to machine learning predictive models for electrical properties of spinel oxides
Source: Sci Rep. 2024 May 27;14:12150. doi: 10.1038/s41598-024-62788-4 (PMC11637019; doi:10.1038/s41598-024-62788-4)
Supplement: Supplementary file 1 — Supplementary Information 1. [file 41598_2024_62788_MOESM1_ESM.zip › contcars/FC_contcars/Co3Fe5Co14Fe2/CONTCAR]

(Co3Fe5)[Co14Fe2]O32                    
   1.00000000000000     
     8.2877391824370132    0.0137875232478872    0.0137875232478872
     0.0136976194607241    8.3860477230575441    0.0096869973209517
     0.0136976194607241    0.0096869973209517    8.3860477230575441
   Fe   Co   O 
     7    17    32
Direct
  0.1254432942873507  0.3711766247924473  0.8711766247924473
  0.1204887025022856  0.6230864524969206  0.1230864524969135
  0.9957111271573922  0.9979289007998133  0.0000866349977784
  0.9957111271573922  0.5000866349977784  0.4979289007998133
  0.4943759575660636  0.5006396770167427  0.0006396770167427
  0.5052832110103154  0.0011161370714206  0.5011161370714206
  0.7544661813662330  0.2467696022049708  0.7467696022049708
  0.6279203538816773  0.6261789692659505  0.6285302655678251
  0.3763476722702634  0.8772568652358643  0.1235642450599030
  0.8772795982503823  0.1228642052536060  0.3775003910582129
  0.8714411096445289  0.3724045893795420  0.1263292321916296
  0.3766293806828855  0.1242035343311585  0.8739755610542588
  0.1318419885610140  0.8757982699656353  0.3757982699656353
  0.6279203538816773  0.1285302655678251  0.1261789692659505
  0.3766293806828855  0.3739755610542588  0.6242035343311585
  0.8714411096445289  0.6263292321916296  0.8724045893795420
  0.8772795982503823  0.8775003910582129  0.6228642052536060
  0.3763476722702634  0.6235642450599030  0.3772568652358643
  0.6174414458084954  0.3779879626445108  0.3786880822892442
  0.6174414458084954  0.8786880822892442  0.8779879626445108
  0.1288766805576813  0.1232144180934469  0.6232144180934469
  0.2499652485285395  0.2466917566206988  0.2478693791651168
  0.2499652485285395  0.7478693791651168  0.7466917566206988
  0.7537064853335949  0.7533997196055466  0.2533997196055466
  0.3838075321407928  0.3709119990830274  0.3782611193370826
  0.6276194151059755  0.1203684274061487  0.8842270293207832
  0.1116638483817667  0.8762078449546280  0.6180722224222777
  0.8846039231267753  0.6174160978048420  0.1174160978048420
  0.1240073018230419  0.6322255790773852  0.3656735099332309
  0.8632253815909223  0.8741218995505875  0.8573707426924173
  0.6207332293805834  0.3649558139181011  0.1342571343687098
  0.3744734755556109  0.1300228598226809  0.6300228598226809
  0.6422725720431686  0.1301758721752790  0.3700221633650500
  0.1235644220735281  0.3731031956525825  0.6323181957619965
  0.3682662553712888  0.6331972389767557  0.1331972389767557
  0.1250301864895249  0.6156056082166259  0.8811827942893444
  0.6244798782953680  0.8929048741945991  0.1152328621693854
  0.8807973712225632  0.1085064104052336  0.6085064104052336
  0.3838075321407928  0.8782611193370826  0.8709119990830274
  0.6244798782953680  0.6152328621693854  0.3929048741945991
  0.1250301864895249  0.3811827942893444  0.1156056082166259
  0.1235644220735281  0.1323181957619965  0.8731031956525825
  0.8632253815909223  0.3573707426924173  0.3741218995505875
  0.6422725720431686  0.8700221633650500  0.6301758721752790
  0.6207332293805834  0.6342571343687098  0.8649558139181011
  0.1240073018230419  0.8656735099332309  0.1322255790773852
  0.1116638483817667  0.1180722224222777  0.3762078449546280
  0.6276194151059755  0.3842270293207832  0.6203684274061487
  0.8818211132121831  0.3776839392178033  0.8776839392178033
  0.3808874971454017  0.6186717878309125  0.6210147032583961
  0.3643485304314211  0.8759542569817071  0.3759542569817071
  0.8681730449813045  0.1246984212976727  0.1444549269363975
  0.8681730449813045  0.6444549269363975  0.6246984212976727
  0.3808874971454017  0.1210147032583961  0.1186717878309125
  0.8891046802676783  0.8934156993496458  0.3934156993496458
  0.3657016582768762  0.3705012940664858  0.8705012940664858
 
  0.00000000E+00  0.00000000E+00  0.00000000E+00
  0.00000000E+00  0.00000000E+00  0.00000000E+00
  0.00000000E+00  0.00000000E+00  0.00000000E+00
  0.00000000E+00  0.00000000E+00  0.00000000E+00
  0.00000000E+00  0.00000000E+00  0.00000000E+00
  0.00000000E+00  0.00000000E+00  0.00000000E+00
  0.00000000E+00  0.00000000E+00  0.00000000E+00
  0.00000000E+00  0.00000000E+00  0.00000000E+00
  0.00000000E+00  0.00000000E+00  0.00000000E+00
  0.00000000E+00  0.00000000E+00  0.00000000E+00
  0.00000000E+00  0.00000000E+00  0.00000000E+00
  0.00000000E+00  0.00000000E+00  0.00000000E+00
  0.00000000E+00  0.00000000E+00  0.00000000E+00
  0.00000000E+00  0.00000000E+00  0.00000000E+00
  0.00000000E+00  0.00000000E+00  0.00000000E+00
  0.00000000E+00  0.00000000E+00  0.00000000E+00
  0.00000000E+00  0.00000000E+00  0.00000000E+00
  0.00000000E+00  0.00000000E+00  0.00000000E+00
  0.00000000E+00  0.00000000E+00  0.00000000E+00
  0.00000000E+00  0.00000000E+00  0.00000000E+00
  0.00000000E+00  0.00000000E+00  0.00000000E+00
  0.00000000E+00  0.00000000E+00  0.00000000E+00
  0.00000000E+00  0.00000000E+00  0.00000000E+00
  0.00000000E+00  0.00000000E+00  0.00000000E+00
  0.00000000E+00  0.00000000E+00  0.00000000E+00
  0.00000000E+00  0.00000000E+00  0.00000000E+00
  0.00000000E+00  0.00000000E+00  0.00000000E+00
  0.00000000E+00  0.00000000E+00  0.00000000E+00
  0.00000000E+00  0.00000000E+00  0.00000000E+00
  0.00000000E+00  0.00000000E+00  0.00000000E+00
  0.00000000E+00  0.00000000E+00  0.00000000E+00
  0.00000000E+00  0.00000000E+00  0.00000000E+00
  0.00000000E+00  0.00000000E+00  0.00000000E+00
  0.00000000E+00  0.00000000E+00  0.00000000E+00
  0.00000000E+00  0.00000000E+00  0.00000000E+00
  0.00000000E+00  0.00000000E+00  0.00000000E+00
  0.00000000E+00  0.00000000E+00  0.00000000E+00
  0.00000000E+00  0.00000000E+00  0.00000000E+00
  0.00000000E+00  0.00000000E+00  0.00000000E+00
  0.00000000E+00  0.00000000E+00  0.00000000E+00
  0.00000000E+00  0.00000000E+00  0.00000000E+00
  0.00000000E+00  0.00000000E+00  0.00000000E+00
  0.00000000E+00  0.00000000E+00  0.00000000E+00
  0.00000000E+00  0.00000000E+00  0.00000000E+00
  0.00000000E+00  0.00000000E+00  0.00000000E+00
  0.00000000E+00  0.00000000E+00  0.00000000E+00
  0.00000000E+00  0.00000000E+00  0.00000000E+00
  0.00000000E+00  0.00000000E+00  0.00000000E+00
  0.00000000E+00  0.00000000E+00  0.00000000E+00
  0.00000000E+00  0.00000000E+00  0.00000000E+00
  0.00000000E+00  0.00000000E+00  0.00000000E+00
  0.00000000E+00  0.00000000E+00  0.00000000E+00
  0.00000000E+00  0.00000000E+00  0.00000000E+00
  0.00000000E+00  0.00000000E+00  0.00000000E+00
  0.00000000E+00  0.00000000E+00  0.00000000E+00
  0.00000000E+00  0.00000000E+00  0.00000000E+00
