# Supplementary material for: From density functional theory to machine learning predictive models for electrical properties of spinel oxides
Source: Sci Rep. 2024 May 27;14:12150. doi: 10.1038/s41598-024-62788-4 (PMC11637019; doi:10.1038/s41598-024-62788-4)
Supplement: Supplementary file 1 — Supplementary Information 1. [file 41598_2024_62788_MOESM1_ESM.zip › contcars/FC_contcars/Co3Fe5Co15Fe1/CONTCAR]

(Co3Fe5)[Co15Fe1]O32                    
   1.00000000000000     
     8.3405285674750917   -0.0215532846775005    0.0229357623538010
    -0.0215118435777475    8.3906632210894490   -0.0215118435777475
     0.0229357623538010   -0.0215532846775005    8.3405285674750917
   Fe   Co   O 
     6    18    32
Direct
  0.3718936911180606  0.6292582355811049  0.3718936911180606
  0.0020251781883402  0.9936331410600516  0.0020251781883402
  0.0032255499507627  0.4992286155603622  0.5064776191632916
  0.5064776191632916  0.4992286155603622  0.0032255499507627
  0.5038344881437311  0.0011909311337135  0.5038344881437311
  0.2477518612761500  0.2523091016337489  0.2477518612761500
  0.6247855516891931  0.6225924833106404  0.6247855516891931
  0.3752924752694113  0.8768408461190447  0.1214614041126367
  0.8772909874766412  0.1256917937359034  0.3712632805716822
  0.1246871708183761  0.3739739419986208  0.8766420502518244
  0.8766420502518244  0.3739739419986208  0.1246871708183761
  0.3712632805716822  0.1256917937359034  0.8772909874766412
  0.1214614041126367  0.8768408461190447  0.3752924752694113
  0.6262917264970937  0.1253999530516481  0.1252756362314500
  0.3767604947886838  0.3766505886977711  0.6281394322267317
  0.8721109414544728  0.6239824981442652  0.8721109414544728
  0.8765447066572207  0.8736859483784087  0.6233776862862754
  0.1231903468366156  0.6249052371182060  0.1231903468366156
  0.6281394322267317  0.3766505886977711  0.3767604947886838
  0.6233776862862754  0.8736859483784087  0.8765447066572207
  0.1252756362314500  0.1253999530516481  0.6262917264970937
  0.7502167096536922  0.2469339780540807  0.7502167096536922
  0.2427089143193655  0.7484583038853287  0.7515450738419815
  0.7515450738419815  0.7484583038853287  0.2427089143193655
  0.3823773609146244  0.3825176245857946  0.3823773609146244
  0.6171040102158472  0.1200457920565583  0.8772791318474518
  0.1104659535473402  0.8798229539134397  0.6237356715805902
  0.8749782167272784  0.6210380767088282  0.1048266354672549
  0.1326294433765014  0.6288932868537245  0.3747344688202645
  0.8678885765967053  0.8587500504826906  0.8678885765967053
  0.6301886191847643  0.3703747849516787  0.1391069484148915
  0.3738756431335162  0.1345236987202156  0.6338215795000082
  0.6338215795000082  0.1345236987202156  0.3738756431335162
  0.1391069484148915  0.3703747849516787  0.6301886191847643
  0.3747344688202645  0.6288932868537245  0.1326294433765014
  0.1048266354672549  0.6210380767088282  0.8749782167272784
  0.6237356715805902  0.8798229539134397  0.1104659535473402
  0.8772791318474518  0.1200457920565583  0.6171040102158472
  0.3821675192179370  0.8834345792422695  0.8662943865964579
  0.6203489430342586  0.6150250415997078  0.3757121921195790
  0.1196302129103941  0.3823936302619941  0.1196302129103941
  0.1339218847842076  0.1269239976404393  0.8740963631061831
  0.8679890454475085  0.3682448019039910  0.3784792459202748
  0.6372028560509762  0.8739356522256259  0.6372028560509762
  0.6391301964173977  0.6335126176774040  0.8713327491263101
  0.1313320452253066  0.8672372991739721  0.1313320452253066
  0.1134901812344395  0.1225962158016074  0.3772383788897358
  0.6152209989601261  0.3725458965722979  0.6152209989601261
  0.8743814548523972  0.3923598088799309  0.8743814548523972
  0.3757121921195790  0.6150250415997078  0.6203489430342586
  0.3762261099557946  0.8667227547879932  0.3762261099557946
  0.8740963631061831  0.1269239976404393  0.1339218847842076
  0.8713327491263101  0.6335126176774040  0.6391301964173977
  0.3772383788897358  0.1225962158016074  0.1134901812344395
  0.8662943865964579  0.8834345792422695  0.3821675192179370
  0.3784792459202748  0.3682448019039910  0.8679890454475085
 
  0.00000000E+00  0.00000000E+00  0.00000000E+00
  0.00000000E+00  0.00000000E+00  0.00000000E+00
  0.00000000E+00  0.00000000E+00  0.00000000E+00
  0.00000000E+00  0.00000000E+00  0.00000000E+00
  0.00000000E+00  0.00000000E+00  0.00000000E+00
  0.00000000E+00  0.00000000E+00  0.00000000E+00
  0.00000000E+00  0.00000000E+00  0.00000000E+00
  0.00000000E+00  0.00000000E+00  0.00000000E+00
  0.00000000E+00  0.00000000E+00  0.00000000E+00
  0.00000000E+00  0.00000000E+00  0.00000000E+00
  0.00000000E+00  0.00000000E+00  0.00000000E+00
  0.00000000E+00  0.00000000E+00  0.00000000E+00
  0.00000000E+00  0.00000000E+00  0.00000000E+00
  0.00000000E+00  0.00000000E+00  0.00000000E+00
  0.00000000E+00  0.00000000E+00  0.00000000E+00
  0.00000000E+00  0.00000000E+00  0.00000000E+00
  0.00000000E+00  0.00000000E+00  0.00000000E+00
  0.00000000E+00  0.00000000E+00  0.00000000E+00
  0.00000000E+00  0.00000000E+00  0.00000000E+00
  0.00000000E+00  0.00000000E+00  0.00000000E+00
  0.00000000E+00  0.00000000E+00  0.00000000E+00
  0.00000000E+00  0.00000000E+00  0.00000000E+00
  0.00000000E+00  0.00000000E+00  0.00000000E+00
  0.00000000E+00  0.00000000E+00  0.00000000E+00
  0.00000000E+00  0.00000000E+00  0.00000000E+00
  0.00000000E+00  0.00000000E+00  0.00000000E+00
  0.00000000E+00  0.00000000E+00  0.00000000E+00
  0.00000000E+00  0.00000000E+00  0.00000000E+00
  0.00000000E+00  0.00000000E+00  0.00000000E+00
  0.00000000E+00  0.00000000E+00  0.00000000E+00
  0.00000000E+00  0.00000000E+00  0.00000000E+00
  0.00000000E+00  0.00000000E+00  0.00000000E+00
  0.00000000E+00  0.00000000E+00  0.00000000E+00
  0.00000000E+00  0.00000000E+00  0.00000000E+00
  0.00000000E+00  0.00000000E+00  0.00000000E+00
  0.00000000E+00  0.00000000E+00  0.00000000E+00
  0.00000000E+00  0.00000000E+00  0.00000000E+00
  0.00000000E+00  0.00000000E+00  0.00000000E+00
  0.00000000E+00  0.00000000E+00  0.00000000E+00
  0.00000000E+00  0.00000000E+00  0.00000000E+00
  0.00000000E+00  0.00000000E+00  0.00000000E+00
  0.00000000E+00  0.00000000E+00  0.00000000E+00
  0.00000000E+00  0.00000000E+00  0.00000000E+00
  0.00000000E+00  0.00000000E+00  0.00000000E+00
  0.00000000E+00  0.00000000E+00  0.00000000E+00
  0.00000000E+00  0.00000000E+00  0.00000000E+00
  0.00000000E+00  0.00000000E+00  0.00000000E+00
  0.00000000E+00  0.00000000E+00  0.00000000E+00
  0.00000000E+00  0.00000000E+00  0.00000000E+00
  0.00000000E+00  0.00000000E+00  0.00000000E+00
  0.00000000E+00  0.00000000E+00  0.00000000E+00
  0.00000000E+00  0.00000000E+00  0.00000000E+00
  0.00000000E+00  0.00000000E+00  0.00000000E+00
  0.00000000E+00  0.00000000E+00  0.00000000E+00
  0.00000000E+00  0.00000000E+00  0.00000000E+00
  0.00000000E+00  0.00000000E+00  0.00000000E+00
