# Supplementary material for: From density functional theory to machine learning predictive models for electrical properties of spinel oxides
Source: Sci Rep. 2024 May 27;14:12150. doi: 10.1038/s41598-024-62788-4 (PMC11637019; doi:10.1038/s41598-024-62788-4)
Supplement: Supplementary file 1 — Supplementary Information 1. [file 41598_2024_62788_MOESM1_ESM.zip › contcars/FC_contcars/Co3Fe5Co2Fe14/CONTCAR]

(Co3Fe5)[Co2Fe14]O32                    
   1.00000000000000     
     8.4573119640934546    0.0079136687143843    0.0026441411364636
     0.0078911715393125    8.5026173086680163    0.0205230456879615
     0.0027214741517464    0.0206185597948897    8.4501299368993834
   Fe   Co   O 
    19     5    32
Direct
  0.6232038696973845  0.6220989517371436  0.6271464389063226
  0.3757059254106494  0.8783605424217029  0.1237049449745413
  0.8733357429263293  0.1207164941786232  0.3778922760439656
  0.1288842968359063  0.3746750929846101  0.8736074136110332
  0.8749997061724031  0.3771004254552608  0.1266133554956852
  0.1225142919967226  0.8746036800898693  0.3780411899825040
  0.6223829400441403  0.1245992434813701  0.1222650669782155
  0.8753332786760950  0.6273220123082126  0.8738875676934299
  0.8743615158681095  0.8732753651372676  0.6228134963468932
  0.3748773199046980  0.6238961165183383  0.3782437941956758
  0.1244129504652420  0.6235975514761520  0.1255605257619337
  0.6244765566360684  0.3734594181956155  0.3795078371706424
  0.6222903445928409  0.8799101085907353  0.8711231515512097
  0.1290986816569415  0.1265047696971706  0.6229371461255440
  0.0017566807799625  0.0006133704498623  0.0004517414377077
  0.4988673292402481  0.4970704947447544  0.9985292803184080
  0.7553587370281747  0.2513721883249573  0.7497008885883716
  0.2533444539521739  0.2508692351364417  0.2535693544947435
  0.2527561484140790  0.7504601455859330  0.7478050450770724
  0.3756721217983454  0.1267029281051251  0.8732623870280065
  0.3762445052766026  0.3709173146369125  0.6269043569220827
  0.0009418161669359  0.4973992833783143  0.5014919666847106
  0.4978150003476145  0.0011700263180359  0.5028592488930173
  0.7482921547614865  0.7500209546732890  0.2491385026488757
  0.3862655183379431  0.3842719934383183  0.3936310221068027
  0.6047777607339597  0.1183620998165154  0.8820580879683675
  0.1231248248335390  0.8916824103093859  0.6131874530267680
  0.8846557792513678  0.6140497215565901  0.1164827859439441
  0.1343262387106847  0.6352083780732656  0.3652365516196667
  0.8675430641036783  0.8698813425557432  0.8805730119419692
  0.6351975001953392  0.3611371860192563  0.1360888424756297
  0.3672756173296960  0.1419643538624840  0.6418557342621938
  0.6333024610240656  0.1332329744685268  0.3638158867977594
  0.1432009889213148  0.3641467114270469  0.6351945036714284
  0.3633571702702838  0.6381737894278245  0.1341348682930033
  0.1166054773437040  0.6126354409653629  0.8855774085546599
  0.6132849111641505  0.8867860801304630  0.1147949109676745
  0.8890175123398052  0.1225374169467557  0.6130838153112776
  0.3833994828587635  0.8972395171319789  0.8846443909547901
  0.6146292016383796  0.6136333860539693  0.3843683710604253
  0.1154305827453825  0.3855932042689076  0.1144114182114961
  0.1371500497065981  0.1312113636003929  0.8697362352740257
  0.8653119303525614  0.3628368827701394  0.3649674841248043
  0.6259860972659936  0.8608760117536036  0.6359479299806310
  0.6348326131262070  0.6404723661152474  0.8674975367017908
  0.1321851891203281  0.8694033896091540  0.1283917689877896
  0.1141261158359086  0.1146636881570160  0.3828437199459387
  0.6049733194536131  0.3823087564150001  0.6176709168589269
  0.8856188627237174  0.3860521845901985  0.8872695413802631
  0.3838168784416141  0.6014682547611443  0.6173460997289268
  0.3643353215879159  0.8660382448317563  0.3642288306198864
  0.8692413334761540  0.1330018620371760  0.1263478390051844
  0.8619241391152030  0.6244693484855119  0.6380268787679597
  0.3846832745535878  0.1177178195918316  0.1055018792787124
  0.8875366907646409  0.8874831149779254  0.3704280229386328
  0.3659587240247433  0.3547479922258532  0.8575972763080557
 
  0.00000000E+00  0.00000000E+00  0.00000000E+00
  0.00000000E+00  0.00000000E+00  0.00000000E+00
  0.00000000E+00  0.00000000E+00  0.00000000E+00
  0.00000000E+00  0.00000000E+00  0.00000000E+00
  0.00000000E+00  0.00000000E+00  0.00000000E+00
  0.00000000E+00  0.00000000E+00  0.00000000E+00
  0.00000000E+00  0.00000000E+00  0.00000000E+00
  0.00000000E+00  0.00000000E+00  0.00000000E+00
  0.00000000E+00  0.00000000E+00  0.00000000E+00
  0.00000000E+00  0.00000000E+00  0.00000000E+00
  0.00000000E+00  0.00000000E+00  0.00000000E+00
  0.00000000E+00  0.00000000E+00  0.00000000E+00
  0.00000000E+00  0.00000000E+00  0.00000000E+00
  0.00000000E+00  0.00000000E+00  0.00000000E+00
  0.00000000E+00  0.00000000E+00  0.00000000E+00
  0.00000000E+00  0.00000000E+00  0.00000000E+00
  0.00000000E+00  0.00000000E+00  0.00000000E+00
  0.00000000E+00  0.00000000E+00  0.00000000E+00
  0.00000000E+00  0.00000000E+00  0.00000000E+00
  0.00000000E+00  0.00000000E+00  0.00000000E+00
  0.00000000E+00  0.00000000E+00  0.00000000E+00
  0.00000000E+00  0.00000000E+00  0.00000000E+00
  0.00000000E+00  0.00000000E+00  0.00000000E+00
  0.00000000E+00  0.00000000E+00  0.00000000E+00
  0.00000000E+00  0.00000000E+00  0.00000000E+00
  0.00000000E+00  0.00000000E+00  0.00000000E+00
  0.00000000E+00  0.00000000E+00  0.00000000E+00
  0.00000000E+00  0.00000000E+00  0.00000000E+00
  0.00000000E+00  0.00000000E+00  0.00000000E+00
  0.00000000E+00  0.00000000E+00  0.00000000E+00
  0.00000000E+00  0.00000000E+00  0.00000000E+00
  0.00000000E+00  0.00000000E+00  0.00000000E+00
  0.00000000E+00  0.00000000E+00  0.00000000E+00
  0.00000000E+00  0.00000000E+00  0.00000000E+00
  0.00000000E+00  0.00000000E+00  0.00000000E+00
  0.00000000E+00  0.00000000E+00  0.00000000E+00
  0.00000000E+00  0.00000000E+00  0.00000000E+00
  0.00000000E+00  0.00000000E+00  0.00000000E+00
  0.00000000E+00  0.00000000E+00  0.00000000E+00
  0.00000000E+00  0.00000000E+00  0.00000000E+00
  0.00000000E+00  0.00000000E+00  0.00000000E+00
  0.00000000E+00  0.00000000E+00  0.00000000E+00
  0.00000000E+00  0.00000000E+00  0.00000000E+00
  0.00000000E+00  0.00000000E+00  0.00000000E+00
  0.00000000E+00  0.00000000E+00  0.00000000E+00
  0.00000000E+00  0.00000000E+00  0.00000000E+00
  0.00000000E+00  0.00000000E+00  0.00000000E+00
  0.00000000E+00  0.00000000E+00  0.00000000E+00
  0.00000000E+00  0.00000000E+00  0.00000000E+00
  0.00000000E+00  0.00000000E+00  0.00000000E+00
  0.00000000E+00  0.00000000E+00  0.00000000E+00
  0.00000000E+00  0.00000000E+00  0.00000000E+00
  0.00000000E+00  0.00000000E+00  0.00000000E+00
  0.00000000E+00  0.00000000E+00  0.00000000E+00
  0.00000000E+00  0.00000000E+00  0.00000000E+00
  0.00000000E+00  0.00000000E+00  0.00000000E+00
