# Supplementary material for: From density functional theory to machine learning predictive models for electrical properties of spinel oxides
Source: Sci Rep. 2024 May 27;14:12150. doi: 10.1038/s41598-024-62788-4 (PMC11637019; doi:10.1038/s41598-024-62788-4)
Supplement: Supplementary file 1 — Supplementary Information 1. [file 41598_2024_62788_MOESM1_ESM.zip › contcars/FC_contcars/Co3Fe5Co4Fe12/CONTCAR]

(Co3Fe5)[Co4Fe12]O32                    
   1.00000000000000     
     8.4702818618741755    0.0116698915654857    0.0081693314908641
     0.0116500615207568    8.4731110629787150   -0.0063239964527356
     0.0081932702195626   -0.0063403261044179    8.4418379109665249
   Fe   Co   O 
    17     7    32
Direct
  0.6241330854903282  0.6217579834776430  0.6188989808301599
  0.3750003909113531  0.8736469429918046  0.1290628711950745
  0.8720407361912805  0.1249350842022707  0.3741121811270105
  0.1270685634658335  0.3777050490372957  0.8744576604704051
  0.8685835536588442  0.3765300231174109  0.1284123150638052
  0.3781080327383251  0.1247811390639910  0.8777590394568620
  0.3760508364730768  0.3789665403972577  0.6206884792457856
  0.8763397699487996  0.6253892058134056  0.8759866290803728
  0.8806800958508560  0.8740060335343998  0.6197466079654816
  0.1268828988429647  0.6270229810775518  0.1306962310576267
  0.6210435027088010  0.8736566007706230  0.8772225464542203
  0.1245155727697167  0.1227389367648186  0.6222693356069300
  0.0009670526078693  0.0004524475235357  0.9989014660741447
  0.5017425773562820  0.0031774253456476  0.5004054982835129
  0.7484406571196303  0.2512998151044457  0.7531189246322043
  0.2512647980140699  0.2512123683284955  0.2506688184632537
  0.7470367352967671  0.7495092490521387  0.2526788653457572
  0.1283234167355971  0.8742275257533123  0.3764071809029588
  0.6226601746258780  0.1257811979798262  0.1265513048183564
  0.3746165448581991  0.6236598960352424  0.3747925584651739
  0.6240271094897167  0.3729941322290955  0.3746881709079730
  0.9983101981279745  0.5000093579732123  0.4982464723356230
  0.5006340659274855  0.5013077311249816  0.0021890938501130
  0.2509005369074160  0.7484112737448498  0.7513033124883535
  0.3902102893479906  0.3711373921217245  0.3813370826275317
  0.6119495934699515  0.1112977393424828  0.8787697664797847
  0.1155111702028506  0.8877600998122475  0.6241412938325723
  0.8880936028337345  0.6129512907100789  0.1147154493049953
  0.1311008328148802  0.6313075219721185  0.3636688542522606
  0.8670319073211417  0.8707256513872892  0.8696593290096715
  0.6347060763941030  0.3680071725396630  0.1423464818265359
  0.3673845774016868  0.1300366306571092  0.6322580977568961
  0.6335389408941197  0.1379776627737073  0.3743704535753309
  0.1356889950410149  0.3636027199102330  0.6350453389658881
  0.3618824185826384  0.6391179896495913  0.1277992005605739
  0.1151576005530472  0.6128956099985601  0.8845512412142256
  0.6103048443557384  0.8810260318343950  0.1132378133397935
  0.8873822253869719  0.1133447614118168  0.6136323396735577
  0.3839426186569668  0.8871238772537637  0.8842701297100959
  0.6177169159873088  0.6006628932928493  0.3838787672032993
  0.1200011592301564  0.3812118924876415  0.1198968869111567
  0.1304100653088014  0.1330005393688367  0.8678484696500064
  0.8549638156004562  0.3640512425075570  0.3669042725495260
  0.6318349957196148  0.8680446662449057  0.6291210404366581
  0.6372233554333917  0.6346638050998408  0.8634903545177224
  0.1314810456921691  0.8686451244503957  0.1230752711700234
  0.1176093181759867  0.1281069021613703  0.3828146300660080
  0.6145236607073556  0.3830246583629702  0.6053771990217882
  0.8868430150663968  0.3863209263036183  0.8865258339174318
  0.3870970270655860  0.6120748080193863  0.6223131094571528
  0.3759552647370725  0.8790159931047867  0.3663553662510921
  0.8774698767731053  0.1330719150618904  0.1321409654208523
  0.8652967285413027  0.6370533579626709  0.6356740798049074
  0.3702042837003674  0.1183345763336661  0.1163933679604057
  0.8815229777686469  0.8888620777654950  0.3844475709240172
  0.3665918951183542  0.3623655296540562  0.8646783984870510
 
  0.00000000E+00  0.00000000E+00  0.00000000E+00
  0.00000000E+00  0.00000000E+00  0.00000000E+00
  0.00000000E+00  0.00000000E+00  0.00000000E+00
  0.00000000E+00  0.00000000E+00  0.00000000E+00
  0.00000000E+00  0.00000000E+00  0.00000000E+00
  0.00000000E+00  0.00000000E+00  0.00000000E+00
  0.00000000E+00  0.00000000E+00  0.00000000E+00
  0.00000000E+00  0.00000000E+00  0.00000000E+00
  0.00000000E+00  0.00000000E+00  0.00000000E+00
  0.00000000E+00  0.00000000E+00  0.00000000E+00
  0.00000000E+00  0.00000000E+00  0.00000000E+00
  0.00000000E+00  0.00000000E+00  0.00000000E+00
  0.00000000E+00  0.00000000E+00  0.00000000E+00
  0.00000000E+00  0.00000000E+00  0.00000000E+00
  0.00000000E+00  0.00000000E+00  0.00000000E+00
  0.00000000E+00  0.00000000E+00  0.00000000E+00
  0.00000000E+00  0.00000000E+00  0.00000000E+00
  0.00000000E+00  0.00000000E+00  0.00000000E+00
  0.00000000E+00  0.00000000E+00  0.00000000E+00
  0.00000000E+00  0.00000000E+00  0.00000000E+00
  0.00000000E+00  0.00000000E+00  0.00000000E+00
  0.00000000E+00  0.00000000E+00  0.00000000E+00
  0.00000000E+00  0.00000000E+00  0.00000000E+00
  0.00000000E+00  0.00000000E+00  0.00000000E+00
  0.00000000E+00  0.00000000E+00  0.00000000E+00
  0.00000000E+00  0.00000000E+00  0.00000000E+00
  0.00000000E+00  0.00000000E+00  0.00000000E+00
  0.00000000E+00  0.00000000E+00  0.00000000E+00
  0.00000000E+00  0.00000000E+00  0.00000000E+00
  0.00000000E+00  0.00000000E+00  0.00000000E+00
  0.00000000E+00  0.00000000E+00  0.00000000E+00
  0.00000000E+00  0.00000000E+00  0.00000000E+00
  0.00000000E+00  0.00000000E+00  0.00000000E+00
  0.00000000E+00  0.00000000E+00  0.00000000E+00
  0.00000000E+00  0.00000000E+00  0.00000000E+00
  0.00000000E+00  0.00000000E+00  0.00000000E+00
  0.00000000E+00  0.00000000E+00  0.00000000E+00
  0.00000000E+00  0.00000000E+00  0.00000000E+00
  0.00000000E+00  0.00000000E+00  0.00000000E+00
  0.00000000E+00  0.00000000E+00  0.00000000E+00
  0.00000000E+00  0.00000000E+00  0.00000000E+00
  0.00000000E+00  0.00000000E+00  0.00000000E+00
  0.00000000E+00  0.00000000E+00  0.00000000E+00
  0.00000000E+00  0.00000000E+00  0.00000000E+00
  0.00000000E+00  0.00000000E+00  0.00000000E+00
  0.00000000E+00  0.00000000E+00  0.00000000E+00
  0.00000000E+00  0.00000000E+00  0.00000000E+00
  0.00000000E+00  0.00000000E+00  0.00000000E+00
  0.00000000E+00  0.00000000E+00  0.00000000E+00
  0.00000000E+00  0.00000000E+00  0.00000000E+00
  0.00000000E+00  0.00000000E+00  0.00000000E+00
  0.00000000E+00  0.00000000E+00  0.00000000E+00
  0.00000000E+00  0.00000000E+00  0.00000000E+00
  0.00000000E+00  0.00000000E+00  0.00000000E+00
  0.00000000E+00  0.00000000E+00  0.00000000E+00
  0.00000000E+00  0.00000000E+00  0.00000000E+00
