# Supplementary material for: From density functional theory to machine learning predictive models for electrical properties of spinel oxides
Source: Sci Rep. 2024 May 27;14:12150. doi: 10.1038/s41598-024-62788-4 (PMC11637019; doi:10.1038/s41598-024-62788-4)
Supplement: Supplementary file 1 — Supplementary Information 1. [file 41598_2024_62788_MOESM1_ESM.zip › contcars/FC_contcars/Co3Fe5Co8Fe8/CONTCAR]

(Co3Fe5)[Co8Fe8]O32                     
   1.00000000000000     
     8.3992733983006591    0.0011053368989175    0.0040259585987739
     0.0011077622161336    8.4230692700886518   -0.0124345266831204
     0.0040189171114970   -0.0124302794555449    8.4231096839379447
   Fe   Co   O 
    13    11    32
Direct
  0.6217666025166508  0.6225383475144497  0.6206911549090819
  0.3731355440227730  0.8742889811957895  0.1275860963772573
  0.8798192532364553  0.1270052900511160  0.3726695835837148
  0.1257125462495452  0.3740352366085062  0.8762717253976007
  0.3726926809861055  0.1253196880564573  0.8702398161198843
  0.6266695750110856  0.1258587087528227  0.1259895544118734
  0.8749053410532355  0.6281803079730466  0.8836583632062442
  0.8773199325623438  0.8769276919587057  0.6241385366823451
  0.9999870740349479  0.4986968447355906  0.5033362699975186
  0.5012052600078434  0.5011719697008630  0.0007775910566892
  0.5037241435769602  0.9972260289154846  0.5003271937777214
  0.7497099577781725  0.2490564231335526  0.7497310769025489
  0.2506432098638172  0.7503417305444557  0.7495054867809756
  0.8762791967165384  0.3767920832994207  0.1273791980225454
  0.1266047965128507  0.8730807172634556  0.3740910341496999
  0.3732543368622672  0.3728231198464016  0.6209675947462614
  0.3701716568037483  0.6203883585139636  0.3729253463453759
  0.1258117315560554  0.6232438584623878  0.1293087499677341
  0.6220414024641983  0.3768362246924042  0.3738538383207342
  0.6238989863409259  0.8752806573773526  0.8739888962790161
  0.1272918733671489  0.1255706365433298  0.6228659507636394
  0.9996958536609384  0.9980464674988383  0.0025287814898505
  0.2471910015939329  0.2499174346675090  0.2496262060503653
  0.7480277685293757  0.7533823198215899  0.2482688787323823
  0.3752739897127029  0.3838009808919693  0.3735722439754454
  0.6185029920296117  0.1094428484675731  0.8802454058858160
  0.1159753018262677  0.8794330478437331  0.6263953370101234
  0.8813533773054800  0.6203268858663407  0.1130353575419889
  0.1379680914528194  0.6261690162421516  0.3793481148400630
  0.8544712620994090  0.8667482899016647  0.8648572960717473
  0.6271815122470699  0.3648489523005694  0.1233229340434434
  0.3778760565442454  0.1254141012082783  0.6331987426038808
  0.6312469674755476  0.1256993773151081  0.3660837605642016
  0.1293587825133145  0.3708804698678279  0.6354079651664577
  0.3771704200622636  0.6334093924281419  0.1324692648519132
  0.1169587516801514  0.6176099438083540  0.8736933925980850
  0.6141349316263742  0.8859263922025988  0.1026488723916756
  0.8740309272917060  0.1172197384666305  0.6175376924598481
  0.3892573375088872  0.8817105681626316  0.8804396432938262
  0.6085834459910018  0.6237619834191861  0.3871681376909208
  0.1255449068159677  0.3803158680960408  0.1147081689423004
  0.1372948323021603  0.1363435014331031  0.8695820842624897
  0.8703084837482251  0.3666437563835387  0.3769247520602477
  0.6312419507930329  0.8665763676607199  0.6410199880281269
  0.6294493579303051  0.6413552959284843  0.8677265773411591
  0.1403522516735976  0.8649336758527753  0.1297378661236905
  0.1195456124605130  0.1213590342299611  0.3752377478688231
  0.6200144390871500  0.3847362731126793  0.6266200964645989
  0.8820978711183969  0.3837240119021175  0.8742256168171423
  0.3824473089441298  0.6236025338359212  0.6190989482062292
  0.3781332412219243  0.8672739099352711  0.3663763659314370
  0.8617464150478185  0.1301822991121213  0.1374105137306501
  0.8647936343563600  0.6336296978533298  0.6315214837641889
  0.3818084496567096  0.1162029979338115  0.1167164729942627
  0.8784448891808267  0.8876982335760886  0.3897033722228400
  0.3698724829880931  0.3670114276337841  0.8732388601812815
 
  0.00000000E+00  0.00000000E+00  0.00000000E+00
  0.00000000E+00  0.00000000E+00  0.00000000E+00
  0.00000000E+00  0.00000000E+00  0.00000000E+00
  0.00000000E+00  0.00000000E+00  0.00000000E+00
  0.00000000E+00  0.00000000E+00  0.00000000E+00
  0.00000000E+00  0.00000000E+00  0.00000000E+00
  0.00000000E+00  0.00000000E+00  0.00000000E+00
  0.00000000E+00  0.00000000E+00  0.00000000E+00
  0.00000000E+00  0.00000000E+00  0.00000000E+00
  0.00000000E+00  0.00000000E+00  0.00000000E+00
  0.00000000E+00  0.00000000E+00  0.00000000E+00
  0.00000000E+00  0.00000000E+00  0.00000000E+00
  0.00000000E+00  0.00000000E+00  0.00000000E+00
  0.00000000E+00  0.00000000E+00  0.00000000E+00
  0.00000000E+00  0.00000000E+00  0.00000000E+00
  0.00000000E+00  0.00000000E+00  0.00000000E+00
  0.00000000E+00  0.00000000E+00  0.00000000E+00
  0.00000000E+00  0.00000000E+00  0.00000000E+00
  0.00000000E+00  0.00000000E+00  0.00000000E+00
  0.00000000E+00  0.00000000E+00  0.00000000E+00
  0.00000000E+00  0.00000000E+00  0.00000000E+00
  0.00000000E+00  0.00000000E+00  0.00000000E+00
  0.00000000E+00  0.00000000E+00  0.00000000E+00
  0.00000000E+00  0.00000000E+00  0.00000000E+00
  0.00000000E+00  0.00000000E+00  0.00000000E+00
  0.00000000E+00  0.00000000E+00  0.00000000E+00
  0.00000000E+00  0.00000000E+00  0.00000000E+00
  0.00000000E+00  0.00000000E+00  0.00000000E+00
  0.00000000E+00  0.00000000E+00  0.00000000E+00
  0.00000000E+00  0.00000000E+00  0.00000000E+00
  0.00000000E+00  0.00000000E+00  0.00000000E+00
  0.00000000E+00  0.00000000E+00  0.00000000E+00
  0.00000000E+00  0.00000000E+00  0.00000000E+00
  0.00000000E+00  0.00000000E+00  0.00000000E+00
  0.00000000E+00  0.00000000E+00  0.00000000E+00
  0.00000000E+00  0.00000000E+00  0.00000000E+00
  0.00000000E+00  0.00000000E+00  0.00000000E+00
  0.00000000E+00  0.00000000E+00  0.00000000E+00
  0.00000000E+00  0.00000000E+00  0.00000000E+00
  0.00000000E+00  0.00000000E+00  0.00000000E+00
  0.00000000E+00  0.00000000E+00  0.00000000E+00
  0.00000000E+00  0.00000000E+00  0.00000000E+00
  0.00000000E+00  0.00000000E+00  0.00000000E+00
  0.00000000E+00  0.00000000E+00  0.00000000E+00
  0.00000000E+00  0.00000000E+00  0.00000000E+00
  0.00000000E+00  0.00000000E+00  0.00000000E+00
  0.00000000E+00  0.00000000E+00  0.00000000E+00
  0.00000000E+00  0.00000000E+00  0.00000000E+00
  0.00000000E+00  0.00000000E+00  0.00000000E+00
  0.00000000E+00  0.00000000E+00  0.00000000E+00
  0.00000000E+00  0.00000000E+00  0.00000000E+00
  0.00000000E+00  0.00000000E+00  0.00000000E+00
  0.00000000E+00  0.00000000E+00  0.00000000E+00
  0.00000000E+00  0.00000000E+00  0.00000000E+00
  0.00000000E+00  0.00000000E+00  0.00000000E+00
  0.00000000E+00  0.00000000E+00  0.00000000E+00
