# Supplementary material for: From density functional theory to machine learning predictive models for electrical properties of spinel oxides
Source: Sci Rep. 2024 May 27;14:12150. doi: 10.1038/s41598-024-62788-4 (PMC11637019; doi:10.1038/s41598-024-62788-4)
Supplement: Supplementary file 1 — Supplementary Information 1. [file 41598_2024_62788_MOESM1_ESM.zip › contcars/FC_contcars/Co3Fe5Co9Fe7/CONTCAR]

(Co3Fe5)[Co9Fe7]O32                     
   1.00000000000000     
     8.3469168449389635    0.0102965951135835   -0.0164407791311032
     0.0102706866058136    8.3842341419588884   -0.0124998599419122
    -0.0162082295021406   -0.0124530596173719    8.4135160790528900
   Fe   Co   O 
    12    12    32
Direct
  0.3766750760683593  0.8706448642568816  0.1203711403206285
  0.8763247639141341  0.1252178353053779  0.3743705133225177
  0.1260201245310668  0.8711350227356007  0.3765515933147086
  0.6234411907039998  0.1256556667904860  0.1199972726665166
  0.8737542077450229  0.6231356683418312  0.8812945893704125
  0.8736878309069809  0.8758903355350327  0.6304172728046709
  0.6209357602931789  0.3824942640542446  0.3732240540166032
  0.0027533597223481  0.5003277708464964  0.4995264331236555
  0.5007740728403718  0.0025993586995625  0.4983412232138491
  0.7461627639000881  0.2536616394825231  0.7563535982090883
  0.2460410514933429  0.2495021700712243  0.2528874190528398
  0.2520196578508447  0.7425639413359448  0.7511586181204706
  0.6250971673162624  0.6228643279472621  0.6247942285299573
  0.1282135669673607  0.3747401140233961  0.8751592983964898
  0.8749730331930365  0.3731546496278355  0.1263683458103770
  0.3719259214191197  0.1277784565739708  0.8722890558795768
  0.3775068718215309  0.3761786459096683  0.6236681570611822
  0.3752926307525186  0.6248407872733068  0.3745314773615505
  0.1246780680535906  0.6213690286572131  0.1255615828965517
  0.6242270429439500  0.8738615191023342  0.8730523980674718
  0.1283691848810378  0.1256670247828993  0.6279524903099940
  0.0103741671943425  0.0033619443238138  0.9986541524122643
  0.5003807555144135  0.5008956642594669  0.9922078112596608
  0.7492668814705823  0.7472103744120062  0.2522525416737551
  0.3828643129834148  0.3753658615886337  0.3870079268881454
  0.6217558926816125  0.1215307746579768  0.8830409006495614
  0.1184489962885635  0.8736069186849278  0.6175831870834685
  0.8774093540916823  0.6038038526613576  0.1159804369061987
  0.1259785588063451  0.6349800726215520  0.3748780816369006
  0.8768291466052531  0.8669271699169130  0.8675322736316105
  0.6413095307269714  0.3670264043569844  0.1355013490268249
  0.3749795743244064  0.1427586471218589  0.6234966623302185
  0.6342695692504208  0.1341740723277951  0.3682596614181435
  0.1433905101269275  0.3744164743590872  0.6245430706646431
  0.3704341137992344  0.6361969149739508  0.1318027839675224
  0.1142456309398767  0.6180062534635269  0.8746207462630693
  0.6149064153499069  0.8882501492591359  0.1216294556348672
  0.8715784052231825  0.1209102735039025  0.6184130597616218
  0.3725328144688902  0.8794518317738778  0.8828818846740418
  0.6217127033161773  0.6135446286184276  0.3956522808785223
  0.1084882412276187  0.3750247309684411  0.1223842782359696
  0.1226514861427006  0.1323739072725303  0.8674703808650435
  0.8700705786211884  0.3676909892335516  0.3624255406692072
  0.6314372429852781  0.8589701247552171  0.6235671019486801
  0.6372762523177258  0.6315014597051913  0.8530732613244822
  0.1276096471698978  0.8733564149522834  0.1365355130573462
  0.1154545749186724  0.1175100248649201  0.3809136063957652
  0.6141611125560189  0.3887482574034422  0.6186505125199702
  0.8760857491283787  0.3803698474229122  0.8934814553192254
  0.3919962480401793  0.6090147589976951  0.6215888951010271
  0.3654275840309964  0.8772483799765567  0.3685366746414402
  0.8685502330810451  0.1385022741897615  0.1331759694292174
  0.8610284597886633  0.6284940619129173  0.6319995499451991
  0.3819367340076170  0.1208423818944979  0.1244726436220205
  0.8848237512812318  0.8874364235892074  0.3884790804829095
  0.3714614242224741  0.3672145886225664  0.8494365078322659
 
  0.00000000E+00  0.00000000E+00  0.00000000E+00
  0.00000000E+00  0.00000000E+00  0.00000000E+00
  0.00000000E+00  0.00000000E+00  0.00000000E+00
  0.00000000E+00  0.00000000E+00  0.00000000E+00
  0.00000000E+00  0.00000000E+00  0.00000000E+00
  0.00000000E+00  0.00000000E+00  0.00000000E+00
  0.00000000E+00  0.00000000E+00  0.00000000E+00
  0.00000000E+00  0.00000000E+00  0.00000000E+00
  0.00000000E+00  0.00000000E+00  0.00000000E+00
  0.00000000E+00  0.00000000E+00  0.00000000E+00
  0.00000000E+00  0.00000000E+00  0.00000000E+00
  0.00000000E+00  0.00000000E+00  0.00000000E+00
  0.00000000E+00  0.00000000E+00  0.00000000E+00
  0.00000000E+00  0.00000000E+00  0.00000000E+00
  0.00000000E+00  0.00000000E+00  0.00000000E+00
  0.00000000E+00  0.00000000E+00  0.00000000E+00
  0.00000000E+00  0.00000000E+00  0.00000000E+00
  0.00000000E+00  0.00000000E+00  0.00000000E+00
  0.00000000E+00  0.00000000E+00  0.00000000E+00
  0.00000000E+00  0.00000000E+00  0.00000000E+00
  0.00000000E+00  0.00000000E+00  0.00000000E+00
  0.00000000E+00  0.00000000E+00  0.00000000E+00
  0.00000000E+00  0.00000000E+00  0.00000000E+00
  0.00000000E+00  0.00000000E+00  0.00000000E+00
  0.00000000E+00  0.00000000E+00  0.00000000E+00
  0.00000000E+00  0.00000000E+00  0.00000000E+00
  0.00000000E+00  0.00000000E+00  0.00000000E+00
  0.00000000E+00  0.00000000E+00  0.00000000E+00
  0.00000000E+00  0.00000000E+00  0.00000000E+00
  0.00000000E+00  0.00000000E+00  0.00000000E+00
  0.00000000E+00  0.00000000E+00  0.00000000E+00
  0.00000000E+00  0.00000000E+00  0.00000000E+00
  0.00000000E+00  0.00000000E+00  0.00000000E+00
  0.00000000E+00  0.00000000E+00  0.00000000E+00
  0.00000000E+00  0.00000000E+00  0.00000000E+00
  0.00000000E+00  0.00000000E+00  0.00000000E+00
  0.00000000E+00  0.00000000E+00  0.00000000E+00
  0.00000000E+00  0.00000000E+00  0.00000000E+00
  0.00000000E+00  0.00000000E+00  0.00000000E+00
  0.00000000E+00  0.00000000E+00  0.00000000E+00
  0.00000000E+00  0.00000000E+00  0.00000000E+00
  0.00000000E+00  0.00000000E+00  0.00000000E+00
  0.00000000E+00  0.00000000E+00  0.00000000E+00
  0.00000000E+00  0.00000000E+00  0.00000000E+00
  0.00000000E+00  0.00000000E+00  0.00000000E+00
  0.00000000E+00  0.00000000E+00  0.00000000E+00
  0.00000000E+00  0.00000000E+00  0.00000000E+00
  0.00000000E+00  0.00000000E+00  0.00000000E+00
  0.00000000E+00  0.00000000E+00  0.00000000E+00
  0.00000000E+00  0.00000000E+00  0.00000000E+00
  0.00000000E+00  0.00000000E+00  0.00000000E+00
  0.00000000E+00  0.00000000E+00  0.00000000E+00
  0.00000000E+00  0.00000000E+00  0.00000000E+00
  0.00000000E+00  0.00000000E+00  0.00000000E+00
  0.00000000E+00  0.00000000E+00  0.00000000E+00
  0.00000000E+00  0.00000000E+00  0.00000000E+00
