# Supplementary material for: From density functional theory to machine learning predictive models for electrical properties of spinel oxides
Source: Sci Rep. 2024 May 27;14:12150. doi: 10.1038/s41598-024-62788-4 (PMC11637019; doi:10.1038/s41598-024-62788-4)
Supplement: Supplementary file 1 — Supplementary Information 1. [file 41598_2024_62788_MOESM1_ESM.zip › contcars/FC_contcars/Co5Fe3Co11Fe5/CONTCAR]

(Co5Fe3)[Co11Fe5]O32                    
   1.00000000000000     
     8.3674245267604359   -0.0151448790361602    0.0030233288123873
    -0.0151448790361602    8.3674245267604359   -0.0030233288123873
     0.0030350618293324   -0.0030350618293324    8.4052170249984197
   Fe   Co   O 
     8    16    32
Direct
  0.6238522083596507  0.6213390117856079  0.6268066620504626
  0.8736724537815732  0.1262796616229380  0.3733184014631092
  0.3770800853251615  0.1229199146748385  0.8787163492973633
  0.8786609882143921  0.8761477916403493  0.6268066620504626
  0.3737203383770620  0.6263275462184268  0.3733184014631092
  0.5008871279670970  0.9991128720329030  0.5035354691525882
  0.2471928760336510  0.2528071239663490  0.2501189707901688
  0.7468427621218297  0.7531572378781703  0.2444027660463490
  0.3739552829043618  0.8733315784313334  0.1249537367417446
  0.1252786916323529  0.3747213083676471  0.8766239144201506
  0.8692310130650185  0.3732233498390869  0.1251060845707457
  0.1254441371292714  0.8745397958553411  0.3742290250802469
  0.6266684215686666  0.1260447170956382  0.1249537367417446
  0.3746942288632482  0.3738202850543786  0.6248920335280204
  0.8748354000764920  0.6251645999235080  0.8768126268064620
  0.1267766501609131  0.6307689869349815  0.1251060845707457
  0.6254602041446589  0.3745558628707286  0.3742290250802469
  0.6242230337231618  0.8757769662768382  0.8739699206402065
  0.1261797149456214  0.1253057711367518  0.6248920335280204
  0.9987583092697605  0.0016560037347730  0.9968100755535332
  0.0042337540984008  0.4957662459015992  0.5018370402285726
  0.4983439962652270  0.5012416907302395  0.9968100755535332
  0.7508316108282997  0.2488122647387243  0.7509079604330111
  0.2511877352612757  0.7491683891717003  0.7509079604330111
  0.3801708230887968  0.3823247707774300  0.3808453905383686
  0.6157940248405041  0.1085238405377851  0.8795804600803052
  0.1155538031333236  0.8862595524087169  0.6225927936489413
  0.8776883950054710  0.6223116049945290  0.1121217838754660
  0.1340538387588026  0.6300529586412651  0.3669203949479041
  0.8567247638011679  0.8677516592571735  0.8660699636859022
  0.6414739472268920  0.3739372908080725  0.1242362929842926
  0.3694070914702792  0.1305929085297208  0.6336503007802534
  0.6335256589732552  0.1244824529615229  0.3718873423878009
  0.1380312127242220  0.3619687872757780  0.6328915007501124
  0.3657107169389562  0.6258189254148760  0.1369366015448819
  0.1173125609954724  0.6098742138552566  0.8822552646365551
  0.6209133673300968  0.8790866326699032  0.1052637641248566
  0.8839768329987692  0.1164473467264315  0.6150776196805694
  0.3914761594622149  0.8842059751594959  0.8795804600803052
  0.6191180165568397  0.6272031704972534  0.3840363536171978
  0.1124698358980183  0.3875301641019817  0.1235383771344232
  0.1337007300303554  0.1389866931633676  0.8668513886554194
  0.8699470413587349  0.3659461612411974  0.3669203949479041
  0.6323591374570867  0.8676408625429133  0.6412137134028413
  0.6322483407428265  0.6432752361988321  0.8660699636859022
  0.1260627091919275  0.8585260527731080  0.1242362929842926
  0.1176752292225700  0.1198291769112032  0.3808453905383686
  0.6137404475912831  0.3844461968666764  0.6225927936489413
  0.8901257861447434  0.3826874390045276  0.8822552646365551
  0.3835526532735685  0.6160231670012308  0.6150776196805694
  0.3755175470384771  0.8664743410267448  0.3718873423878009
  0.8741810745851240  0.1342892830610438  0.1369366015448819
  0.8692333681597617  0.6307666318402383  0.6396066714413990
  0.3764337255439116  0.1235662744560884  0.1170691394507557
  0.8727968295027466  0.8808819834431603  0.3840363536171978
  0.3610133068366324  0.3662992699696446  0.8668513886554194
 
  0.00000000E+00  0.00000000E+00  0.00000000E+00
  0.00000000E+00  0.00000000E+00  0.00000000E+00
  0.00000000E+00  0.00000000E+00  0.00000000E+00
  0.00000000E+00  0.00000000E+00  0.00000000E+00
  0.00000000E+00  0.00000000E+00  0.00000000E+00
  0.00000000E+00  0.00000000E+00  0.00000000E+00
  0.00000000E+00  0.00000000E+00  0.00000000E+00
  0.00000000E+00  0.00000000E+00  0.00000000E+00
  0.00000000E+00  0.00000000E+00  0.00000000E+00
  0.00000000E+00  0.00000000E+00  0.00000000E+00
  0.00000000E+00  0.00000000E+00  0.00000000E+00
  0.00000000E+00  0.00000000E+00  0.00000000E+00
  0.00000000E+00  0.00000000E+00  0.00000000E+00
  0.00000000E+00  0.00000000E+00  0.00000000E+00
  0.00000000E+00  0.00000000E+00  0.00000000E+00
  0.00000000E+00  0.00000000E+00  0.00000000E+00
  0.00000000E+00  0.00000000E+00  0.00000000E+00
  0.00000000E+00  0.00000000E+00  0.00000000E+00
  0.00000000E+00  0.00000000E+00  0.00000000E+00
  0.00000000E+00  0.00000000E+00  0.00000000E+00
  0.00000000E+00  0.00000000E+00  0.00000000E+00
  0.00000000E+00  0.00000000E+00  0.00000000E+00
  0.00000000E+00  0.00000000E+00  0.00000000E+00
  0.00000000E+00  0.00000000E+00  0.00000000E+00
  0.00000000E+00  0.00000000E+00  0.00000000E+00
  0.00000000E+00  0.00000000E+00  0.00000000E+00
  0.00000000E+00  0.00000000E+00  0.00000000E+00
  0.00000000E+00  0.00000000E+00  0.00000000E+00
  0.00000000E+00  0.00000000E+00  0.00000000E+00
  0.00000000E+00  0.00000000E+00  0.00000000E+00
  0.00000000E+00  0.00000000E+00  0.00000000E+00
  0.00000000E+00  0.00000000E+00  0.00000000E+00
  0.00000000E+00  0.00000000E+00  0.00000000E+00
  0.00000000E+00  0.00000000E+00  0.00000000E+00
  0.00000000E+00  0.00000000E+00  0.00000000E+00
  0.00000000E+00  0.00000000E+00  0.00000000E+00
  0.00000000E+00  0.00000000E+00  0.00000000E+00
  0.00000000E+00  0.00000000E+00  0.00000000E+00
  0.00000000E+00  0.00000000E+00  0.00000000E+00
  0.00000000E+00  0.00000000E+00  0.00000000E+00
  0.00000000E+00  0.00000000E+00  0.00000000E+00
  0.00000000E+00  0.00000000E+00  0.00000000E+00
  0.00000000E+00  0.00000000E+00  0.00000000E+00
  0.00000000E+00  0.00000000E+00  0.00000000E+00
  0.00000000E+00  0.00000000E+00  0.00000000E+00
  0.00000000E+00  0.00000000E+00  0.00000000E+00
  0.00000000E+00  0.00000000E+00  0.00000000E+00
  0.00000000E+00  0.00000000E+00  0.00000000E+00
  0.00000000E+00  0.00000000E+00  0.00000000E+00
  0.00000000E+00  0.00000000E+00  0.00000000E+00
  0.00000000E+00  0.00000000E+00  0.00000000E+00
  0.00000000E+00  0.00000000E+00  0.00000000E+00
  0.00000000E+00  0.00000000E+00  0.00000000E+00
  0.00000000E+00  0.00000000E+00  0.00000000E+00
  0.00000000E+00  0.00000000E+00  0.00000000E+00
  0.00000000E+00  0.00000000E+00  0.00000000E+00
