# Supplementary material for: From density functional theory to machine learning predictive models for electrical properties of spinel oxides
Source: Sci Rep. 2024 May 27;14:12150. doi: 10.1038/s41598-024-62788-4 (PMC11637019; doi:10.1038/s41598-024-62788-4)
Supplement: Supplementary file 1 — Supplementary Information 1. [file 41598_2024_62788_MOESM1_ESM.zip › contcars/FC_contcars/Co5Fe3Co13Fe3/CONTCAR]

(Co5Fe3)[Co13Fe3]O32                    
   1.00000000000000     
     8.3360958212609368   -0.0104103222748365    0.0012406391622689
    -0.0096181342725196    8.2950010984119995   -0.0062977424633116
     0.0011604974647389   -0.0062942437472730    8.3685772555832489
   Fe   Co   O 
     6    18    32
Direct
  0.3756281932650865  0.8721529864292776  0.1263994027078539
  0.8700587554219226  0.1285014584865181  0.3738582345299690
  0.8752657936480333  0.6257323702531679  0.8769457232159041
  0.0022019067789856  0.9982458002301726  0.0012724370768922
  0.5009205602956328  0.4981697412346122  0.0018173005685185
  0.2500634180729335  0.2528236128715733  0.2521554187802550
  0.6289116290211041  0.6276452773358514  0.6223985202614557
  0.1268586076111120  0.3711548289070450  0.8706570865446466
  0.8732974797877873  0.3745168266735774  0.1251537336852309
  0.3813751422070624  0.1220478959910452  0.8720259475744569
  0.1243761934266487  0.8741143600225882  0.3767110299804628
  0.6241735701383746  0.1262319754831012  0.1256797504464870
  0.3794375651946496  0.3743103334873652  0.6214286805065825
  0.8727390961858106  0.8782020145135121  0.6254666212226638
  0.3799199481401203  0.6229156495327643  0.3774898148722343
  0.1248872959128136  0.6216818135432547  0.1271103483730016
  0.6223396559048453  0.3759354811916040  0.3778972361595123
  0.6210263531603957  0.8788878319730316  0.8764779167527550
  0.1247950123357029  0.1253915564812900  0.6274071047885741
  0.0047511781444385  0.4979161994713124  0.4983554164517088
  0.5001721155064303  0.9951626777058920  0.4999005387772186
  0.7470602054296904  0.2547135405394982  0.7496769194546431
  0.2457116270935060  0.7464093600800581  0.7460877054400967
  0.7524580416768316  0.7494288258172048  0.2501184085777766
  0.3895595225018766  0.3890600538733864  0.3899052705674393
  0.6132109959188625  0.1294763321850709  0.8728372019968447
  0.1242837930363976  0.8905081903633203  0.6152909903201618
  0.8718868955241561  0.6224124344290871  0.1162202557959517
  0.1487161326390023  0.6312221970986087  0.3700241815074676
  0.8717524157330203  0.8670898929086448  0.8698753252597129
  0.6238789988958118  0.3700072231504734  0.1435133815620659
  0.3719772716833631  0.1391854116941218  0.6287260865613931
  0.6280246096110389  0.1419482414157613  0.3755853550940600
  0.1482142628799039  0.3615971777399949  0.6257763553625608
  0.3752378213173913  0.6291611807114066  0.1426988285667576
  0.1160277768213689  0.6143336629281393  0.8817928975868128
  0.6151461829210163  0.8798710520256776  0.1207099547291932
  0.8846983999057016  0.1307536635594957  0.6172247916191012
  0.3748292527128854  0.8823802282701578  0.8867971820681220
  0.6129612600369825  0.6107262997611116  0.3816428591310270
  0.1210435139648567  0.3794343837873910  0.1209649710225449
  0.1381470126408928  0.1258321264991835  0.8672262888778803
  0.8541272903348087  0.3683652479188808  0.3703290197591897
  0.6226477138474920  0.8708147412909426  0.6328314720162496
  0.6302328485267594  0.6267996621279224  0.8664416535474757
  0.1339118725875892  0.8686149775107666  0.1339417837507497
  0.1152229860473426  0.1237827262470717  0.3823112167401916
  0.6116552407050690  0.3823308926857720  0.6077661912522672
  0.8784584245331217  0.3808380684619266  0.8749235632191770
  0.3880617143747997  0.6087582481034630  0.6087688039186290
  0.3765580602626954  0.8604909930773701  0.3684756107286802
  0.8714764199231908  0.1253727238378772  0.1344677908658696
  0.8602842573948095  0.6264216300554324  0.6330642131982884
  0.3754825676944478  0.1175404522100436  0.1190940869850294
  0.8679315204099893  0.8845053022240279  0.3823597403672494
  0.3759236202534524  0.3680721635921529  0.8559213792729636
 
  0.00000000E+00  0.00000000E+00  0.00000000E+00
  0.00000000E+00  0.00000000E+00  0.00000000E+00
  0.00000000E+00  0.00000000E+00  0.00000000E+00
  0.00000000E+00  0.00000000E+00  0.00000000E+00
  0.00000000E+00  0.00000000E+00  0.00000000E+00
  0.00000000E+00  0.00000000E+00  0.00000000E+00
  0.00000000E+00  0.00000000E+00  0.00000000E+00
  0.00000000E+00  0.00000000E+00  0.00000000E+00
  0.00000000E+00  0.00000000E+00  0.00000000E+00
  0.00000000E+00  0.00000000E+00  0.00000000E+00
  0.00000000E+00  0.00000000E+00  0.00000000E+00
  0.00000000E+00  0.00000000E+00  0.00000000E+00
  0.00000000E+00  0.00000000E+00  0.00000000E+00
  0.00000000E+00  0.00000000E+00  0.00000000E+00
  0.00000000E+00  0.00000000E+00  0.00000000E+00
  0.00000000E+00  0.00000000E+00  0.00000000E+00
  0.00000000E+00  0.00000000E+00  0.00000000E+00
  0.00000000E+00  0.00000000E+00  0.00000000E+00
  0.00000000E+00  0.00000000E+00  0.00000000E+00
  0.00000000E+00  0.00000000E+00  0.00000000E+00
  0.00000000E+00  0.00000000E+00  0.00000000E+00
  0.00000000E+00  0.00000000E+00  0.00000000E+00
  0.00000000E+00  0.00000000E+00  0.00000000E+00
  0.00000000E+00  0.00000000E+00  0.00000000E+00
  0.00000000E+00  0.00000000E+00  0.00000000E+00
  0.00000000E+00  0.00000000E+00  0.00000000E+00
  0.00000000E+00  0.00000000E+00  0.00000000E+00
  0.00000000E+00  0.00000000E+00  0.00000000E+00
  0.00000000E+00  0.00000000E+00  0.00000000E+00
  0.00000000E+00  0.00000000E+00  0.00000000E+00
  0.00000000E+00  0.00000000E+00  0.00000000E+00
  0.00000000E+00  0.00000000E+00  0.00000000E+00
  0.00000000E+00  0.00000000E+00  0.00000000E+00
  0.00000000E+00  0.00000000E+00  0.00000000E+00
  0.00000000E+00  0.00000000E+00  0.00000000E+00
  0.00000000E+00  0.00000000E+00  0.00000000E+00
  0.00000000E+00  0.00000000E+00  0.00000000E+00
  0.00000000E+00  0.00000000E+00  0.00000000E+00
  0.00000000E+00  0.00000000E+00  0.00000000E+00
  0.00000000E+00  0.00000000E+00  0.00000000E+00
  0.00000000E+00  0.00000000E+00  0.00000000E+00
  0.00000000E+00  0.00000000E+00  0.00000000E+00
  0.00000000E+00  0.00000000E+00  0.00000000E+00
  0.00000000E+00  0.00000000E+00  0.00000000E+00
  0.00000000E+00  0.00000000E+00  0.00000000E+00
  0.00000000E+00  0.00000000E+00  0.00000000E+00
  0.00000000E+00  0.00000000E+00  0.00000000E+00
  0.00000000E+00  0.00000000E+00  0.00000000E+00
  0.00000000E+00  0.00000000E+00  0.00000000E+00
  0.00000000E+00  0.00000000E+00  0.00000000E+00
  0.00000000E+00  0.00000000E+00  0.00000000E+00
  0.00000000E+00  0.00000000E+00  0.00000000E+00
  0.00000000E+00  0.00000000E+00  0.00000000E+00
  0.00000000E+00  0.00000000E+00  0.00000000E+00
  0.00000000E+00  0.00000000E+00  0.00000000E+00
  0.00000000E+00  0.00000000E+00  0.00000000E+00
