# Supplementary material for: From density functional theory to machine learning predictive models for electrical properties of spinel oxides
Source: Sci Rep. 2024 May 27;14:12150. doi: 10.1038/s41598-024-62788-4 (PMC11637019; doi:10.1038/s41598-024-62788-4)
Supplement: Supplementary file 1 — Supplementary Information 1. [file 41598_2024_62788_MOESM1_ESM.zip › contcars/FC_contcars/Co5Fe3Co15Fe1/CONTCAR]

(Co5Fe3)[Co15Fe1]O32                    
   1.00000000000000     
     8.2398735629145001   -0.0077705068290046   -0.0120659261684632
    -0.0076042643413934    8.4491885675938416    0.0186969391841681
    -0.0120385974850660    0.0187704185461685    8.3581581561397638
   Fe   Co   O 
     4    20    32
Direct
  0.6258014449626330  0.1238889435352917  0.1233654184451538
  0.4988397550611268  0.5014307146593850  0.0033639680579967
  0.4948530819086159  0.9990719959118550  0.4991078578387729
  0.7532517734016508  0.2519260669509720  0.7495278396029761
  0.6295957839800792  0.6282068653206352  0.6249991288986507
  0.3731000952775432  0.8751984536160506  0.1234953872213680
  0.8784025454862245  0.1259810962866439  0.3747660948132818
  0.1288329280620601  0.3722705110373496  0.8752634325402795
  0.8817466314524509  0.3797647348557334  0.1270353880552477
  0.3701895743131871  0.1274201573294960  0.8733971359999870
  0.1230280473109531  0.8730223908108599  0.3730263783602581
  0.3727640084312327  0.3786492918116195  0.6221149710918610
  0.8745410422165278  0.6245838574912455  0.8743636809192594
  0.8761048043361725  0.8733089880401010  0.6264453779104926
  0.3731688820477927  0.6229048088407225  0.3768194332195449
  0.1214857382110424  0.6223541187167427  0.1245057691807148
  0.6264783129436893  0.3760332886345026  0.3755970195082625
  0.6250522375065799  0.8763978087807587  0.8746178303652030
  0.1230577447429795  0.1206405757281388  0.6263861791361478
  0.9962416917821670  0.9991003076317355  0.0001689366810780
  0.0025735771957187  0.4978216613342923  0.4999353058309879
  0.2518088191791321  0.2463729702856128  0.2513505253593280
  0.2507088196028633  0.7510236079078467  0.7559947909691402
  0.7503472450581867  0.7515405812293849  0.2518197234024484
  0.3885380214944689  0.3852179535782483  0.3745828073133382
  0.6225392675101205  0.1251886003376157  0.8830678191725596
  0.1252101053986365  0.8819263303439300  0.6123116382743703
  0.8731854417109588  0.6095023992114079  0.1254578425891424
  0.1276263245749334  0.6249760476813435  0.3718422915348754
  0.8730916401160158  0.8664540886246783  0.8716195960360764
  0.6333840692536654  0.3677791590787507  0.1358818657316192
  0.3619829754310189  0.1304199483714967  0.6284551266463083
  0.6270113827968444  0.1316596914048773  0.3676347400747773
  0.1232043076521450  0.3660223036201700  0.6325623471762540
  0.3727823400092376  0.6291913044495416  0.1399691147895155
  0.1260226415722414  0.6131543657557330  0.8766654424905340
  0.6273307425480468  0.8870850251175284  0.1242045081203642
  0.8864041139967682  0.1215057880931312  0.6220940199183786
  0.3775529058221352  0.8818673055755539  0.8783717220876497
  0.6212512474162679  0.6197495512965858  0.3801670397673362
  0.1228091627185535  0.3737730084749700  0.1168297759513734
  0.1191522846331310  0.1339053857955079  0.8684358745801077
  0.8638094823110833  0.3710316997047443  0.3687861902188203
  0.6269714363560226  0.8655184716412947  0.6269017125167480
  0.6244658503874945  0.6271611110610138  0.8645804619660495
  0.1235666122804844  0.8692361754789601  0.1357126659046131
  0.1282842754462052  0.1226746237205987  0.3848010473485317
  0.6220206269449449  0.3837244376747293  0.6139638708247972
  0.8864317426846497  0.3801819344525015  0.8833653153159915
  0.3821976540424643  0.6257539813312647  0.6117313194646457
  0.3618791981412670  0.8643272339132650  0.3690049659902144
  0.8710930264104420  0.1402922283258334  0.1265584383620677
  0.8651293470920436  0.6260416504061581  0.6256318355030501
  0.3829654810604239  0.1222715279255198  0.1193831679101081
  0.8860524364906723  0.8804930479627373  0.3798647051570327
  0.3640802712259870  0.3729998228433473  0.8720951578543463
 
  0.00000000E+00  0.00000000E+00  0.00000000E+00
  0.00000000E+00  0.00000000E+00  0.00000000E+00
  0.00000000E+00  0.00000000E+00  0.00000000E+00
  0.00000000E+00  0.00000000E+00  0.00000000E+00
  0.00000000E+00  0.00000000E+00  0.00000000E+00
  0.00000000E+00  0.00000000E+00  0.00000000E+00
  0.00000000E+00  0.00000000E+00  0.00000000E+00
  0.00000000E+00  0.00000000E+00  0.00000000E+00
  0.00000000E+00  0.00000000E+00  0.00000000E+00
  0.00000000E+00  0.00000000E+00  0.00000000E+00
  0.00000000E+00  0.00000000E+00  0.00000000E+00
  0.00000000E+00  0.00000000E+00  0.00000000E+00
  0.00000000E+00  0.00000000E+00  0.00000000E+00
  0.00000000E+00  0.00000000E+00  0.00000000E+00
  0.00000000E+00  0.00000000E+00  0.00000000E+00
  0.00000000E+00  0.00000000E+00  0.00000000E+00
  0.00000000E+00  0.00000000E+00  0.00000000E+00
  0.00000000E+00  0.00000000E+00  0.00000000E+00
  0.00000000E+00  0.00000000E+00  0.00000000E+00
  0.00000000E+00  0.00000000E+00  0.00000000E+00
  0.00000000E+00  0.00000000E+00  0.00000000E+00
  0.00000000E+00  0.00000000E+00  0.00000000E+00
  0.00000000E+00  0.00000000E+00  0.00000000E+00
  0.00000000E+00  0.00000000E+00  0.00000000E+00
  0.00000000E+00  0.00000000E+00  0.00000000E+00
  0.00000000E+00  0.00000000E+00  0.00000000E+00
  0.00000000E+00  0.00000000E+00  0.00000000E+00
  0.00000000E+00  0.00000000E+00  0.00000000E+00
  0.00000000E+00  0.00000000E+00  0.00000000E+00
  0.00000000E+00  0.00000000E+00  0.00000000E+00
  0.00000000E+00  0.00000000E+00  0.00000000E+00
  0.00000000E+00  0.00000000E+00  0.00000000E+00
  0.00000000E+00  0.00000000E+00  0.00000000E+00
  0.00000000E+00  0.00000000E+00  0.00000000E+00
  0.00000000E+00  0.00000000E+00  0.00000000E+00
  0.00000000E+00  0.00000000E+00  0.00000000E+00
  0.00000000E+00  0.00000000E+00  0.00000000E+00
  0.00000000E+00  0.00000000E+00  0.00000000E+00
  0.00000000E+00  0.00000000E+00  0.00000000E+00
  0.00000000E+00  0.00000000E+00  0.00000000E+00
  0.00000000E+00  0.00000000E+00  0.00000000E+00
  0.00000000E+00  0.00000000E+00  0.00000000E+00
  0.00000000E+00  0.00000000E+00  0.00000000E+00
  0.00000000E+00  0.00000000E+00  0.00000000E+00
  0.00000000E+00  0.00000000E+00  0.00000000E+00
  0.00000000E+00  0.00000000E+00  0.00000000E+00
  0.00000000E+00  0.00000000E+00  0.00000000E+00
  0.00000000E+00  0.00000000E+00  0.00000000E+00
  0.00000000E+00  0.00000000E+00  0.00000000E+00
  0.00000000E+00  0.00000000E+00  0.00000000E+00
  0.00000000E+00  0.00000000E+00  0.00000000E+00
  0.00000000E+00  0.00000000E+00  0.00000000E+00
  0.00000000E+00  0.00000000E+00  0.00000000E+00
  0.00000000E+00  0.00000000E+00  0.00000000E+00
  0.00000000E+00  0.00000000E+00  0.00000000E+00
  0.00000000E+00  0.00000000E+00  0.00000000E+00
