# Supplementary material for: From density functional theory to machine learning predictive models for electrical properties of spinel oxides
Source: Sci Rep. 2024 May 27;14:12150. doi: 10.1038/s41598-024-62788-4 (PMC11637019; doi:10.1038/s41598-024-62788-4)
Supplement: Supplementary file 1 — Supplementary Information 1. [file 41598_2024_62788_MOESM1_ESM.zip › contcars/FC_contcars/Co5Fe3Co4Fe12/CONTCAR]

(Co5Fe3)[Co4Fe12]O32                    
   1.00000000000000     
     8.4268551459682541    0.0005958675051140    0.0001934584991473
     0.0005666943682213    8.4351146093154377   -0.0027102981000480
     0.0002107344474336   -0.0027180909640470    8.4502765639599868
   Fe   Co   O 
    15     9    32
Direct
  0.8797136757141999  0.1211381357179491  0.3714216542044042
  0.1234197083954385  0.3761343531138976  0.8756575538900506
  0.8760652573622778  0.3761050106351362  0.1246152829225053
  0.3753345017106753  0.1163906959081658  0.8813319884756936
  0.6219719087006368  0.1162053873026778  0.1231510924367143
  0.3770716558213891  0.3789328649750487  0.6248879192836938
  0.8703458235856587  0.6274221800841815  0.8734550477454093
  0.8747284327537201  0.8704552021700493  0.6232382175571303
  0.3754069698215758  0.6293585041705612  0.3755318865705206
  0.1245648242251107  0.6315663996676832  0.1253421048075580
  0.6254647766501762  0.3787612796644240  0.3767390937527964
  0.1261483810257218  0.1217666557371260  0.6233986092329289
  0.4997122254008843  0.4987799615224731  0.9976384696376996
  0.4980252593848888  0.9960645123432315  0.5004967203775479
  0.7498801968027990  0.2452478733435370  0.7484263473898665
  0.6232604767042389  0.6242820571279353  0.6231922425982575
  0.3745251513185437  0.8758559194684779  0.1256139085560690
  0.1255677342828818  0.8751800341351910  0.3758980131528844
  0.6223780163837844  0.8730674845591011  0.8764306788913743
  0.0006023314508425  0.9975385189215018  0.0015467018928561
  0.9989435674999925  0.5026612558739671  0.4994313559666992
  0.2493890914593067  0.2505753110565720  0.2507570009525750
  0.2507973557718373  0.7506010827852165  0.7479137715676671
  0.7527461253117806  0.7509991311406168  0.2525072626352269
  0.3844180837775610  0.3864034518110984  0.3865585278946710
  0.6117908342256655  0.1239742641502701  0.8887044984636248
  0.1162244606642915  0.8824389366267980  0.6066263753920822
  0.8832540291791986  0.6157611442087898  0.1147495701534993
  0.1357187354438736  0.6431587370010945  0.3675452325397330
  0.8706052595446536  0.8638575908153712  0.8601193387403328
  0.6312569284932792  0.3732551430606961  0.1346249052253299
  0.3722401195088523  0.1328539056799585  0.6307234485305599
  0.6306681168349897  0.1315059362089954  0.3727820092443253
  0.1368249811085676  0.3653437706654543  0.6328810473633339
  0.3693337679796542  0.6222277691324791  0.1339114158619594
  0.1148681271177665  0.6163504763099681  0.8835708513322516
  0.6193703940520479  0.8848593243137373  0.1233322256958473
  0.8864423466549525  0.1137356785656465  0.6105384484486720
  0.3778647130759509  0.8862725876517672  0.8804837613685308
  0.6165762394162186  0.6180630924492831  0.3929353879108888
  0.1148246101462504  0.3865748952823651  0.1169143173066800
  0.1345496843026837  0.1356594312694739  0.8628670867660020
  0.8650287918646029  0.3637697357819789  0.3653135571289923
  0.6313988482228794  0.8599488546745633  0.6232313800237748
  0.6290640915644019  0.6231040107117138  0.8582144506106886
  0.1303462808056395  0.8653487774911071  0.1456632546696710
  0.1184261097640942  0.1075426884247008  0.3839140000792582
  0.6165472629517055  0.3946318669265949  0.6144608560236478
  0.8858251202611171  0.3862244836223923  0.8863156498221798
  0.3924124336809030  0.6162631880511853  0.6150411628030739
  0.3604586966412029  0.8681745819029700  0.3755961894421347
  0.8634386725586722  0.1362643027188710  0.1351876655058462
  0.8550084667298634  0.6324149139532054  0.6327520136005873
  0.3861338428277605  0.1253715981892185  0.1157232887925446
  0.8954825890244607  0.8827328097519356  0.3836178905413945
  0.3675339140378711  0.3708222411716093  0.8664772682197608
 
  0.00000000E+00  0.00000000E+00  0.00000000E+00
  0.00000000E+00  0.00000000E+00  0.00000000E+00
  0.00000000E+00  0.00000000E+00  0.00000000E+00
  0.00000000E+00  0.00000000E+00  0.00000000E+00
  0.00000000E+00  0.00000000E+00  0.00000000E+00
  0.00000000E+00  0.00000000E+00  0.00000000E+00
  0.00000000E+00  0.00000000E+00  0.00000000E+00
  0.00000000E+00  0.00000000E+00  0.00000000E+00
  0.00000000E+00  0.00000000E+00  0.00000000E+00
  0.00000000E+00  0.00000000E+00  0.00000000E+00
  0.00000000E+00  0.00000000E+00  0.00000000E+00
  0.00000000E+00  0.00000000E+00  0.00000000E+00
  0.00000000E+00  0.00000000E+00  0.00000000E+00
  0.00000000E+00  0.00000000E+00  0.00000000E+00
  0.00000000E+00  0.00000000E+00  0.00000000E+00
  0.00000000E+00  0.00000000E+00  0.00000000E+00
  0.00000000E+00  0.00000000E+00  0.00000000E+00
  0.00000000E+00  0.00000000E+00  0.00000000E+00
  0.00000000E+00  0.00000000E+00  0.00000000E+00
  0.00000000E+00  0.00000000E+00  0.00000000E+00
  0.00000000E+00  0.00000000E+00  0.00000000E+00
  0.00000000E+00  0.00000000E+00  0.00000000E+00
  0.00000000E+00  0.00000000E+00  0.00000000E+00
  0.00000000E+00  0.00000000E+00  0.00000000E+00
  0.00000000E+00  0.00000000E+00  0.00000000E+00
  0.00000000E+00  0.00000000E+00  0.00000000E+00
  0.00000000E+00  0.00000000E+00  0.00000000E+00
  0.00000000E+00  0.00000000E+00  0.00000000E+00
  0.00000000E+00  0.00000000E+00  0.00000000E+00
  0.00000000E+00  0.00000000E+00  0.00000000E+00
  0.00000000E+00  0.00000000E+00  0.00000000E+00
  0.00000000E+00  0.00000000E+00  0.00000000E+00
  0.00000000E+00  0.00000000E+00  0.00000000E+00
  0.00000000E+00  0.00000000E+00  0.00000000E+00
  0.00000000E+00  0.00000000E+00  0.00000000E+00
  0.00000000E+00  0.00000000E+00  0.00000000E+00
  0.00000000E+00  0.00000000E+00  0.00000000E+00
  0.00000000E+00  0.00000000E+00  0.00000000E+00
  0.00000000E+00  0.00000000E+00  0.00000000E+00
  0.00000000E+00  0.00000000E+00  0.00000000E+00
  0.00000000E+00  0.00000000E+00  0.00000000E+00
  0.00000000E+00  0.00000000E+00  0.00000000E+00
  0.00000000E+00  0.00000000E+00  0.00000000E+00
  0.00000000E+00  0.00000000E+00  0.00000000E+00
  0.00000000E+00  0.00000000E+00  0.00000000E+00
  0.00000000E+00  0.00000000E+00  0.00000000E+00
  0.00000000E+00  0.00000000E+00  0.00000000E+00
  0.00000000E+00  0.00000000E+00  0.00000000E+00
  0.00000000E+00  0.00000000E+00  0.00000000E+00
  0.00000000E+00  0.00000000E+00  0.00000000E+00
  0.00000000E+00  0.00000000E+00  0.00000000E+00
  0.00000000E+00  0.00000000E+00  0.00000000E+00
  0.00000000E+00  0.00000000E+00  0.00000000E+00
  0.00000000E+00  0.00000000E+00  0.00000000E+00
  0.00000000E+00  0.00000000E+00  0.00000000E+00
  0.00000000E+00  0.00000000E+00  0.00000000E+00
