# Supplementary material for: From density functional theory to machine learning predictive models for electrical properties of spinel oxides
Source: Sci Rep. 2024 May 27;14:12150. doi: 10.1038/s41598-024-62788-4 (PMC11637019; doi:10.1038/s41598-024-62788-4)
Supplement: Supplementary file 1 — Supplementary Information 1. [file 41598_2024_62788_MOESM1_ESM.zip › contcars/FC_contcars/Co5Fe3Co9Fe7/CONTCAR]

(Co5Fe3)[Co9Fe7]O32                     
   1.00000000000000     
     8.3101519566307136   -0.0002467435451571    0.0023759288305027
    -0.0002752612475820    8.3952830139823256   -0.0161252301793728
     0.0023834914318774   -0.0161209804099563    8.3368972384160838
   Fe   Co   O 
    10    14    32
Direct
  0.3742447217259794  0.8781721477372528  0.1246671705231464
  0.8753369358451835  0.3715527889507868  0.1275428325003816
  0.3766677234854754  0.3764161998712225  0.6285488651546700
  0.8756853878197504  0.6217043207933983  0.8698193952614304
  0.3740705355221152  0.6242731105571835  0.3748586329429173
  0.6245578638424476  0.8773045660930734  0.8721727292269392
  0.1206086374649189  0.1243263679118058  0.6214854260569638
  0.0053792498312362  0.0019865662503165  0.9990064922717252
  0.5005898023495874  0.0010814708586366  0.5038999748080073
  0.7555413548380798  0.7489607325002652  0.2510858137277765
  0.6275332936683711  0.6266229245371449  0.6230300360101211
  0.8728261455572763  0.1234730141811227  0.3759208751303760
  0.1265768284033371  0.3752701111109644  0.8783959551200056
  0.3730791278649477  0.1252860639846602  0.8759437879277030
  0.1229051297367931  0.8736333326018553  0.3756812156102214
  0.6226983352294937  0.1252729653193043  0.1263312780470542
  0.8793171323456974  0.8751456951072640  0.6237695437392929
  0.1243646606628346  0.6254442368701518  0.1249699070243011
  0.6256121824824206  0.3744480407564197  0.3754630474797693
  0.0008393322246434  0.5027851034351514  0.5000532389952284
  0.4974714771979478  0.4987261990173977  0.0033743449223351
  0.7487263143930818  0.2471420761955727  0.7487257677835473
  0.2497424035054649  0.2501880322427112  0.2468047413798260
  0.2457526959005136  0.7470637681381689  0.7503054544594931
  0.3854662814371039  0.3850383743464860  0.3841216045300797
  0.6053068611795567  0.1156082862025229  0.8808102196235978
  0.1104223118008747  0.8816078917656753  0.6081298576856256
  0.8902591306932024  0.6194268253396018  0.1171780891164858
  0.1316911936614886  0.6424633950971383  0.3575282405058431
  0.8743623524474842  0.8708425012338807  0.8616462724422504
  0.6359044401605800  0.3717996287665457  0.1425286938398145
  0.3673768017990255  0.1307416413966678  0.6402161828201685
  0.6254301480947078  0.1253232227161973  0.3704832615135558
  0.1323021530534447  0.3643326656005215  0.6423837519369897
  0.3548228712871406  0.6378122597525433  0.1325139943500702
  0.1186759023935196  0.6067371037851501  0.8930218934678038
  0.6190954087185219  0.8740747806098739  0.1177200401696794
  0.8857282041132493  0.1037875993651909  0.6226310357056590
  0.3802683987425084  0.8922172305320260  0.8820137802816177
  0.6147591309016889  0.6271613658138762  0.3721742860874997
  0.1181995245274834  0.3946591111190898  0.1111910905625138
  0.1385388923595201  0.1390045790232151  0.8697089423006759
  0.8629623897826804  0.3694552592203166  0.3656556301091598
  0.6415352542299075  0.8741051541287064  0.6317211778912224
  0.6358819501579944  0.6372910547719428  0.8736142933506272
  0.1273368241375294  0.8608044534612418  0.1381787394065697
  0.1222171146213782  0.1065416979116449  0.3838011931393552
  0.6176644168924383  0.3805748753658023  0.6079773751914104
  0.8910656230900003  0.3837325762090558  0.8829668960234613
  0.3774060564802184  0.6138898899998964  0.6143529375803283
  0.3595942746862164  0.8708275311536937  0.3701826422651848
  0.8763960232720081  0.1326548038195057  0.1228262841460648
  0.8749614856758114  0.6457965813090354  0.6353562580273717
  0.3738124842957973  0.1123751716033610  0.1051610077546457
  0.8907182217460843  0.8758507855179758  0.3906238933784678
  0.3597106016632523  0.3571828680397786  0.8697259086930131
 
  0.00000000E+00  0.00000000E+00  0.00000000E+00
  0.00000000E+00  0.00000000E+00  0.00000000E+00
  0.00000000E+00  0.00000000E+00  0.00000000E+00
  0.00000000E+00  0.00000000E+00  0.00000000E+00
  0.00000000E+00  0.00000000E+00  0.00000000E+00
  0.00000000E+00  0.00000000E+00  0.00000000E+00
  0.00000000E+00  0.00000000E+00  0.00000000E+00
  0.00000000E+00  0.00000000E+00  0.00000000E+00
  0.00000000E+00  0.00000000E+00  0.00000000E+00
  0.00000000E+00  0.00000000E+00  0.00000000E+00
  0.00000000E+00  0.00000000E+00  0.00000000E+00
  0.00000000E+00  0.00000000E+00  0.00000000E+00
  0.00000000E+00  0.00000000E+00  0.00000000E+00
  0.00000000E+00  0.00000000E+00  0.00000000E+00
  0.00000000E+00  0.00000000E+00  0.00000000E+00
  0.00000000E+00  0.00000000E+00  0.00000000E+00
  0.00000000E+00  0.00000000E+00  0.00000000E+00
  0.00000000E+00  0.00000000E+00  0.00000000E+00
  0.00000000E+00  0.00000000E+00  0.00000000E+00
  0.00000000E+00  0.00000000E+00  0.00000000E+00
  0.00000000E+00  0.00000000E+00  0.00000000E+00
  0.00000000E+00  0.00000000E+00  0.00000000E+00
  0.00000000E+00  0.00000000E+00  0.00000000E+00
  0.00000000E+00  0.00000000E+00  0.00000000E+00
  0.00000000E+00  0.00000000E+00  0.00000000E+00
  0.00000000E+00  0.00000000E+00  0.00000000E+00
  0.00000000E+00  0.00000000E+00  0.00000000E+00
  0.00000000E+00  0.00000000E+00  0.00000000E+00
  0.00000000E+00  0.00000000E+00  0.00000000E+00
  0.00000000E+00  0.00000000E+00  0.00000000E+00
  0.00000000E+00  0.00000000E+00  0.00000000E+00
  0.00000000E+00  0.00000000E+00  0.00000000E+00
  0.00000000E+00  0.00000000E+00  0.00000000E+00
  0.00000000E+00  0.00000000E+00  0.00000000E+00
  0.00000000E+00  0.00000000E+00  0.00000000E+00
  0.00000000E+00  0.00000000E+00  0.00000000E+00
  0.00000000E+00  0.00000000E+00  0.00000000E+00
  0.00000000E+00  0.00000000E+00  0.00000000E+00
  0.00000000E+00  0.00000000E+00  0.00000000E+00
  0.00000000E+00  0.00000000E+00  0.00000000E+00
  0.00000000E+00  0.00000000E+00  0.00000000E+00
  0.00000000E+00  0.00000000E+00  0.00000000E+00
  0.00000000E+00  0.00000000E+00  0.00000000E+00
  0.00000000E+00  0.00000000E+00  0.00000000E+00
  0.00000000E+00  0.00000000E+00  0.00000000E+00
  0.00000000E+00  0.00000000E+00  0.00000000E+00
  0.00000000E+00  0.00000000E+00  0.00000000E+00
  0.00000000E+00  0.00000000E+00  0.00000000E+00
  0.00000000E+00  0.00000000E+00  0.00000000E+00
  0.00000000E+00  0.00000000E+00  0.00000000E+00
  0.00000000E+00  0.00000000E+00  0.00000000E+00
  0.00000000E+00  0.00000000E+00  0.00000000E+00
  0.00000000E+00  0.00000000E+00  0.00000000E+00
  0.00000000E+00  0.00000000E+00  0.00000000E+00
  0.00000000E+00  0.00000000E+00  0.00000000E+00
  0.00000000E+00  0.00000000E+00  0.00000000E+00
