# Supplementary material for: From density functional theory to machine learning predictive models for electrical properties of spinel oxides
Source: Sci Rep. 2024 May 27;14:12150. doi: 10.1038/s41598-024-62788-4 (PMC11637019; doi:10.1038/s41598-024-62788-4)
Supplement: Supplementary file 1 — Supplementary Information 1. [file 41598_2024_62788_MOESM1_ESM.zip › contcars/FC_contcars/Co6Fe2Co11Fe5/CONTCAR]

(Co6Fe2)[Co11Fe5]O32                    
   1.00000000000000     
     8.3170980781169526    0.0033658525476570    0.0220413791242549
     0.0033115500805772    8.3331985944805016   -0.0072588530002694
     0.0220345132403453   -0.0071605617097840    8.4046198243465007
   Fe   Co   O 
     7    17    32
Direct
  0.3787352600339062  0.8807359029254371  0.1254194381369587
  0.8762714191283010  0.8749742374348770  0.6255184997419434
  0.3727524005891993  0.6260945086969727  0.3804921687899565
  0.1188937907143313  0.6236624253403704  0.1226197638077267
  0.6251298396838436  0.3729585089924115  0.3774694874963842
  0.9978580791629170  0.9963352167888644  0.9999637510959047
  0.5058043548416933  0.4970355438318776  0.0017347338167681
  0.6253485258432931  0.6273972686898404  0.6300454238535949
  0.8771943528938095  0.1222135711862080  0.3699060264231804
  0.1302237246029421  0.3740858488024514  0.8714704374671598
  0.8755941672841701  0.3736688268270143  0.1218868334951466
  0.3774930175919451  0.1228889278046026  0.8770971446559415
  0.1226186322780691  0.8779872759386507  0.3731175732932712
  0.6262146984436967  0.1252883709101269  0.1235478845526075
  0.3694888549513635  0.3741359864488487  0.6310043140876616
  0.8766207358741127  0.6231830546204620  0.8772950632818279
  0.6236408270237135  0.8730332633056861  0.8734589451171715
  0.1247664734297018  0.1239161271304781  0.6235595376700758
  0.9981006481346384  0.4974213278399375  0.4989963464050007
  0.4984127535807730  0.0009436750516301  0.4962934327308588
  0.7517616908718665  0.2545493666392673  0.7565790166842490
  0.2473368268432381  0.2499364566970641  0.2507324821071890
  0.2439373431351228  0.7545665132667665  0.7472195010776730
  0.7506698231239355  0.7555516629849990  0.2488923736750621
  0.3829876122226423  0.3833928968120901  0.3858664225866590
  0.6145585052624796  0.1223758062237792  0.8939166863729113
  0.1164272712519789  0.8897375661900924  0.6022293533369805
  0.8804854009502918  0.6207353112967198  0.1076226961615276
  0.1297411310502596  0.6423899877356334  0.3643487303806623
  0.8744084947849231  0.8589133136755507  0.8654480890172422
  0.6337468297361966  0.3612542193828219  0.1328856479541969
  0.3615887461317087  0.1311331934791227  0.6352445639957054
  0.6402653404792105  0.1321114392110019  0.3566177893891904
  0.1348439620832025  0.3587020571153658  0.6289300344165980
  0.3707448165112268  0.6313537631837889  0.1300423959711949
  0.1082933661020533  0.6213496223815085  0.8840932365088747
  0.6161364922258201  0.8958885672143424  0.1197278140609299
  0.8882819601458820  0.1169972976732367  0.6244274162883983
  0.3755365121836860  0.8863074495424001  0.8866491408423087
  0.6170005978477491  0.6155564551059882  0.3826856768112492
  0.1128983067494431  0.3858118965484394  0.1195808322842637
  0.1352301175668842  0.1262168678507862  0.8761728207629034
  0.8680627858759493  0.3577325306416199  0.3570164419803135
  0.6351946804480306  0.8604389013073543  0.6240895621461249
  0.6410073431505765  0.6233669911350859  0.8696865680699801
  0.1304428486500413  0.8700523819733448  0.1398432571760111
  0.1094552723492157  0.1082577265771931  0.3776123616685041
  0.6167322073874999  0.3849554339284182  0.6163288687278197
  0.8841240647708446  0.3938551034477484  0.8922818321756836
  0.3804102951743786  0.6174530216685028  0.6183321557849268
  0.3559828244068015  0.8672788531594620  0.3639274210216570
  0.8591167937668445  0.1273075391720013  0.1225376673321250
  0.8691837854305717  0.6306378417358616  0.6442297854070915
  0.3931211319588783  0.1204093743148675  0.1195684218804018
  0.8906948384503579  0.8888713498025282  0.3840046811169984
  0.3784244248337743  0.3665903723585302  0.8697264489072936
 
  0.00000000E+00  0.00000000E+00  0.00000000E+00
  0.00000000E+00  0.00000000E+00  0.00000000E+00
  0.00000000E+00  0.00000000E+00  0.00000000E+00
  0.00000000E+00  0.00000000E+00  0.00000000E+00
  0.00000000E+00  0.00000000E+00  0.00000000E+00
  0.00000000E+00  0.00000000E+00  0.00000000E+00
  0.00000000E+00  0.00000000E+00  0.00000000E+00
  0.00000000E+00  0.00000000E+00  0.00000000E+00
  0.00000000E+00  0.00000000E+00  0.00000000E+00
  0.00000000E+00  0.00000000E+00  0.00000000E+00
  0.00000000E+00  0.00000000E+00  0.00000000E+00
  0.00000000E+00  0.00000000E+00  0.00000000E+00
  0.00000000E+00  0.00000000E+00  0.00000000E+00
  0.00000000E+00  0.00000000E+00  0.00000000E+00
  0.00000000E+00  0.00000000E+00  0.00000000E+00
  0.00000000E+00  0.00000000E+00  0.00000000E+00
  0.00000000E+00  0.00000000E+00  0.00000000E+00
  0.00000000E+00  0.00000000E+00  0.00000000E+00
  0.00000000E+00  0.00000000E+00  0.00000000E+00
  0.00000000E+00  0.00000000E+00  0.00000000E+00
  0.00000000E+00  0.00000000E+00  0.00000000E+00
  0.00000000E+00  0.00000000E+00  0.00000000E+00
  0.00000000E+00  0.00000000E+00  0.00000000E+00
  0.00000000E+00  0.00000000E+00  0.00000000E+00
  0.00000000E+00  0.00000000E+00  0.00000000E+00
  0.00000000E+00  0.00000000E+00  0.00000000E+00
  0.00000000E+00  0.00000000E+00  0.00000000E+00
  0.00000000E+00  0.00000000E+00  0.00000000E+00
  0.00000000E+00  0.00000000E+00  0.00000000E+00
  0.00000000E+00  0.00000000E+00  0.00000000E+00
  0.00000000E+00  0.00000000E+00  0.00000000E+00
  0.00000000E+00  0.00000000E+00  0.00000000E+00
  0.00000000E+00  0.00000000E+00  0.00000000E+00
  0.00000000E+00  0.00000000E+00  0.00000000E+00
  0.00000000E+00  0.00000000E+00  0.00000000E+00
  0.00000000E+00  0.00000000E+00  0.00000000E+00
  0.00000000E+00  0.00000000E+00  0.00000000E+00
  0.00000000E+00  0.00000000E+00  0.00000000E+00
  0.00000000E+00  0.00000000E+00  0.00000000E+00
  0.00000000E+00  0.00000000E+00  0.00000000E+00
  0.00000000E+00  0.00000000E+00  0.00000000E+00
  0.00000000E+00  0.00000000E+00  0.00000000E+00
  0.00000000E+00  0.00000000E+00  0.00000000E+00
  0.00000000E+00  0.00000000E+00  0.00000000E+00
  0.00000000E+00  0.00000000E+00  0.00000000E+00
  0.00000000E+00  0.00000000E+00  0.00000000E+00
  0.00000000E+00  0.00000000E+00  0.00000000E+00
  0.00000000E+00  0.00000000E+00  0.00000000E+00
  0.00000000E+00  0.00000000E+00  0.00000000E+00
  0.00000000E+00  0.00000000E+00  0.00000000E+00
  0.00000000E+00  0.00000000E+00  0.00000000E+00
  0.00000000E+00  0.00000000E+00  0.00000000E+00
  0.00000000E+00  0.00000000E+00  0.00000000E+00
  0.00000000E+00  0.00000000E+00  0.00000000E+00
  0.00000000E+00  0.00000000E+00  0.00000000E+00
  0.00000000E+00  0.00000000E+00  0.00000000E+00
