# Supplementary material for: From density functional theory to machine learning predictive models for electrical properties of spinel oxides
Source: Sci Rep. 2024 May 27;14:12150. doi: 10.1038/s41598-024-62788-4 (PMC11637019; doi:10.1038/s41598-024-62788-4)
Supplement: Supplementary file 1 — Supplementary Information 1. [file 41598_2024_62788_MOESM1_ESM.zip › contcars/FC_contcars/Co6Fe2Co12Fe4/CONTCAR]

(Co6Fe2)[Co12Fe4]O32                    
   1.00000000000000     
     8.3487088739882012   -0.0036097665864532    0.0107660243243194
    -0.0034040566590694    8.4454874030611506   -0.0087581102765607
     0.0107528553049026   -0.0087331335513184    8.3194180080082720
   Fe   Co   O 
     6    18    32
Direct
  0.3721801798822995  0.8763725668497386  0.1212168956889812
  0.8796720066602788  0.1267036313600798  0.3751804825369902
  0.6269331362335890  0.1262599086793728  0.1235017256374888
  0.3744098098222324  0.6227818790826802  0.3779065026496369
  0.0019691798202928  0.5016221064564377  0.4982719399511026
  0.7471497276048567  0.2518417837322104  0.7470398563641538
  0.6263708810904802  0.6238668185227780  0.6269892691334960
  0.1270688362704391  0.3749401148919773  0.8744565831568920
  0.8767484106345051  0.3746607006854177  0.1232295381877648
  0.3745840151979891  0.1246382291434500  0.8743528668529876
  0.1240329441645542  0.8764007726988225  0.3754484559648361
  0.3681023497376401  0.3724367663072243  0.6280420955308657
  0.8712015090636385  0.6213535187815964  0.8727305213939829
  0.8725741123521047  0.8761836472927129  0.6298111671615345
  0.1236905611784564  0.6261482510680096  0.1217120428133214
  0.6230253417530704  0.3745294009760585  0.3738283436936101
  0.6298055590618503  0.8744981174387618  0.8738228167690636
  0.1262429416246462  0.1246652617941564  0.6280170790247936
  0.0039145216347336  0.9997984122728525  0.9962856633181616
  0.4995862747036739  0.4975849490719924  0.0021431495140050
  0.5002308004183433  0.0008295883368277  0.5002699064492546
  0.2438139909037602  0.2539793251179816  0.2472379240991032
  0.2455429863566891  0.7514445206085441  0.7490539161044723
  0.7526314933794893  0.7491695678495134  0.2493861013232106
  0.3725472264093455  0.3819249735379557  0.3825593119120256
  0.6243720701456112  0.1202067970042435  0.8834320840377501
  0.1137743379092981  0.8780502963093184  0.6193996829767983
  0.8940472860643425  0.6178051672410589  0.1159567286048073
  0.1309242075749637  0.6317959105721940  0.3630959259762179
  0.8803707547465081  0.8635516988805207  0.8699750880108112
  0.6282501774452953  0.3631200932976242  0.1417975118613697
  0.3699354123641498  0.1347812824763679  0.6423061221976099
  0.6354992169694214  0.1391057578385144  0.3663941322339426
  0.1367822467888615  0.3743276148912571  0.6276287544791685
  0.3579151347327212  0.6359447801477032  0.1309702574755107
  0.1173641300539501  0.6198996420701803  0.8808994540092598
  0.6116646869182247  0.8862515775433764  0.1239368646323555
  0.8768889426442996  0.1177389771980444  0.6177927553006981
  0.3749009745774075  0.8876018335134717  0.8788402025781181
  0.6123327225579871  0.6087551715265818  0.3770484656142870
  0.1242329331837411  0.3788182519095002  0.1160016845311631
  0.1253946156477639  0.1326243087873564  0.8726800507035151
  0.8737335782048703  0.3656418257878826  0.3749339738358870
  0.6430788291522305  0.8677280432557950  0.6256072296261692
  0.6405277777188161  0.6303221834422175  0.8765637796597687
  0.1304692334693200  0.8737430086976659  0.1350693249830073
  0.1218164730764641  0.1204467776229734  0.3810065446121627
  0.6104555029609244  0.3791113520210132  0.6126190644635088
  0.8759570362551088  0.3842516344479776  0.8750308840625678
  0.3736585009752673  0.6179863665646863  0.6214009207694602
  0.3603481163864188  0.8648329515018389  0.3670248115460950
  0.8695247707979661  0.1267939461873553  0.1325590999603463
  0.8777332303862693  0.6337900271945429  0.6331052564122501
  0.3807856492695691  0.1175133198537281  0.1128759468017364
  0.8900431229634620  0.8861762016596728  0.3847153925844182
  0.3731895320997793  0.3566483879981419  0.8668378502274976
 
  0.00000000E+00  0.00000000E+00  0.00000000E+00
  0.00000000E+00  0.00000000E+00  0.00000000E+00
  0.00000000E+00  0.00000000E+00  0.00000000E+00
  0.00000000E+00  0.00000000E+00  0.00000000E+00
  0.00000000E+00  0.00000000E+00  0.00000000E+00
  0.00000000E+00  0.00000000E+00  0.00000000E+00
  0.00000000E+00  0.00000000E+00  0.00000000E+00
  0.00000000E+00  0.00000000E+00  0.00000000E+00
  0.00000000E+00  0.00000000E+00  0.00000000E+00
  0.00000000E+00  0.00000000E+00  0.00000000E+00
  0.00000000E+00  0.00000000E+00  0.00000000E+00
  0.00000000E+00  0.00000000E+00  0.00000000E+00
  0.00000000E+00  0.00000000E+00  0.00000000E+00
  0.00000000E+00  0.00000000E+00  0.00000000E+00
  0.00000000E+00  0.00000000E+00  0.00000000E+00
  0.00000000E+00  0.00000000E+00  0.00000000E+00
  0.00000000E+00  0.00000000E+00  0.00000000E+00
  0.00000000E+00  0.00000000E+00  0.00000000E+00
  0.00000000E+00  0.00000000E+00  0.00000000E+00
  0.00000000E+00  0.00000000E+00  0.00000000E+00
  0.00000000E+00  0.00000000E+00  0.00000000E+00
  0.00000000E+00  0.00000000E+00  0.00000000E+00
  0.00000000E+00  0.00000000E+00  0.00000000E+00
  0.00000000E+00  0.00000000E+00  0.00000000E+00
  0.00000000E+00  0.00000000E+00  0.00000000E+00
  0.00000000E+00  0.00000000E+00  0.00000000E+00
  0.00000000E+00  0.00000000E+00  0.00000000E+00
  0.00000000E+00  0.00000000E+00  0.00000000E+00
  0.00000000E+00  0.00000000E+00  0.00000000E+00
  0.00000000E+00  0.00000000E+00  0.00000000E+00
  0.00000000E+00  0.00000000E+00  0.00000000E+00
  0.00000000E+00  0.00000000E+00  0.00000000E+00
  0.00000000E+00  0.00000000E+00  0.00000000E+00
  0.00000000E+00  0.00000000E+00  0.00000000E+00
  0.00000000E+00  0.00000000E+00  0.00000000E+00
  0.00000000E+00  0.00000000E+00  0.00000000E+00
  0.00000000E+00  0.00000000E+00  0.00000000E+00
  0.00000000E+00  0.00000000E+00  0.00000000E+00
  0.00000000E+00  0.00000000E+00  0.00000000E+00
  0.00000000E+00  0.00000000E+00  0.00000000E+00
  0.00000000E+00  0.00000000E+00  0.00000000E+00
  0.00000000E+00  0.00000000E+00  0.00000000E+00
  0.00000000E+00  0.00000000E+00  0.00000000E+00
  0.00000000E+00  0.00000000E+00  0.00000000E+00
  0.00000000E+00  0.00000000E+00  0.00000000E+00
  0.00000000E+00  0.00000000E+00  0.00000000E+00
  0.00000000E+00  0.00000000E+00  0.00000000E+00
  0.00000000E+00  0.00000000E+00  0.00000000E+00
  0.00000000E+00  0.00000000E+00  0.00000000E+00
  0.00000000E+00  0.00000000E+00  0.00000000E+00
  0.00000000E+00  0.00000000E+00  0.00000000E+00
  0.00000000E+00  0.00000000E+00  0.00000000E+00
  0.00000000E+00  0.00000000E+00  0.00000000E+00
  0.00000000E+00  0.00000000E+00  0.00000000E+00
  0.00000000E+00  0.00000000E+00  0.00000000E+00
  0.00000000E+00  0.00000000E+00  0.00000000E+00
