# Supplementary material for: From density functional theory to machine learning predictive models for electrical properties of spinel oxides
Source: Sci Rep. 2024 May 27;14:12150. doi: 10.1038/s41598-024-62788-4 (PMC11637019; doi:10.1038/s41598-024-62788-4)
Supplement: Supplementary file 1 — Supplementary Information 1. [file 41598_2024_62788_MOESM1_ESM.zip › contcars/FC_contcars/Co6Fe2Co13Fe3/CONTCAR]

(Co6Fe2)[Co13Fe3]O32                    
   1.00000000000000     
     8.2899640172242677   -0.0001658890578829    0.0209016695763379
    -0.0000597270681595    8.2699879049700211   -0.0051092303182274
     0.0208225601504954   -0.0050954465013465    8.4700520631583007
   Fe   Co   O 
     5    19    32
Direct
  0.8765034520076682  0.1297481562559710  0.3700444119769770
  0.8746561729864695  0.8721863110578809  0.6277658097617973
  0.3753527903384395  0.6241694362826067  0.3749254075906236
  0.0017561019368841  0.9956624845356288  0.0037331606653055
  0.7507969610892786  0.7510032217995146  0.2506624069408829
  0.6265788441075415  0.6243357405253604  0.6265701157027337
  0.3772480740258217  0.8777802680589275  0.1233675588775256
  0.1270545251103883  0.3735831246250783  0.8753996746504740
  0.8731215355196724  0.3776946904394620  0.1205369928385096
  0.3698514897871661  0.1306580935146684  0.8763610109822295
  0.1274282100025417  0.8771447256545883  0.3760179281324696
  0.6197638120269247  0.1256452002816246  0.1241611044902555
  0.3774638972746516  0.3741729857534750  0.6261194258963911
  0.8744105580138282  0.6153177710386544  0.8775895963358522
  0.1282781345918664  0.6241950366568858  0.1262439612760744
  0.6253741455331934  0.3750528651319414  0.3741803743129850
  0.6205269257138397  0.8740510388466447  0.8755537824019015
  0.1251934611126799  0.1240674770859513  0.6241655743782673
  0.0042037414308851  0.4965386551294131  0.5022511046822444
  0.5063351139713461  0.4989075905357510  0.0023932897032921
  0.5021601160159292  0.0009087195910951  0.5008210448235673
  0.7398530843636877  0.2482796077567713  0.7468380076891847
  0.2466556021713657  0.2573331577102778  0.2485580598870527
  0.2483898785546472  0.7443579600217944  0.7478215217430062
  0.3739172491096028  0.3819716658594459  0.3793532584267041
  0.6187078404641539  0.1204969534835953  0.8798660823481228
  0.1200490071035674  0.8849278105977092  0.6070170285909882
  0.8791751561576078  0.6273578461992670  0.1131326975281652
  0.1325840281755006  0.6403167235126901  0.3740022560555047
  0.8731236356122736  0.8656428372807952  0.8653043445782984
  0.6276135410201178  0.3716149702458722  0.1351364490359970
  0.3615096911682727  0.1256859201419260  0.6328105032157012
  0.6319731256379768  0.1229377688376800  0.3707360684745140
  0.1313013729764521  0.3651703288074089  0.6321992275580612
  0.3772954125847221  0.6338204096432349  0.1364650225809783
  0.1181115758455036  0.6280465387268848  0.8811803983091977
  0.6123792441939173  0.8776210777127602  0.1243729594959220
  0.8859939506890484  0.1179477645021905  0.6157358012446963
  0.3720414610001583  0.8851445237393776  0.8834481724158181
  0.6165759865208287  0.6263908902470519  0.3828375574199185
  0.1196355290581579  0.3771502897681742  0.1158253951467785
  0.1307499463168327  0.1221149342288328  0.8681363975462091
  0.8780785781717313  0.3694634205142364  0.3696426141291340
  0.6328645290347268  0.8739299914849425  0.6267675880547614
  0.6292535717539494  0.6275640005602341  0.8678790860196557
  0.1351402161310489  0.8721093459352502  0.1456459583276271
  0.1195451000844585  0.1110822083827969  0.3779790595300980
  0.6229241531435861  0.3769988722625826  0.6145249839258540
  0.8763680270842755  0.3833059708873279  0.8736570584489769
  0.3765857877034264  0.6245695598045415  0.6146676049215714
  0.3599603619717655  0.8723639710936908  0.3689731548074207
  0.8710573086968907  0.1253663890339638  0.1350512969207642
  0.8778475435315798  0.6318853469727514  0.6350707271291967
  0.3706066932884298  0.1178361900323139  0.1142243814465829
  0.8913174021583359  0.8811133859862395  0.3841682299708538
  0.3767523459243378  0.3652567752242319  0.8721073106562542
 
  0.00000000E+00  0.00000000E+00  0.00000000E+00
  0.00000000E+00  0.00000000E+00  0.00000000E+00
  0.00000000E+00  0.00000000E+00  0.00000000E+00
  0.00000000E+00  0.00000000E+00  0.00000000E+00
  0.00000000E+00  0.00000000E+00  0.00000000E+00
  0.00000000E+00  0.00000000E+00  0.00000000E+00
  0.00000000E+00  0.00000000E+00  0.00000000E+00
  0.00000000E+00  0.00000000E+00  0.00000000E+00
  0.00000000E+00  0.00000000E+00  0.00000000E+00
  0.00000000E+00  0.00000000E+00  0.00000000E+00
  0.00000000E+00  0.00000000E+00  0.00000000E+00
  0.00000000E+00  0.00000000E+00  0.00000000E+00
  0.00000000E+00  0.00000000E+00  0.00000000E+00
  0.00000000E+00  0.00000000E+00  0.00000000E+00
  0.00000000E+00  0.00000000E+00  0.00000000E+00
  0.00000000E+00  0.00000000E+00  0.00000000E+00
  0.00000000E+00  0.00000000E+00  0.00000000E+00
  0.00000000E+00  0.00000000E+00  0.00000000E+00
  0.00000000E+00  0.00000000E+00  0.00000000E+00
  0.00000000E+00  0.00000000E+00  0.00000000E+00
  0.00000000E+00  0.00000000E+00  0.00000000E+00
  0.00000000E+00  0.00000000E+00  0.00000000E+00
  0.00000000E+00  0.00000000E+00  0.00000000E+00
  0.00000000E+00  0.00000000E+00  0.00000000E+00
  0.00000000E+00  0.00000000E+00  0.00000000E+00
  0.00000000E+00  0.00000000E+00  0.00000000E+00
  0.00000000E+00  0.00000000E+00  0.00000000E+00
  0.00000000E+00  0.00000000E+00  0.00000000E+00
  0.00000000E+00  0.00000000E+00  0.00000000E+00
  0.00000000E+00  0.00000000E+00  0.00000000E+00
  0.00000000E+00  0.00000000E+00  0.00000000E+00
  0.00000000E+00  0.00000000E+00  0.00000000E+00
  0.00000000E+00  0.00000000E+00  0.00000000E+00
  0.00000000E+00  0.00000000E+00  0.00000000E+00
  0.00000000E+00  0.00000000E+00  0.00000000E+00
  0.00000000E+00  0.00000000E+00  0.00000000E+00
  0.00000000E+00  0.00000000E+00  0.00000000E+00
  0.00000000E+00  0.00000000E+00  0.00000000E+00
  0.00000000E+00  0.00000000E+00  0.00000000E+00
  0.00000000E+00  0.00000000E+00  0.00000000E+00
  0.00000000E+00  0.00000000E+00  0.00000000E+00
  0.00000000E+00  0.00000000E+00  0.00000000E+00
  0.00000000E+00  0.00000000E+00  0.00000000E+00
  0.00000000E+00  0.00000000E+00  0.00000000E+00
  0.00000000E+00  0.00000000E+00  0.00000000E+00
  0.00000000E+00  0.00000000E+00  0.00000000E+00
  0.00000000E+00  0.00000000E+00  0.00000000E+00
  0.00000000E+00  0.00000000E+00  0.00000000E+00
  0.00000000E+00  0.00000000E+00  0.00000000E+00
  0.00000000E+00  0.00000000E+00  0.00000000E+00
  0.00000000E+00  0.00000000E+00  0.00000000E+00
  0.00000000E+00  0.00000000E+00  0.00000000E+00
  0.00000000E+00  0.00000000E+00  0.00000000E+00
  0.00000000E+00  0.00000000E+00  0.00000000E+00
  0.00000000E+00  0.00000000E+00  0.00000000E+00
  0.00000000E+00  0.00000000E+00  0.00000000E+00
