# Supplementary material for: From density functional theory to machine learning predictive models for electrical properties of spinel oxides
Source: Sci Rep. 2024 May 27;14:12150. doi: 10.1038/s41598-024-62788-4 (PMC11637019; doi:10.1038/s41598-024-62788-4)
Supplement: Supplementary file 1 — Supplementary Information 1. [file 41598_2024_62788_MOESM1_ESM.zip › contcars/FC_contcars/Co6Fe2Co15Fe1/CONTCAR]

(Co6Fe2)[Co15Fe1]O32                    
   1.00000000000000     
     8.3638344403164151    0.0386236457916672   -0.0386236457916672
     0.0386236457916672    8.3638344403164151   -0.0386236457916672
    -0.0386236457916672   -0.0386236457916672    8.3638344403164151
   Fe   Co   O 
     3    21    32
Direct
  0.3750000000000000  0.3750000000000000  0.6250000000000000
  0.0021687781039077  0.0021687781039077  0.9978312218960923
  0.7478312218960923  0.7478312218960923  0.2521687781039077
  0.6269534690513794  0.6269534690513794  0.6296424406816072
  0.3750000000000000  0.8750000000000000  0.1250000000000000
  0.8750000000000000  0.1210368153024177  0.3710368153024177
  0.1230465309486206  0.3796424406816072  0.8769534690513794
  0.8750000000000000  0.3750000000000000  0.1250000000000000
  0.3796424406816072  0.1230465309486206  0.8769534690513794
  0.1210368153024177  0.8750000000000000  0.3710368153024177
  0.6289631846975823  0.1210368153024177  0.1250000000000000
  0.8750000000000000  0.6289631846975823  0.8789631846975823
  0.8750000000000000  0.8750000000000000  0.6250000000000000
  0.3703575593183928  0.6269534690513794  0.3730465309486206
  0.1210368153024177  0.6289631846975823  0.1250000000000000
  0.6269534690513794  0.3703575593183928  0.3730465309486206
  0.6289631846975823  0.8750000000000000  0.8789631846975823
  0.1230465309486206  0.1230465309486206  0.6203575593183928
  0.9986873557872968  0.5005356075346512  0.4994643924653488
  0.5005356075346512  0.5005356075346512  0.0013126442127032
  0.5005356075346512  0.9986873557872968  0.4994643924653488
  0.7513126442127032  0.2494643924653488  0.7505356075346512
  0.2494643924653488  0.2494643924653488  0.2486873557872968
  0.2494643924653488  0.7513126442127032  0.7505356075346512
  0.3838798937016179  0.3838798937016179  0.3818239385553284
  0.6114964537466960  0.1191475584267465  0.8808524415732535
  0.1095602819278056  0.8828181794159207  0.6184004218703834
  0.8803925759632634  0.6245079773261963  0.1196074240367366
  0.1385035462533040  0.6308524415732535  0.3691475584267465
  0.8696074240367366  0.8696074240367366  0.8745079773261963
  0.6404397180721944  0.3684004218703834  0.1328181794159207
  0.3661201062983821  0.1318239385553284  0.6338798937016179
  0.6308524415732535  0.1385035462533040  0.3691475584267465
  0.1318239385553284  0.3661201062983821  0.6338798937016179
  0.3684004218703834  0.6404397180721944  0.1328181794159207
  0.1191475584267465  0.6114964537466960  0.8808524415732535
  0.6245079773261963  0.8803925759632634  0.1196074240367366
  0.8828181794159207  0.1095602819278056  0.6184004218703834
  0.3815995781296166  0.8828181794159207  0.8904397180721944
  0.6164755969444116  0.6164755969444116  0.3835244030555884
  0.1095602819278056  0.3815995781296166  0.1171818205840793
  0.1335244030555884  0.1335244030555884  0.8664755969444116
  0.8671818205840793  0.3684004218703834  0.3595602819278056
  0.6404397180721944  0.8671818205840793  0.6315995781296166
  0.6308524415732535  0.6308524415732535  0.8614964537466960
  0.1254920226738037  0.8696074240367366  0.1303925759632634
  0.1191475584267465  0.1191475584267465  0.3885035462533040
  0.6181760614446716  0.3838798937016179  0.6161201062983821
  0.8828181794159207  0.3815995781296166  0.8904397180721944
  0.3838798937016179  0.6181760614446716  0.6161201062983821
  0.3684004218703834  0.8671818205840793  0.3595602819278056
  0.8696074240367366  0.1254920226738037  0.1303925759632634
  0.8671818205840793  0.6404397180721944  0.6315995781296166
  0.3815995781296166  0.1095602819278056  0.1171818205840793
  0.8803925759632634  0.8803925759632634  0.3754920226738037
  0.3661201062983821  0.3661201062983821  0.8681760614446716
 
  0.00000000E+00  0.00000000E+00  0.00000000E+00
  0.00000000E+00  0.00000000E+00  0.00000000E+00
  0.00000000E+00  0.00000000E+00  0.00000000E+00
  0.00000000E+00  0.00000000E+00  0.00000000E+00
  0.00000000E+00  0.00000000E+00  0.00000000E+00
  0.00000000E+00  0.00000000E+00  0.00000000E+00
  0.00000000E+00  0.00000000E+00  0.00000000E+00
  0.00000000E+00  0.00000000E+00  0.00000000E+00
  0.00000000E+00  0.00000000E+00  0.00000000E+00
  0.00000000E+00  0.00000000E+00  0.00000000E+00
  0.00000000E+00  0.00000000E+00  0.00000000E+00
  0.00000000E+00  0.00000000E+00  0.00000000E+00
  0.00000000E+00  0.00000000E+00  0.00000000E+00
  0.00000000E+00  0.00000000E+00  0.00000000E+00
  0.00000000E+00  0.00000000E+00  0.00000000E+00
  0.00000000E+00  0.00000000E+00  0.00000000E+00
  0.00000000E+00  0.00000000E+00  0.00000000E+00
  0.00000000E+00  0.00000000E+00  0.00000000E+00
  0.00000000E+00  0.00000000E+00  0.00000000E+00
  0.00000000E+00  0.00000000E+00  0.00000000E+00
  0.00000000E+00  0.00000000E+00  0.00000000E+00
  0.00000000E+00  0.00000000E+00  0.00000000E+00
  0.00000000E+00  0.00000000E+00  0.00000000E+00
  0.00000000E+00  0.00000000E+00  0.00000000E+00
  0.00000000E+00  0.00000000E+00  0.00000000E+00
  0.00000000E+00  0.00000000E+00  0.00000000E+00
  0.00000000E+00  0.00000000E+00  0.00000000E+00
  0.00000000E+00  0.00000000E+00  0.00000000E+00
  0.00000000E+00  0.00000000E+00  0.00000000E+00
  0.00000000E+00  0.00000000E+00  0.00000000E+00
  0.00000000E+00  0.00000000E+00  0.00000000E+00
  0.00000000E+00  0.00000000E+00  0.00000000E+00
  0.00000000E+00  0.00000000E+00  0.00000000E+00
  0.00000000E+00  0.00000000E+00  0.00000000E+00
  0.00000000E+00  0.00000000E+00  0.00000000E+00
  0.00000000E+00  0.00000000E+00  0.00000000E+00
  0.00000000E+00  0.00000000E+00  0.00000000E+00
  0.00000000E+00  0.00000000E+00  0.00000000E+00
  0.00000000E+00  0.00000000E+00  0.00000000E+00
  0.00000000E+00  0.00000000E+00  0.00000000E+00
  0.00000000E+00  0.00000000E+00  0.00000000E+00
  0.00000000E+00  0.00000000E+00  0.00000000E+00
  0.00000000E+00  0.00000000E+00  0.00000000E+00
  0.00000000E+00  0.00000000E+00  0.00000000E+00
  0.00000000E+00  0.00000000E+00  0.00000000E+00
  0.00000000E+00  0.00000000E+00  0.00000000E+00
  0.00000000E+00  0.00000000E+00  0.00000000E+00
  0.00000000E+00  0.00000000E+00  0.00000000E+00
  0.00000000E+00  0.00000000E+00  0.00000000E+00
  0.00000000E+00  0.00000000E+00  0.00000000E+00
  0.00000000E+00  0.00000000E+00  0.00000000E+00
  0.00000000E+00  0.00000000E+00  0.00000000E+00
  0.00000000E+00  0.00000000E+00  0.00000000E+00
  0.00000000E+00  0.00000000E+00  0.00000000E+00
  0.00000000E+00  0.00000000E+00  0.00000000E+00
  0.00000000E+00  0.00000000E+00  0.00000000E+00
