# Supplementary material for: From density functional theory to machine learning predictive models for electrical properties of spinel oxides
Source: Sci Rep. 2024 May 27;14:12150. doi: 10.1038/s41598-024-62788-4 (PMC11637019; doi:10.1038/s41598-024-62788-4)
Supplement: Supplementary file 1 — Supplementary Information 1. [file 41598_2024_62788_MOESM1_ESM.zip › contcars/FC_contcars/Co6Fe2Co2Fe14/CONTCAR]

(Co6Fe2)[Co2Fe14]O32                    
   1.00000000000000     
     8.4539627988472912   -0.0115613161232461    0.0103936170367981
    -0.0115164933670604    8.4643030985834500    0.0078424980165483
     0.0103408064308474    0.0078374575414736    8.4742772021846147
   Fe   Co   O 
    16     8    32
Direct
  0.6290613159807918  0.6281742803428045  0.6220692819009557
  0.3763980479216542  0.8750103432168146  0.1254502501624657
  0.8747758702538633  0.1250694172813809  0.3765479308282522
  0.1226800485441402  0.3768935742724437  0.8758921752219848
  0.3765662138089709  0.1249602246265269  0.8746923825671118
  0.1216955066635919  0.8735811118330545  0.3789057233569864
  0.6262639622550381  0.1266720412217524  0.1249314262260270
  0.3746249570153068  0.3748636067937312  0.6237451155640485
  0.8752867292730429  0.6229201116438219  0.8753809992147978
  0.3745004774559604  0.6252805628521259  0.3754165376497838
  0.1210868079902241  0.6205309573761966  0.1262236366841307
  0.6276496879991811  0.3743599266125202  0.3748450436828250
  0.6261846056133820  0.8764948811345761  0.8722649413972903
  0.1224678309953759  0.1235765639436366  0.6241102895878399
  0.9991883192000941  0.9974078581373576  0.9987772520114291
  0.5012877510667195  0.4993661981412671  0.0001597428593954
  0.8755750659086559  0.3755354285204646  0.1256927659709461
  0.8760081076885200  0.8761434290894101  0.6253051249351813
  0.9980430271993370  0.5012514579743268  0.5021076058129950
  0.5017106947388470  0.9990910608036927  0.5005768556107881
  0.7511887118089433  0.2495189788833798  0.7472441454561363
  0.2505676469691380  0.2502903698167032  0.2500374364789764
  0.2486387489876591  0.7500709639671399  0.7485663418433930
  0.7511251817092912  0.7522815620186307  0.2516663330540254
  0.3843462520228087  0.3849583294668619  0.3858981421219525
  0.6156625206750093  0.1159587356483414  0.8840885230370716
  0.1073276542491257  0.8839922086825993  0.6172291783079942
  0.8859262244619259  0.6269812439652114  0.1119081172229741
  0.1331162874965131  0.6358538876689366  0.3656063279042456
  0.8701439532281796  0.8711340306396380  0.8601027684275877
  0.6310721451047314  0.3615423511056406  0.1386651674183668
  0.3632020272514538  0.1317095177333769  0.6354025279798918
  0.6356895083969434  0.1327556738190694  0.3645292386758712
  0.1332503659538418  0.3627026022982136  0.6350653096710488
  0.3628504163484720  0.6383038646314603  0.1372440759116884
  0.1160748126684865  0.6157593154304877  0.8848554627648326
  0.6151650934111146  0.8841825022637337  0.1135086429265968
  0.8842825021561467  0.1063940503457772  0.6165427184442720
  0.3849687729574356  0.8846977027004286  0.8830017652053286
  0.6154076063599234  0.6160384381673722  0.3841110611866014
  0.1212589327378097  0.3851078205305498  0.1131937973709256
  0.1296704898127743  0.1292684265197579  0.8700093179555424
  0.8655631720642205  0.3613596002104202  0.3729627733364964
  0.6442229828429547  0.8684603582856525  0.6338936224068448
  0.6359425115038349  0.6383272584823274  0.8614184833583707
  0.1301530367765977  0.8706453841670410  0.1315171415769001
  0.1153702071638847  0.1138365259541274  0.3853963791135797
  0.6154838463778347  0.3861479250817936  0.6156719422511259
  0.8855112441165289  0.3865808159781920  0.8770171934815920
  0.3854553056777306  0.6171612979869039  0.6150668708833038
  0.3629526816549244  0.8666916317900402  0.3662839422572972
  0.8685235443977248  0.1183834085219715  0.1328425294478066
  0.8677919667580838  0.6455528720145836  0.6347715067739514
  0.3843710443019930  0.1140966999330857  0.1141670466322040
  0.8834865217939765  0.8833782694625256  0.3957942472413833
  0.3631810522293151  0.3626923400101205  0.8616248406286005
 
  0.00000000E+00  0.00000000E+00  0.00000000E+00
  0.00000000E+00  0.00000000E+00  0.00000000E+00
  0.00000000E+00  0.00000000E+00  0.00000000E+00
  0.00000000E+00  0.00000000E+00  0.00000000E+00
  0.00000000E+00  0.00000000E+00  0.00000000E+00
  0.00000000E+00  0.00000000E+00  0.00000000E+00
  0.00000000E+00  0.00000000E+00  0.00000000E+00
  0.00000000E+00  0.00000000E+00  0.00000000E+00
  0.00000000E+00  0.00000000E+00  0.00000000E+00
  0.00000000E+00  0.00000000E+00  0.00000000E+00
  0.00000000E+00  0.00000000E+00  0.00000000E+00
  0.00000000E+00  0.00000000E+00  0.00000000E+00
  0.00000000E+00  0.00000000E+00  0.00000000E+00
  0.00000000E+00  0.00000000E+00  0.00000000E+00
  0.00000000E+00  0.00000000E+00  0.00000000E+00
  0.00000000E+00  0.00000000E+00  0.00000000E+00
  0.00000000E+00  0.00000000E+00  0.00000000E+00
  0.00000000E+00  0.00000000E+00  0.00000000E+00
  0.00000000E+00  0.00000000E+00  0.00000000E+00
  0.00000000E+00  0.00000000E+00  0.00000000E+00
  0.00000000E+00  0.00000000E+00  0.00000000E+00
  0.00000000E+00  0.00000000E+00  0.00000000E+00
  0.00000000E+00  0.00000000E+00  0.00000000E+00
  0.00000000E+00  0.00000000E+00  0.00000000E+00
  0.00000000E+00  0.00000000E+00  0.00000000E+00
  0.00000000E+00  0.00000000E+00  0.00000000E+00
  0.00000000E+00  0.00000000E+00  0.00000000E+00
  0.00000000E+00  0.00000000E+00  0.00000000E+00
  0.00000000E+00  0.00000000E+00  0.00000000E+00
  0.00000000E+00  0.00000000E+00  0.00000000E+00
  0.00000000E+00  0.00000000E+00  0.00000000E+00
  0.00000000E+00  0.00000000E+00  0.00000000E+00
  0.00000000E+00  0.00000000E+00  0.00000000E+00
  0.00000000E+00  0.00000000E+00  0.00000000E+00
  0.00000000E+00  0.00000000E+00  0.00000000E+00
  0.00000000E+00  0.00000000E+00  0.00000000E+00
  0.00000000E+00  0.00000000E+00  0.00000000E+00
  0.00000000E+00  0.00000000E+00  0.00000000E+00
  0.00000000E+00  0.00000000E+00  0.00000000E+00
  0.00000000E+00  0.00000000E+00  0.00000000E+00
  0.00000000E+00  0.00000000E+00  0.00000000E+00
  0.00000000E+00  0.00000000E+00  0.00000000E+00
  0.00000000E+00  0.00000000E+00  0.00000000E+00
  0.00000000E+00  0.00000000E+00  0.00000000E+00
  0.00000000E+00  0.00000000E+00  0.00000000E+00
  0.00000000E+00  0.00000000E+00  0.00000000E+00
  0.00000000E+00  0.00000000E+00  0.00000000E+00
  0.00000000E+00  0.00000000E+00  0.00000000E+00
  0.00000000E+00  0.00000000E+00  0.00000000E+00
  0.00000000E+00  0.00000000E+00  0.00000000E+00
  0.00000000E+00  0.00000000E+00  0.00000000E+00
  0.00000000E+00  0.00000000E+00  0.00000000E+00
  0.00000000E+00  0.00000000E+00  0.00000000E+00
  0.00000000E+00  0.00000000E+00  0.00000000E+00
  0.00000000E+00  0.00000000E+00  0.00000000E+00
  0.00000000E+00  0.00000000E+00  0.00000000E+00
