# Supplementary material for: From density functional theory to machine learning predictive models for electrical properties of spinel oxides
Source: Sci Rep. 2024 May 27;14:12150. doi: 10.1038/s41598-024-62788-4 (PMC11637019; doi:10.1038/s41598-024-62788-4)
Supplement: Supplementary file 1 — Supplementary Information 1. [file 41598_2024_62788_MOESM1_ESM.zip › contcars/FC_contcars/Co6Fe2Co4Fe12/CONTCAR]

(Co6Fe2)[Co4Fe12]O32                    
   1.00000000000000     
     8.4544917171077820   -0.0027599493108038    0.0010708775750765
    -0.0027911036024974    8.4419232794218058    0.0121209518030224
     0.0010788134591271    0.0120521272251772    8.4428771808245067
   Fe   Co   O 
    14    10    32
Direct
  0.6288243329705594  0.6262265791222390  0.6223676947846570
  0.3770179833840928  0.8765402172368368  0.1234461448169810
  0.1255632847896990  0.3742121674426642  0.8759800374330453
  0.8697951916802893  0.3721596611026214  0.1319900844758095
  0.3757350891993241  0.1251119246887384  0.8784618776554041
  0.1207850267423396  0.8763668805903677  0.3754722483121000
  0.3752762152547078  0.3764824991624778  0.6236849319655846
  0.8753865187783916  0.6297880489750938  0.8721106148313282
  0.3778430388184333  0.6214899809807193  0.3733421977704268
  0.1241421950030102  0.6244854441651668  0.1252968330016628
  0.6278790622862118  0.8762701630253318  0.8780081118683327
  0.1229464131609816  0.1235270323232243  0.6233262322941187
  0.4994573033857321  0.0028600412089546  0.5000696486991458
  0.7504773810534928  0.2522512427370742  0.7469700385585014
  0.8706304851886983  0.1219126686190748  0.3765493948178857
  0.6262037875438295  0.1252658151404304  0.1276915035526400
  0.8737728638609212  0.8783077250785496  0.6217667647426453
  0.6252029564300656  0.3740407727677280  0.3770382353046315
  0.9994890420947939  0.0005422813944733  0.0031564426692370
  0.9974807205634022  0.4991499007458131  0.4992484105747081
  0.5024379360023374  0.4995327645574363  0.0047127262961126
  0.2514137779709031  0.2501917353426819  0.2493131930226440
  0.2502807228603885  0.7500643821872330  0.7483355779762704
  0.7500544890820464  0.7464058064037431  0.2474523044881423
  0.3932653300002897  0.3824226643952500  0.3849165002612693
  0.6186218420974257  0.1195914443455450  0.8705746943044446
  0.1189798478162203  0.8870253008158784  0.6133701971471126
  0.8856077153158992  0.6122251602079274  0.1134859169607054
  0.1366951209603187  0.6339971338216657  0.3666814936515905
  0.8633268736031567  0.8661937598676985  0.8695047294726237
  0.6334730674661770  0.3694593295980937  0.1485483049227341
  0.3683248612620886  0.1320348061953709  0.6304632570391604
  0.6299570856484848  0.1409129088215693  0.3788254184400230
  0.1373921594902754  0.3653810813840224  0.6336709738563968
  0.3647252313140612  0.6347459828637412  0.1358784766488341
  0.1151642797876633  0.6135594399135655  0.8831153917165651
  0.6132526644097425  0.8782510248199529  0.1132754814970340
  0.8826651527867924  0.1292642378808893  0.6162596873360400
  0.3862052227118937  0.8861064558890561  0.8830267393081428
  0.6175626055118215  0.6054631200552265  0.3838538435490335
  0.1140260181111188  0.3841557758149960  0.1151892323004517
  0.1353949909875283  0.1346529045365088  0.8635815617990232
  0.8552722352900375  0.3641820761213594  0.3695382673688741
  0.6255827654834718  0.8677054957170540  0.6281716225625686
  0.6341024635132513  0.6340495597039748  0.8629084533655274
  0.1368350932082336  0.8644215653614680  0.1359820137412839
  0.1154205359577460  0.1171522224368076  0.3857961326346171
  0.6180378823989585  0.3809658618700738  0.6129592702322881
  0.8791356257162946  0.3789274289654543  0.8822047108207087
  0.3866401201833725  0.6137464359814402  0.6139119633426304
  0.3719276028940186  0.8690854726641035  0.3689798773351853
  0.8694734462344442  0.1350263557487068  0.1405352436634075
  0.8630830856467284  0.6288649238579893  0.6354695439191218
  0.3806722917379091  0.1145995327023712  0.1128953546187574
  0.8834471474552004  0.8874142282013011  0.3758969014924389
  0.3676308168946818  0.3652305744423359  0.8647394947793714
 
  0.00000000E+00  0.00000000E+00  0.00000000E+00
  0.00000000E+00  0.00000000E+00  0.00000000E+00
  0.00000000E+00  0.00000000E+00  0.00000000E+00
  0.00000000E+00  0.00000000E+00  0.00000000E+00
  0.00000000E+00  0.00000000E+00  0.00000000E+00
  0.00000000E+00  0.00000000E+00  0.00000000E+00
  0.00000000E+00  0.00000000E+00  0.00000000E+00
  0.00000000E+00  0.00000000E+00  0.00000000E+00
  0.00000000E+00  0.00000000E+00  0.00000000E+00
  0.00000000E+00  0.00000000E+00  0.00000000E+00
  0.00000000E+00  0.00000000E+00  0.00000000E+00
  0.00000000E+00  0.00000000E+00  0.00000000E+00
  0.00000000E+00  0.00000000E+00  0.00000000E+00
  0.00000000E+00  0.00000000E+00  0.00000000E+00
  0.00000000E+00  0.00000000E+00  0.00000000E+00
  0.00000000E+00  0.00000000E+00  0.00000000E+00
  0.00000000E+00  0.00000000E+00  0.00000000E+00
  0.00000000E+00  0.00000000E+00  0.00000000E+00
  0.00000000E+00  0.00000000E+00  0.00000000E+00
  0.00000000E+00  0.00000000E+00  0.00000000E+00
  0.00000000E+00  0.00000000E+00  0.00000000E+00
  0.00000000E+00  0.00000000E+00  0.00000000E+00
  0.00000000E+00  0.00000000E+00  0.00000000E+00
  0.00000000E+00  0.00000000E+00  0.00000000E+00
  0.00000000E+00  0.00000000E+00  0.00000000E+00
  0.00000000E+00  0.00000000E+00  0.00000000E+00
  0.00000000E+00  0.00000000E+00  0.00000000E+00
  0.00000000E+00  0.00000000E+00  0.00000000E+00
  0.00000000E+00  0.00000000E+00  0.00000000E+00
  0.00000000E+00  0.00000000E+00  0.00000000E+00
  0.00000000E+00  0.00000000E+00  0.00000000E+00
  0.00000000E+00  0.00000000E+00  0.00000000E+00
  0.00000000E+00  0.00000000E+00  0.00000000E+00
  0.00000000E+00  0.00000000E+00  0.00000000E+00
  0.00000000E+00  0.00000000E+00  0.00000000E+00
  0.00000000E+00  0.00000000E+00  0.00000000E+00
  0.00000000E+00  0.00000000E+00  0.00000000E+00
  0.00000000E+00  0.00000000E+00  0.00000000E+00
  0.00000000E+00  0.00000000E+00  0.00000000E+00
  0.00000000E+00  0.00000000E+00  0.00000000E+00
  0.00000000E+00  0.00000000E+00  0.00000000E+00
  0.00000000E+00  0.00000000E+00  0.00000000E+00
  0.00000000E+00  0.00000000E+00  0.00000000E+00
  0.00000000E+00  0.00000000E+00  0.00000000E+00
  0.00000000E+00  0.00000000E+00  0.00000000E+00
  0.00000000E+00  0.00000000E+00  0.00000000E+00
  0.00000000E+00  0.00000000E+00  0.00000000E+00
  0.00000000E+00  0.00000000E+00  0.00000000E+00
  0.00000000E+00  0.00000000E+00  0.00000000E+00
  0.00000000E+00  0.00000000E+00  0.00000000E+00
  0.00000000E+00  0.00000000E+00  0.00000000E+00
  0.00000000E+00  0.00000000E+00  0.00000000E+00
  0.00000000E+00  0.00000000E+00  0.00000000E+00
  0.00000000E+00  0.00000000E+00  0.00000000E+00
  0.00000000E+00  0.00000000E+00  0.00000000E+00
  0.00000000E+00  0.00000000E+00  0.00000000E+00
