# Supplementary material for: From density functional theory to machine learning predictive models for electrical properties of spinel oxides
Source: Sci Rep. 2024 May 27;14:12150. doi: 10.1038/s41598-024-62788-4 (PMC11637019; doi:10.1038/s41598-024-62788-4)
Supplement: Supplementary file 1 — Supplementary Information 1. [file 41598_2024_62788_MOESM1_ESM.zip › contcars/FC_contcars/Co6Fe2Co8Fe8/CONTCAR]

(Co6Fe2)[Co8Fe8]O32                     
   1.00000000000000     
     8.3632891287593463   -0.0075808024230266   -0.0025026273761377
    -0.0075627818991546    8.4133646528622723    0.0058877399721685
    -0.0024123460251583    0.0058850928611919    8.4158617791301289
   Fe   Co   O 
    10    14    32
Direct
  0.6230309746379206  0.6258586883296005  0.6222621840618672
  0.3745919835041818  0.8769423291081111  0.1243098632754425
  0.8788199972563575  0.1222970451575733  0.3782541358766238
  0.8751037764998557  0.3725000001425229  0.1218520976199926
  0.8776580111764645  0.6256987311691091  0.8726665112535770
  0.1274444654460041  0.6218752109645180  0.1273290868251067
  0.6204083426680498  0.3759588684496507  0.3747461614388072
  0.6261914460674660  0.8769224178623745  0.8754726647930227
  0.9981076980732411  0.4974926448242982  0.5029533998280584
  0.4954518907127294  0.0021096930383067  0.5018061427364202
  0.1226770094898555  0.3732883670582510  0.8731220604703651
  0.3705545835958830  0.1270819622038317  0.8751744041202656
  0.1272018091332683  0.8751865545566204  0.3769193947245242
  0.6240080674395045  0.1261158886833726  0.1246233285458445
  0.3716871890949420  0.3744666282761884  0.6260227531293410
  0.8797117433526935  0.8783160897781812  0.6255683699050394
  0.3748885256814916  0.6241871616502053  0.3754245980043152
  0.1238244133718922  0.1249661602627015  0.6285605873116822
  0.9993025197879604  0.0028096185875199  0.0022050288301259
  0.4932051024522082  0.4984159361531653  0.9970210909676638
  0.7471570571249799  0.2505968544698547  0.7500492558529217
  0.2528260916310785  0.2491475194597115  0.2482403328649241
  0.2520426383906837  0.7475759786907972  0.7487812427244691
  0.7538093596364064  0.7518563863741292  0.2496227927590411
  0.3862128022598412  0.3783634538014908  0.3864854671711839
  0.6280302240094215  0.1178370704623646  0.8754460295868682
  0.1266579669023358  0.8879332375779612  0.6108961746138419
  0.8843563484991819  0.6121907123908628  0.1131723194606451
  0.1234287914935948  0.6241279665770065  0.3663763921248844
  0.8674881312531966  0.8638090786646515  0.8691004988799662
  0.6322653747278508  0.3637421388406423  0.1335861837622261
  0.3619174084445973  0.1333542389918208  0.6274985204480430
  0.6331142874627602  0.1319867971615309  0.3775128692057876
  0.1221685126645085  0.3675097154544389  0.6419857095775328
  0.3660546956107922  0.6366295518610343  0.1314016796947115
  0.1171215199935958  0.6075417936177274  0.8828667504313188
  0.6166196007040625  0.8874601667622386  0.1151655355596120
  0.8850428474694638  0.1276807509186213  0.6179809422286056
  0.3833050669111842  0.8824389214783324  0.8855271232183526
  0.6257806823320706  0.6136420210698077  0.3857501259253411
  0.1175617994981408  0.3802593200554441  0.1058866506147851
  0.1246999724970195  0.1432867197629193  0.8657779070381011
  0.8691164300957652  0.3677545888451448  0.3652053180127339
  0.6247525501413946  0.8676045382186146  0.6318675527123219
  0.6346989963030367  0.6340528123580000  0.8643565769638855
  0.1335988794163896  0.8653591851197007  0.1393219336837888
  0.1146468026304888  0.1245646726763852  0.3841699105933856
  0.6301289529651015  0.3826617112143040  0.6185914841329065
  0.8874055849684410  0.3797926987395783  0.8815855498212244
  0.3851505208480432  0.6115334393699712  0.6190742623744327
  0.3645789428912494  0.8727711034893417  0.3674965511910600
  0.8603001847805132  0.1349962905714790  0.1373967897106780
  0.8687993828443865  0.6274186942175746  0.6332141981617596
  0.3906453778990482  0.1162185190382559  0.1182606712955376
  0.8906558752443203  0.8861360731899808  0.3821789433096470
  0.3539907900130999  0.3676752822521934  0.8618758905754049
 
  0.00000000E+00  0.00000000E+00  0.00000000E+00
  0.00000000E+00  0.00000000E+00  0.00000000E+00
  0.00000000E+00  0.00000000E+00  0.00000000E+00
  0.00000000E+00  0.00000000E+00  0.00000000E+00
  0.00000000E+00  0.00000000E+00  0.00000000E+00
  0.00000000E+00  0.00000000E+00  0.00000000E+00
  0.00000000E+00  0.00000000E+00  0.00000000E+00
  0.00000000E+00  0.00000000E+00  0.00000000E+00
  0.00000000E+00  0.00000000E+00  0.00000000E+00
  0.00000000E+00  0.00000000E+00  0.00000000E+00
  0.00000000E+00  0.00000000E+00  0.00000000E+00
  0.00000000E+00  0.00000000E+00  0.00000000E+00
  0.00000000E+00  0.00000000E+00  0.00000000E+00
  0.00000000E+00  0.00000000E+00  0.00000000E+00
  0.00000000E+00  0.00000000E+00  0.00000000E+00
  0.00000000E+00  0.00000000E+00  0.00000000E+00
  0.00000000E+00  0.00000000E+00  0.00000000E+00
  0.00000000E+00  0.00000000E+00  0.00000000E+00
  0.00000000E+00  0.00000000E+00  0.00000000E+00
  0.00000000E+00  0.00000000E+00  0.00000000E+00
  0.00000000E+00  0.00000000E+00  0.00000000E+00
  0.00000000E+00  0.00000000E+00  0.00000000E+00
  0.00000000E+00  0.00000000E+00  0.00000000E+00
  0.00000000E+00  0.00000000E+00  0.00000000E+00
  0.00000000E+00  0.00000000E+00  0.00000000E+00
  0.00000000E+00  0.00000000E+00  0.00000000E+00
  0.00000000E+00  0.00000000E+00  0.00000000E+00
  0.00000000E+00  0.00000000E+00  0.00000000E+00
  0.00000000E+00  0.00000000E+00  0.00000000E+00
  0.00000000E+00  0.00000000E+00  0.00000000E+00
  0.00000000E+00  0.00000000E+00  0.00000000E+00
  0.00000000E+00  0.00000000E+00  0.00000000E+00
  0.00000000E+00  0.00000000E+00  0.00000000E+00
  0.00000000E+00  0.00000000E+00  0.00000000E+00
  0.00000000E+00  0.00000000E+00  0.00000000E+00
  0.00000000E+00  0.00000000E+00  0.00000000E+00
  0.00000000E+00  0.00000000E+00  0.00000000E+00
  0.00000000E+00  0.00000000E+00  0.00000000E+00
  0.00000000E+00  0.00000000E+00  0.00000000E+00
  0.00000000E+00  0.00000000E+00  0.00000000E+00
  0.00000000E+00  0.00000000E+00  0.00000000E+00
  0.00000000E+00  0.00000000E+00  0.00000000E+00
  0.00000000E+00  0.00000000E+00  0.00000000E+00
  0.00000000E+00  0.00000000E+00  0.00000000E+00
  0.00000000E+00  0.00000000E+00  0.00000000E+00
  0.00000000E+00  0.00000000E+00  0.00000000E+00
  0.00000000E+00  0.00000000E+00  0.00000000E+00
  0.00000000E+00  0.00000000E+00  0.00000000E+00
  0.00000000E+00  0.00000000E+00  0.00000000E+00
  0.00000000E+00  0.00000000E+00  0.00000000E+00
  0.00000000E+00  0.00000000E+00  0.00000000E+00
  0.00000000E+00  0.00000000E+00  0.00000000E+00
  0.00000000E+00  0.00000000E+00  0.00000000E+00
  0.00000000E+00  0.00000000E+00  0.00000000E+00
  0.00000000E+00  0.00000000E+00  0.00000000E+00
  0.00000000E+00  0.00000000E+00  0.00000000E+00
