# Supplementary material for: From density functional theory to machine learning predictive models for electrical properties of spinel oxides
Source: Sci Rep. 2024 May 27;14:12150. doi: 10.1038/s41598-024-62788-4 (PMC11637019; doi:10.1038/s41598-024-62788-4)
Supplement: Supplementary file 1 — Supplementary Information 1. [file 41598_2024_62788_MOESM1_ESM.zip › contcars/FC_contcars/Co6Fe2Co9Fe7/CONTCAR]

(Co6Fe2)[Co9Fe7]O32                     
   1.00000000000000     
     8.4059076848641556    0.0129843044938266    0.0020236874997364
     0.0126747510840671    8.4614318416175749   -0.0024769565831483
     0.0018114180756331   -0.0022631182441418    8.3110043074698527
   Fe   Co   O 
     9    15    32
Direct
  0.3735355633216813  0.8779117755954147  0.1202064954804953
  0.1279078682966741  0.3739036338023070  0.8731772416605068
  0.8718958164255426  0.3745246776475284  0.1289159937964115
  0.1215516143347770  0.8780994092590149  0.3776421520466826
  0.6255920713606073  0.1282861466603578  0.1273650628215535
  0.3779168630651952  0.6259483070652649  0.3784123854421040
  0.1220500746037416  0.6257427554579849  0.1209312693235987
  0.0014864029794808  0.4997411203484674  0.5022915711394020
  0.7479784302610355  0.2511131349500317  0.7573811977828981
  0.6280517981011613  0.6216779161423958  0.6261481863852438
  0.8732462153724043  0.1263469837822697  0.3802302721094790
  0.3743220670352798  0.1253854414577873  0.8702805897789290
  0.3803832325226963  0.3713455581127718  0.6213315289330126
  0.8755231090955675  0.6233949546266899  0.8718511640678983
  0.8743611566074634  0.8744015068936761  0.6269867789878489
  0.6234177111057306  0.3731240450493729  0.3816292169351740
  0.6261927002537320  0.8726407125168620  0.8717578698823303
  0.1228568428525705  0.1254150735504567  0.6231118508398623
  0.9999497110879076  0.9976979048633510  0.9936184873727569
  0.5015281048378455  0.4985013170375865  0.9969147285686901
  0.5014776076267893  0.9985556809992246  0.5030168029209037
  0.2510559295458492  0.2492221240425039  0.2475161412887346
  0.2477849109429613  0.7534133188581862  0.7495281239435343
  0.7503566078772650  0.7519751478783760  0.2492490316981275
  0.3762281560459542  0.3870015473519217  0.3890087582014417
  0.6078109863083156  0.1172781587454139  0.8773105434726958
  0.1066140789795895  0.8854960235955218  0.6187477600401436
  0.8823869387827799  0.6169726265534763  0.1062393158486543
  0.1304470174412771  0.6331716891130270  0.3699175822389336
  0.8682162219273550  0.8516186642012045  0.8618965837834267
  0.6356070443519428  0.3648174912719355  0.1296664871159763
  0.3653057868714953  0.1326241265191967  0.6382680525687405
  0.6302431392495720  0.1313978807343403  0.3650606471087485
  0.1323122034585253  0.3683912375742153  0.6300497840118382
  0.3644681457605969  0.6359131780942278  0.1309081384197199
  0.1082600903523314  0.6145221211333336  0.8796187777284317
  0.6164975208030583  0.8830083522442251  0.1069591973949358
  0.8833142489404793  0.1210737070673815  0.6372662099201207
  0.3836256360945853  0.8948041492912253  0.8776153471065200
  0.6168439020908352  0.6217123094825041  0.3917658116720162
  0.1155403989176094  0.3864306965788060  0.1137545876682537
  0.1424716881666583  0.1340603944559362  0.8622076203314890
  0.8737451142424675  0.3751834125888251  0.3683227113328655
  0.6417547757551674  0.8644076101497049  0.6382351705468210
  0.6444323667156979  0.6317982268763629  0.8634059480075535
  0.1325208270208833  0.8649339781559888  0.1341285359846367
  0.1219927881150511  0.1158677934282792  0.3901163587958862
  0.6177630982535334  0.3824849373710038  0.6319742383379676
  0.8831775744340646  0.3901255309094509  0.8800423648303095
  0.3860762614124269  0.6159920744817597  0.6214494378662394
  0.3638945351386198  0.8648858585929631  0.3662506430916750
  0.8645950733262708  0.1371814071492494  0.1213847584044316
  0.8703454015584953  0.6249573870391458  0.6383111362545293
  0.3833358225186316  0.1157011511185644  0.1052869609117195
  0.8838755323379885  0.8800999778816418  0.3930363197124151
  0.3658792151137931  0.3577166536513090  0.8623020680846878
 
  0.00000000E+00  0.00000000E+00  0.00000000E+00
  0.00000000E+00  0.00000000E+00  0.00000000E+00
  0.00000000E+00  0.00000000E+00  0.00000000E+00
  0.00000000E+00  0.00000000E+00  0.00000000E+00
  0.00000000E+00  0.00000000E+00  0.00000000E+00
  0.00000000E+00  0.00000000E+00  0.00000000E+00
  0.00000000E+00  0.00000000E+00  0.00000000E+00
  0.00000000E+00  0.00000000E+00  0.00000000E+00
  0.00000000E+00  0.00000000E+00  0.00000000E+00
  0.00000000E+00  0.00000000E+00  0.00000000E+00
  0.00000000E+00  0.00000000E+00  0.00000000E+00
  0.00000000E+00  0.00000000E+00  0.00000000E+00
  0.00000000E+00  0.00000000E+00  0.00000000E+00
  0.00000000E+00  0.00000000E+00  0.00000000E+00
  0.00000000E+00  0.00000000E+00  0.00000000E+00
  0.00000000E+00  0.00000000E+00  0.00000000E+00
  0.00000000E+00  0.00000000E+00  0.00000000E+00
  0.00000000E+00  0.00000000E+00  0.00000000E+00
  0.00000000E+00  0.00000000E+00  0.00000000E+00
  0.00000000E+00  0.00000000E+00  0.00000000E+00
  0.00000000E+00  0.00000000E+00  0.00000000E+00
  0.00000000E+00  0.00000000E+00  0.00000000E+00
  0.00000000E+00  0.00000000E+00  0.00000000E+00
  0.00000000E+00  0.00000000E+00  0.00000000E+00
  0.00000000E+00  0.00000000E+00  0.00000000E+00
  0.00000000E+00  0.00000000E+00  0.00000000E+00
  0.00000000E+00  0.00000000E+00  0.00000000E+00
  0.00000000E+00  0.00000000E+00  0.00000000E+00
  0.00000000E+00  0.00000000E+00  0.00000000E+00
  0.00000000E+00  0.00000000E+00  0.00000000E+00
  0.00000000E+00  0.00000000E+00  0.00000000E+00
  0.00000000E+00  0.00000000E+00  0.00000000E+00
  0.00000000E+00  0.00000000E+00  0.00000000E+00
  0.00000000E+00  0.00000000E+00  0.00000000E+00
  0.00000000E+00  0.00000000E+00  0.00000000E+00
  0.00000000E+00  0.00000000E+00  0.00000000E+00
  0.00000000E+00  0.00000000E+00  0.00000000E+00
  0.00000000E+00  0.00000000E+00  0.00000000E+00
  0.00000000E+00  0.00000000E+00  0.00000000E+00
  0.00000000E+00  0.00000000E+00  0.00000000E+00
  0.00000000E+00  0.00000000E+00  0.00000000E+00
  0.00000000E+00  0.00000000E+00  0.00000000E+00
  0.00000000E+00  0.00000000E+00  0.00000000E+00
  0.00000000E+00  0.00000000E+00  0.00000000E+00
  0.00000000E+00  0.00000000E+00  0.00000000E+00
  0.00000000E+00  0.00000000E+00  0.00000000E+00
  0.00000000E+00  0.00000000E+00  0.00000000E+00
  0.00000000E+00  0.00000000E+00  0.00000000E+00
  0.00000000E+00  0.00000000E+00  0.00000000E+00
  0.00000000E+00  0.00000000E+00  0.00000000E+00
  0.00000000E+00  0.00000000E+00  0.00000000E+00
  0.00000000E+00  0.00000000E+00  0.00000000E+00
  0.00000000E+00  0.00000000E+00  0.00000000E+00
  0.00000000E+00  0.00000000E+00  0.00000000E+00
  0.00000000E+00  0.00000000E+00  0.00000000E+00
  0.00000000E+00  0.00000000E+00  0.00000000E+00
