# Supplementary material for: From density functional theory to machine learning predictive models for electrical properties of spinel oxides
Source: Sci Rep. 2024 May 27;14:12150. doi: 10.1038/s41598-024-62788-4 (PMC11637019; doi:10.1038/s41598-024-62788-4)
Supplement: Supplementary file 1 — Supplementary Information 1. [file 41598_2024_62788_MOESM1_ESM.zip › contcars/FC_contcars/Co7Fe1Co12Fe4/CONTCAR]

(Co7Fe1)[Co12Fe4]O32                    
   1.00000000000000     
     8.3769527782124520   -0.0009812604969437   -0.0089835050553182
    -0.0009883132512764    8.3584020605995626   -0.0161903185041501
    -0.0090182661867277   -0.0161978956942404    8.3430308897619572
   Fe   Co   O 
     5    19    32
Direct
  0.8731896739810949  0.6237511105546076  0.8748586935028655
  0.8707364928494314  0.8744363632447332  0.6225801400273738
  0.3739767360388697  0.6233376888574469  0.3779982597087894
  0.1287243071455464  0.1284365159929592  0.6207860440115596
  0.5016711391890354  0.4994562804953517  0.9952990274509332
  0.6220887432230171  0.6209618806960222  0.6254538290346261
  0.3798755143766570  0.8742487700023176  0.1238957064048165
  0.8713123308805919  0.1269194839448886  0.3688061513674441
  0.1279525694538748  0.3778927534567700  0.8770272611856313
  0.8726884831223671  0.3749262236060318  0.1268256820172198
  0.3836768515873530  0.1245428773180279  0.8755936858731772
  0.1249517925576953  0.8720138183042394  0.3676178078616559
  0.6268412330741384  0.1265968885652455  0.1290701117094954
  0.3766343363881646  0.3757080930604886  0.6243801357302914
  0.1250539555427821  0.6241382810377516  0.1275026113952080
  0.6247427568509352  0.3755954242362307  0.3800818786165081
  0.6185240990715855  0.8757447821673736  0.8757783352692385
  0.0045165224496984  0.0017477367283618  0.9964745391688083
  0.9996392033681758  0.4987338576784666  0.5018319197185122
  0.5011950849216120  0.0009805244939756  0.5002733251602507
  0.7482554257018137  0.2521908717490149  0.7479907262929189
  0.2505355701907845  0.2488197208637075  0.2459031177441133
  0.2492347241818607  0.7483863891637128  0.7468076662338703
  0.7468402185106555  0.7456473820484177  0.2541938884472685
  0.3801794187622036  0.3791928835499405  0.3900006729032697
  0.6086943608861191  0.1235742535239197  0.8804285294099259
  0.1165222750288919  0.8847115100019920  0.6097620642797779
  0.8782747734726186  0.6099677449477880  0.1166622026984001
  0.1365908982599962  0.6348414238706397  0.3748761306301560
  0.8713894401221296  0.8644616817888178  0.8639565045172262
  0.6305585867954946  0.3738970949447449  0.1317089490188579
  0.3691043351098529  0.1436129152725556  0.6326741198168264
  0.6365677563349976  0.1436888925532571  0.3743877645411260
  0.1445834540727660  0.3685061677910326  0.6327894035809152
  0.3743545910192836  0.6279845894333533  0.1325019015279310
  0.1154602027584772  0.6082525990408314  0.8769092629997104
  0.6104654294111000  0.8803715452899752  0.1237231878815024
  0.8844770517520431  0.1180579041785421  0.6123989096341944
  0.3706656057479947  0.8864765762727558  0.8879351119249748
  0.6145200555028367  0.6075784915956106  0.3945589655438724
  0.1192388048125466  0.3757550338402709  0.1229734711849062
  0.1393315331251301  0.1409663185347938  0.8649482634023755
  0.8622307056931788  0.3694007302075875  0.3674067273607875
  0.6317280280354751  0.8559096742048027  0.6291703554584842
  0.6313585333337599  0.6266503933797054  0.8596276477944684
  0.1382747544398129  0.8730161487225701  0.1360465226317089
  0.1182628252239439  0.1199545655465855  0.3793743027155401
  0.6069085137269141  0.3906316459978783  0.6189511555500857
  0.8857374369075330  0.3810077727655639  0.8847818336914486
  0.3914278002828695  0.6077473240974243  0.6181244496794349
  0.3688508556105106  0.8633733239686663  0.3679596485379548
  0.8755518412161649  0.1397243992623274  0.1332530919480135
  0.8551419620771270  0.6305754323029120  0.6331636798600684
  0.3776635039784679  0.1188579580868634  0.1234917033185639
  0.8825786451228836  0.8839170987822698  0.3801001551856373
  0.3704482567190794  0.3721221879778867  0.8583227668393008
 
  0.00000000E+00  0.00000000E+00  0.00000000E+00
  0.00000000E+00  0.00000000E+00  0.00000000E+00
  0.00000000E+00  0.00000000E+00  0.00000000E+00
  0.00000000E+00  0.00000000E+00  0.00000000E+00
  0.00000000E+00  0.00000000E+00  0.00000000E+00
  0.00000000E+00  0.00000000E+00  0.00000000E+00
  0.00000000E+00  0.00000000E+00  0.00000000E+00
  0.00000000E+00  0.00000000E+00  0.00000000E+00
  0.00000000E+00  0.00000000E+00  0.00000000E+00
  0.00000000E+00  0.00000000E+00  0.00000000E+00
  0.00000000E+00  0.00000000E+00  0.00000000E+00
  0.00000000E+00  0.00000000E+00  0.00000000E+00
  0.00000000E+00  0.00000000E+00  0.00000000E+00
  0.00000000E+00  0.00000000E+00  0.00000000E+00
  0.00000000E+00  0.00000000E+00  0.00000000E+00
  0.00000000E+00  0.00000000E+00  0.00000000E+00
  0.00000000E+00  0.00000000E+00  0.00000000E+00
  0.00000000E+00  0.00000000E+00  0.00000000E+00
  0.00000000E+00  0.00000000E+00  0.00000000E+00
  0.00000000E+00  0.00000000E+00  0.00000000E+00
  0.00000000E+00  0.00000000E+00  0.00000000E+00
  0.00000000E+00  0.00000000E+00  0.00000000E+00
  0.00000000E+00  0.00000000E+00  0.00000000E+00
  0.00000000E+00  0.00000000E+00  0.00000000E+00
  0.00000000E+00  0.00000000E+00  0.00000000E+00
  0.00000000E+00  0.00000000E+00  0.00000000E+00
  0.00000000E+00  0.00000000E+00  0.00000000E+00
  0.00000000E+00  0.00000000E+00  0.00000000E+00
  0.00000000E+00  0.00000000E+00  0.00000000E+00
  0.00000000E+00  0.00000000E+00  0.00000000E+00
  0.00000000E+00  0.00000000E+00  0.00000000E+00
  0.00000000E+00  0.00000000E+00  0.00000000E+00
  0.00000000E+00  0.00000000E+00  0.00000000E+00
  0.00000000E+00  0.00000000E+00  0.00000000E+00
  0.00000000E+00  0.00000000E+00  0.00000000E+00
  0.00000000E+00  0.00000000E+00  0.00000000E+00
  0.00000000E+00  0.00000000E+00  0.00000000E+00
  0.00000000E+00  0.00000000E+00  0.00000000E+00
  0.00000000E+00  0.00000000E+00  0.00000000E+00
  0.00000000E+00  0.00000000E+00  0.00000000E+00
  0.00000000E+00  0.00000000E+00  0.00000000E+00
  0.00000000E+00  0.00000000E+00  0.00000000E+00
  0.00000000E+00  0.00000000E+00  0.00000000E+00
  0.00000000E+00  0.00000000E+00  0.00000000E+00
  0.00000000E+00  0.00000000E+00  0.00000000E+00
  0.00000000E+00  0.00000000E+00  0.00000000E+00
  0.00000000E+00  0.00000000E+00  0.00000000E+00
  0.00000000E+00  0.00000000E+00  0.00000000E+00
  0.00000000E+00  0.00000000E+00  0.00000000E+00
  0.00000000E+00  0.00000000E+00  0.00000000E+00
  0.00000000E+00  0.00000000E+00  0.00000000E+00
  0.00000000E+00  0.00000000E+00  0.00000000E+00
  0.00000000E+00  0.00000000E+00  0.00000000E+00
  0.00000000E+00  0.00000000E+00  0.00000000E+00
  0.00000000E+00  0.00000000E+00  0.00000000E+00
  0.00000000E+00  0.00000000E+00  0.00000000E+00
