# Supplementary material for: From density functional theory to machine learning predictive models for electrical properties of spinel oxides
Source: Sci Rep. 2024 May 27;14:12150. doi: 10.1038/s41598-024-62788-4 (PMC11637019; doi:10.1038/s41598-024-62788-4)
Supplement: Supplementary file 1 — Supplementary Information 1. [file 41598_2024_62788_MOESM1_ESM.zip › contcars/FC_contcars/Co7Fe1Co14Fe2/CONTCAR]

(Co7Fe1)[Co14Fe2]O32                    
   1.00000000000000     
     8.4431365384877051   -0.0149384285002011   -0.0030906773589220
    -0.0152582420987657    8.2038618450912697    0.0023071507563013
    -0.0029760477062044    0.0022384633198863    8.3235684377525576
   Fe   Co   O 
     3    21    32
Direct
  0.1268805261348191  0.8766191483728818  0.3742386861585416
  0.8707141735242558  0.8751376684582084  0.6289516126762322
  0.7484009053245018  0.7497705165319246  0.2517236820469009
  0.6224980525336292  0.6227615595488274  0.6266937990476862
  0.3734759949487056  0.8734184992153331  0.1248627358942045
  0.8755205039648004  0.1295260057325720  0.3780632289482853
  0.1286115248263400  0.3766924018055278  0.8723577233309712
  0.8734428244663803  0.3739240725637174  0.1240170443766715
  0.3769730463236769  0.1248027963610383  0.8718326718841212
  0.6249553275022635  0.1238074891169347  0.1239131829156719
  0.3762598805924711  0.3758871734526608  0.6261257152189827
  0.8733003344388663  0.6216657015554503  0.8761885222119972
  0.3767619187704909  0.6232064315395576  0.3744530955785947
  0.1247280726224105  0.6244557197436933  0.1242667751502253
  0.6255001677129144  0.3741854067557355  0.3740923765330848
  0.6236965643232963  0.8749813335737002  0.8757077272149729
  0.1269881290198711  0.1269289380697742  0.6242848354227988
  0.0053726355343500  0.0072292289166995  0.9998902794738740
  0.0013724590115771  0.5012786391590254  0.4999910741969771
  0.5013054343963645  0.4976232720312623  0.0027597408361402
  0.5044814144936183  0.0050720488244806  0.4998944920243460
  0.7463983599372668  0.2545761045120543  0.7485743079495890
  0.2467516766859319  0.2554465575662164  0.2461323136707279
  0.2477956942512662  0.7453420357921203  0.7517215208961332
  0.3788114768346205  0.3673606283605082  0.3838318007444883
  0.6088534856474510  0.1139236909252617  0.8752742064172594
  0.1166284764729397  0.8868595453187424  0.6200037593180312
  0.8787037227022978  0.6120007074851799  0.1273504758083064
  0.1320222021891340  0.6302428712228902  0.3722803659501821
  0.8624133577791966  0.8767588445166297  0.8652751417764009
  0.6356008566962004  0.3744886591039105  0.1271599660455820
  0.3744912910367688  0.1316956074802746  0.6386925713796998
  0.6446118339365583  0.1288242357299154  0.3717386955602748
  0.1363899170208782  0.3655225918065241  0.6258659535312177
  0.3704769470459794  0.6340218175350429  0.1231697147514623
  0.1161930947276915  0.6243505573558323  0.8800289968676367
  0.6139987980646211  0.8729349029519753  0.1164017150347618
  0.8788699135463816  0.1209463061554672  0.6114442983594373
  0.3800756335559186  0.8884564012657918  0.8785160950641142
  0.6168951265780578  0.6208908593996014  0.3826128938572495
  0.1142699454080542  0.3715174263141847  0.1166861812570446
  0.1498578836033744  0.1327195522135938  0.8589791747898730
  0.8720597283071925  0.3623010662639743  0.3702053525587061
  0.6328488264324577  0.8718607499737416  0.6313680225027412
  0.6288901469108765  0.6339803193282805  0.8724793622910809
  0.1365760699289851  0.8734646562247619  0.1387889315815656
  0.1075855651440563  0.1208907786449700  0.3850737192132669
  0.6112772927471184  0.3730040089588584  0.6210094612648263
  0.8802583287155201  0.3668612129243272  0.8828209339353990
  0.3761066618124289  0.6179456405007144  0.6247358547445145
  0.3665652737811200  0.8793690996725729  0.3706139248854967
  0.8700537404597810  0.1368777886683716  0.1448324956645379
  0.8707299590285373  0.6292331534331126  0.6251178649833733
  0.3767215958973580  0.1154232854399879  0.1084854154158919
  0.8830787882972189  0.8891483163997407  0.3820937144710328
  0.3758984383511432  0.3617859692258918  0.8663257963168149
 
  0.00000000E+00  0.00000000E+00  0.00000000E+00
  0.00000000E+00  0.00000000E+00  0.00000000E+00
  0.00000000E+00  0.00000000E+00  0.00000000E+00
  0.00000000E+00  0.00000000E+00  0.00000000E+00
  0.00000000E+00  0.00000000E+00  0.00000000E+00
  0.00000000E+00  0.00000000E+00  0.00000000E+00
  0.00000000E+00  0.00000000E+00  0.00000000E+00
  0.00000000E+00  0.00000000E+00  0.00000000E+00
  0.00000000E+00  0.00000000E+00  0.00000000E+00
  0.00000000E+00  0.00000000E+00  0.00000000E+00
  0.00000000E+00  0.00000000E+00  0.00000000E+00
  0.00000000E+00  0.00000000E+00  0.00000000E+00
  0.00000000E+00  0.00000000E+00  0.00000000E+00
  0.00000000E+00  0.00000000E+00  0.00000000E+00
  0.00000000E+00  0.00000000E+00  0.00000000E+00
  0.00000000E+00  0.00000000E+00  0.00000000E+00
  0.00000000E+00  0.00000000E+00  0.00000000E+00
  0.00000000E+00  0.00000000E+00  0.00000000E+00
  0.00000000E+00  0.00000000E+00  0.00000000E+00
  0.00000000E+00  0.00000000E+00  0.00000000E+00
  0.00000000E+00  0.00000000E+00  0.00000000E+00
  0.00000000E+00  0.00000000E+00  0.00000000E+00
  0.00000000E+00  0.00000000E+00  0.00000000E+00
  0.00000000E+00  0.00000000E+00  0.00000000E+00
  0.00000000E+00  0.00000000E+00  0.00000000E+00
  0.00000000E+00  0.00000000E+00  0.00000000E+00
  0.00000000E+00  0.00000000E+00  0.00000000E+00
  0.00000000E+00  0.00000000E+00  0.00000000E+00
  0.00000000E+00  0.00000000E+00  0.00000000E+00
  0.00000000E+00  0.00000000E+00  0.00000000E+00
  0.00000000E+00  0.00000000E+00  0.00000000E+00
  0.00000000E+00  0.00000000E+00  0.00000000E+00
  0.00000000E+00  0.00000000E+00  0.00000000E+00
  0.00000000E+00  0.00000000E+00  0.00000000E+00
  0.00000000E+00  0.00000000E+00  0.00000000E+00
  0.00000000E+00  0.00000000E+00  0.00000000E+00
  0.00000000E+00  0.00000000E+00  0.00000000E+00
  0.00000000E+00  0.00000000E+00  0.00000000E+00
  0.00000000E+00  0.00000000E+00  0.00000000E+00
  0.00000000E+00  0.00000000E+00  0.00000000E+00
  0.00000000E+00  0.00000000E+00  0.00000000E+00
  0.00000000E+00  0.00000000E+00  0.00000000E+00
  0.00000000E+00  0.00000000E+00  0.00000000E+00
  0.00000000E+00  0.00000000E+00  0.00000000E+00
  0.00000000E+00  0.00000000E+00  0.00000000E+00
  0.00000000E+00  0.00000000E+00  0.00000000E+00
  0.00000000E+00  0.00000000E+00  0.00000000E+00
  0.00000000E+00  0.00000000E+00  0.00000000E+00
  0.00000000E+00  0.00000000E+00  0.00000000E+00
  0.00000000E+00  0.00000000E+00  0.00000000E+00
  0.00000000E+00  0.00000000E+00  0.00000000E+00
  0.00000000E+00  0.00000000E+00  0.00000000E+00
  0.00000000E+00  0.00000000E+00  0.00000000E+00
  0.00000000E+00  0.00000000E+00  0.00000000E+00
  0.00000000E+00  0.00000000E+00  0.00000000E+00
  0.00000000E+00  0.00000000E+00  0.00000000E+00
