# Supplementary material for: From density functional theory to machine learning predictive models for electrical properties of spinel oxides
Source: Sci Rep. 2024 May 27;14:12150. doi: 10.1038/s41598-024-62788-4 (PMC11637019; doi:10.1038/s41598-024-62788-4)
Supplement: Supplementary file 1 — Supplementary Information 1. [file 41598_2024_62788_MOESM1_ESM.zip › contcars/FC_contcars/Co7Fe1Co2Fe14/CONTCAR]

(Co7Fe1)[Co2Fe14]O32                    
   1.00000000000000     
     8.4590919345135127    0.0144535751080584   -0.0014270053572757
     0.0144816788837224    8.4372070121553282    0.0000237538533320
    -0.0014353924275128    0.0000268842721397    8.4383492202202923
   Fe   Co   O 
    15     9    32
Direct
  0.6275544537769804  0.6239088621372417  0.6270666851036992
  0.3730000667617048  0.8754359407103323  0.1272989455280751
  0.8767423486009633  0.1225532932878508  0.3745217437744941
  0.1231841275562502  0.3782556796453207  0.8734211280602935
  0.8732249217729020  0.3776731298491924  0.1230472962402231
  0.3766454331347262  0.1255521602493346  0.8741683618573575
  0.6237081249034162  0.1251823467074971  0.1260865850360062
  0.3749749910420022  0.3755000970318250  0.6246717494315064
  0.8785134844767910  0.8711013640324481  0.6248478315745558
  0.3723682651025300  0.6274392080083331  0.3762119405301547
  0.1214272287891589  0.6283855194888801  0.1251365910151563
  0.6250846581308593  0.3755071059083264  0.3752645847719904
  0.6266018395494655  0.8718491831075497  0.8760452258792810
  0.1270147154011809  0.1226714219608027  0.6218321436137515
  0.0001165233366720  0.9997163921837782  0.9989679684316783
  0.1253508436952586  0.8747253518194924  0.3751504871974802
  0.8745192956959116  0.6244565857566116  0.8750002444964338
  0.0000159857382869  0.5025629717060127  0.5009584730323127
  0.5008678888829436  0.5016483943871037  0.0000547525269070
  0.4991157059255897  0.9979124603879725  0.5000054581258482
  0.7515538030281590  0.2510284939611722  0.7498723765323660
  0.2484716541024525  0.2492733728675631  0.2500738295504163
  0.2475904447843860  0.7497222453581500  0.7488676979959976
  0.7524276203820648  0.7499478055620017  0.2492918856288711
  0.3832381420750224  0.3859150326362908  0.3840932522142566
  0.6173071303460205  0.1140854827786484  0.8844645615017583
  0.1169224035849794  0.8831012212604321  0.6071851884121955
  0.8828852306380597  0.6169891955292854  0.1068290756945558
  0.1321731669197490  0.6427836853128426  0.3664826942214887
  0.8658217721226791  0.8553676601771372  0.8657134133881357
  0.6336414675596274  0.3660263191491353  0.1355411364444024
  0.3664524328814593  0.1347145222664565  0.6343506107524846
  0.6353440455839419  0.1332451005365982  0.3667942653880587
  0.1350310692512693  0.3648738572995214  0.6325687604070467
  0.3633561668049694  0.6349657516665204  0.1344024410181035
  0.1065249134214952  0.6184590039830766  0.8837428598588630
  0.6141285890528323  0.8842611773190683  0.1172588545023103
  0.8864151922355887  0.1133859802671182  0.6164329537412172
  0.3841403443949361  0.8829946585481068  0.8848640271765902
  0.6157044616912728  0.6171830945746777  0.3851922473499059
  0.1137429861224959  0.3859785598044425  0.1154627657310385
  0.1369104995471631  0.1352375853416490  0.8636372155657810
  0.8664444964889455  0.3662957534850193  0.3653233131195677
  0.6366251619316401  0.8642549726766617  0.6341654097620477
  0.6429560800281209  0.6326318715942918  0.8669364349736739
  0.1349046321460605  0.8661133758983937  0.1441724852274007
  0.1160639499758531  0.1070823130456660  0.3824818399030931
  0.6153292502235246  0.3841448448248244  0.6149734727426051
  0.8840637153530224  0.3920652920353973  0.8831461537464946
  0.3857983103786680  0.6158113986738627  0.6169036478060406
  0.3569506571016774  0.8664640424571246  0.3672700870266965
  0.8620829565874075  0.1359066033934724  0.1347269097123132
  0.8666357713368740  0.6323635737153026  0.6432821954687000
  0.3842787845500126  0.1159407509623875  0.1146259030670223
  0.8933984682275806  0.8817061777942712  0.3837976951794673
  0.3646533268664101  0.3676407548774989  0.8653141429618216
 
  0.00000000E+00  0.00000000E+00  0.00000000E+00
  0.00000000E+00  0.00000000E+00  0.00000000E+00
  0.00000000E+00  0.00000000E+00  0.00000000E+00
  0.00000000E+00  0.00000000E+00  0.00000000E+00
  0.00000000E+00  0.00000000E+00  0.00000000E+00
  0.00000000E+00  0.00000000E+00  0.00000000E+00
  0.00000000E+00  0.00000000E+00  0.00000000E+00
  0.00000000E+00  0.00000000E+00  0.00000000E+00
  0.00000000E+00  0.00000000E+00  0.00000000E+00
  0.00000000E+00  0.00000000E+00  0.00000000E+00
  0.00000000E+00  0.00000000E+00  0.00000000E+00
  0.00000000E+00  0.00000000E+00  0.00000000E+00
  0.00000000E+00  0.00000000E+00  0.00000000E+00
  0.00000000E+00  0.00000000E+00  0.00000000E+00
  0.00000000E+00  0.00000000E+00  0.00000000E+00
  0.00000000E+00  0.00000000E+00  0.00000000E+00
  0.00000000E+00  0.00000000E+00  0.00000000E+00
  0.00000000E+00  0.00000000E+00  0.00000000E+00
  0.00000000E+00  0.00000000E+00  0.00000000E+00
  0.00000000E+00  0.00000000E+00  0.00000000E+00
  0.00000000E+00  0.00000000E+00  0.00000000E+00
  0.00000000E+00  0.00000000E+00  0.00000000E+00
  0.00000000E+00  0.00000000E+00  0.00000000E+00
  0.00000000E+00  0.00000000E+00  0.00000000E+00
  0.00000000E+00  0.00000000E+00  0.00000000E+00
  0.00000000E+00  0.00000000E+00  0.00000000E+00
  0.00000000E+00  0.00000000E+00  0.00000000E+00
  0.00000000E+00  0.00000000E+00  0.00000000E+00
  0.00000000E+00  0.00000000E+00  0.00000000E+00
  0.00000000E+00  0.00000000E+00  0.00000000E+00
  0.00000000E+00  0.00000000E+00  0.00000000E+00
  0.00000000E+00  0.00000000E+00  0.00000000E+00
  0.00000000E+00  0.00000000E+00  0.00000000E+00
  0.00000000E+00  0.00000000E+00  0.00000000E+00
  0.00000000E+00  0.00000000E+00  0.00000000E+00
  0.00000000E+00  0.00000000E+00  0.00000000E+00
  0.00000000E+00  0.00000000E+00  0.00000000E+00
  0.00000000E+00  0.00000000E+00  0.00000000E+00
  0.00000000E+00  0.00000000E+00  0.00000000E+00
  0.00000000E+00  0.00000000E+00  0.00000000E+00
  0.00000000E+00  0.00000000E+00  0.00000000E+00
  0.00000000E+00  0.00000000E+00  0.00000000E+00
  0.00000000E+00  0.00000000E+00  0.00000000E+00
  0.00000000E+00  0.00000000E+00  0.00000000E+00
  0.00000000E+00  0.00000000E+00  0.00000000E+00
  0.00000000E+00  0.00000000E+00  0.00000000E+00
  0.00000000E+00  0.00000000E+00  0.00000000E+00
  0.00000000E+00  0.00000000E+00  0.00000000E+00
  0.00000000E+00  0.00000000E+00  0.00000000E+00
  0.00000000E+00  0.00000000E+00  0.00000000E+00
  0.00000000E+00  0.00000000E+00  0.00000000E+00
  0.00000000E+00  0.00000000E+00  0.00000000E+00
  0.00000000E+00  0.00000000E+00  0.00000000E+00
  0.00000000E+00  0.00000000E+00  0.00000000E+00
  0.00000000E+00  0.00000000E+00  0.00000000E+00
  0.00000000E+00  0.00000000E+00  0.00000000E+00
