# Supplementary material for: From density functional theory to machine learning predictive models for electrical properties of spinel oxides
Source: Sci Rep. 2024 May 27;14:12150. doi: 10.1038/s41598-024-62788-4 (PMC11637019; doi:10.1038/s41598-024-62788-4)
Supplement: Supplementary file 1 — Supplementary Information 1. [file 41598_2024_62788_MOESM1_ESM.zip › contcars/FC_contcars/Co7Fe1Co8Fe8/CONTCAR]

(Co7Fe1)[Co8Fe8]O32                     
   1.00000000000000     
     8.3065427557577696   -0.0176163110253061    0.0063254608053809
    -0.0176152326587848    8.3532692634813284   -0.0015055488475073
     0.0062213206144001   -0.0015559252590689    8.3860641844814374
   Fe   Co   O 
     9    15    32
Direct
  0.6171995491774780  0.6260403568828110  0.6262538185361493
  0.8773301352236871  0.1256923598873314  0.3739787600941256
  0.1281867548916509  0.3736423614051105  0.8743682062961398
  0.1301378237655868  0.8758378265847071  0.3737375765388578
  0.6243469769009593  0.1235760201192875  0.1223895762069063
  0.8735184131700962  0.6256160212089625  0.8797760980812370
  0.8752938959895715  0.8809281939684723  0.6288039168617416
  0.6196207784278229  0.3769667556785876  0.3728930849134500
  0.0044281041047896  0.4984199137993954  0.5028124678004957
  0.3759494674490469  0.8713415380658489  0.1244094824541122
  0.8795602810066612  0.3782474093387478  0.1251075304187950
  0.3749211588001558  0.1213254654548308  0.8714190651262896
  0.3731523803922698  0.3748093498001168  0.6225039376498884
  0.3736772336582774  0.6243758740029861  0.3749380091033672
  0.1244993822356903  0.6195760966035806  0.1257820198841628
  0.6208025335399725  0.8744299170468750  0.8768149371967127
  0.1288792646660397  0.1264495787502256  0.6240481205210955
  0.0046615749998153  0.9982906383865711  0.9987823357996746
  0.4960480795537663  0.5023442560587270  0.0005982062801166
  0.4964728454475278  0.9997947591869547  0.5003072532691917
  0.7454589794693618  0.2479276408357833  0.7505194389995964
  0.2557002776453672  0.2467608490084956  0.2514043378680313
  0.2535776289529750  0.7518483960518907  0.7511748153407893
  0.7441095733852734  0.7532980918783068  0.2481848345615703
  0.3798091525111289  0.3918513302801543  0.3919382941945884
  0.6078142526477990  0.1064817921851073  0.8819836625412734
  0.1211101745814602  0.8940695485469448  0.6171866190749498
  0.8878943321906050  0.6264327568894927  0.1166306325677340
  0.1375215650825155  0.6306338486923622  0.3727711503346853
  0.8578169717562147  0.8678545704053562  0.8657792027314102
  0.6256446419300303  0.3636619390872866  0.1360213974775917
  0.3597835952930311  0.1426521737842847  0.6298000906002770
  0.6345572307466583  0.1347479024787859  0.3668101632149146
  0.1385550566938107  0.3608658669996885  0.6293336207321261
  0.3655640238892204  0.6395629211900840  0.1434791493400454
  0.1163279135812587  0.6159284129874365  0.8815266225421254
  0.6074909303131690  0.8816375438917063  0.1071304099052881
  0.8924662896315994  0.1189580216231718  0.6171873359994038
  0.3896836440221492  0.8809713983208312  0.8925996348885405
  0.6059572602476067  0.6187740249081202  0.3848172337856255
  0.1309985958810884  0.3849417828957939  0.1126881117553964
  0.1416527784096004  0.1323831569379195  0.8556484067305661
  0.8688375307521383  0.3718362052578854  0.3752519210606664
  0.6300965982336635  0.8670881663336871  0.6430344960280721
  0.6309711830780600  0.6421524778518730  0.8654191470526840
  0.1423598063708980  0.8639450343984763  0.1349752617019391
  0.1196811963313849  0.1163583796581449  0.3929698717532588
  0.6058639113970443  0.3840266892824076  0.6164198309549533
  0.8846515034738545  0.3850822990772613  0.8785461550269460
  0.3781654222975064  0.6090492394529150  0.6078050075908195
  0.3697139419327229  0.8568121206558175  0.3584784542226558
  0.8673992337500209  0.1282426474921365  0.1362300767545293
  0.8693967831443175  0.6320312906319074  0.6297198763496823
  0.3822029236774682  0.1039767270600578  0.1159306022256885
  0.8841965745797467  0.8834329094916740  0.3871352309881146
  0.3682818887184283  0.3660171512466164  0.8537445000709454
 
  0.00000000E+00  0.00000000E+00  0.00000000E+00
  0.00000000E+00  0.00000000E+00  0.00000000E+00
  0.00000000E+00  0.00000000E+00  0.00000000E+00
  0.00000000E+00  0.00000000E+00  0.00000000E+00
  0.00000000E+00  0.00000000E+00  0.00000000E+00
  0.00000000E+00  0.00000000E+00  0.00000000E+00
  0.00000000E+00  0.00000000E+00  0.00000000E+00
  0.00000000E+00  0.00000000E+00  0.00000000E+00
  0.00000000E+00  0.00000000E+00  0.00000000E+00
  0.00000000E+00  0.00000000E+00  0.00000000E+00
  0.00000000E+00  0.00000000E+00  0.00000000E+00
  0.00000000E+00  0.00000000E+00  0.00000000E+00
  0.00000000E+00  0.00000000E+00  0.00000000E+00
  0.00000000E+00  0.00000000E+00  0.00000000E+00
  0.00000000E+00  0.00000000E+00  0.00000000E+00
  0.00000000E+00  0.00000000E+00  0.00000000E+00
  0.00000000E+00  0.00000000E+00  0.00000000E+00
  0.00000000E+00  0.00000000E+00  0.00000000E+00
  0.00000000E+00  0.00000000E+00  0.00000000E+00
  0.00000000E+00  0.00000000E+00  0.00000000E+00
  0.00000000E+00  0.00000000E+00  0.00000000E+00
  0.00000000E+00  0.00000000E+00  0.00000000E+00
  0.00000000E+00  0.00000000E+00  0.00000000E+00
  0.00000000E+00  0.00000000E+00  0.00000000E+00
  0.00000000E+00  0.00000000E+00  0.00000000E+00
  0.00000000E+00  0.00000000E+00  0.00000000E+00
  0.00000000E+00  0.00000000E+00  0.00000000E+00
  0.00000000E+00  0.00000000E+00  0.00000000E+00
  0.00000000E+00  0.00000000E+00  0.00000000E+00
  0.00000000E+00  0.00000000E+00  0.00000000E+00
  0.00000000E+00  0.00000000E+00  0.00000000E+00
  0.00000000E+00  0.00000000E+00  0.00000000E+00
  0.00000000E+00  0.00000000E+00  0.00000000E+00
  0.00000000E+00  0.00000000E+00  0.00000000E+00
  0.00000000E+00  0.00000000E+00  0.00000000E+00
  0.00000000E+00  0.00000000E+00  0.00000000E+00
  0.00000000E+00  0.00000000E+00  0.00000000E+00
  0.00000000E+00  0.00000000E+00  0.00000000E+00
  0.00000000E+00  0.00000000E+00  0.00000000E+00
  0.00000000E+00  0.00000000E+00  0.00000000E+00
  0.00000000E+00  0.00000000E+00  0.00000000E+00
  0.00000000E+00  0.00000000E+00  0.00000000E+00
  0.00000000E+00  0.00000000E+00  0.00000000E+00
  0.00000000E+00  0.00000000E+00  0.00000000E+00
  0.00000000E+00  0.00000000E+00  0.00000000E+00
  0.00000000E+00  0.00000000E+00  0.00000000E+00
  0.00000000E+00  0.00000000E+00  0.00000000E+00
  0.00000000E+00  0.00000000E+00  0.00000000E+00
  0.00000000E+00  0.00000000E+00  0.00000000E+00
  0.00000000E+00  0.00000000E+00  0.00000000E+00
  0.00000000E+00  0.00000000E+00  0.00000000E+00
  0.00000000E+00  0.00000000E+00  0.00000000E+00
  0.00000000E+00  0.00000000E+00  0.00000000E+00
  0.00000000E+00  0.00000000E+00  0.00000000E+00
  0.00000000E+00  0.00000000E+00  0.00000000E+00
  0.00000000E+00  0.00000000E+00  0.00000000E+00
