# Supplementary material for: From density functional theory to machine learning predictive models for electrical properties of spinel oxides
Source: Sci Rep. 2024 May 27;14:12150. doi: 10.1038/s41598-024-62788-4 (PMC11637019; doi:10.1038/s41598-024-62788-4)
Supplement: Supplementary file 1 — Supplementary Information 1. [file 41598_2024_62788_MOESM1_ESM.zip › contcars/MC_contcars/Co1Mn7Co0Mn16/CONTCAR]

(Co1Mn7)[Co0Mn16]O32                    
   1.00000000000000     
     8.6607077760929041    0.0000000000000000    0.0000000000000000
     0.0000000000000000    8.6607077760929041    0.0000000000000000
     0.0000000000000000    0.0000000000000000    8.6607077760929041
   Mn   Co   O 
    23     1    32
Direct
  0.6267950031463414  0.6267950031463414  0.6267950031463414
  0.3666050207278815  0.8804352529989004  0.1195647470010996
  0.8804352529989004  0.1195647470010996  0.3666050207278815
  0.1195647470010996  0.3666050207278815  0.8804352529989004
  0.8804352529989004  0.3666050207278815  0.1195647470010996
  0.3666050207278815  0.1195647470010996  0.8804352529989004
  0.1195647470010996  0.8804352529989004  0.3666050207278815
  0.6333949792721185  0.1195647470010996  0.1195647470010996
  0.3732049968536586  0.3732049968536586  0.6267950031463414
  0.8804352529989004  0.6333949792721185  0.8804352529989004
  0.8804352529989004  0.8804352529989004  0.6333949792721185
  0.3732049968536586  0.6267950031463414  0.3732049968536586
  0.1195647470010996  0.6333949792721185  0.1195647470010996
  0.6267950031463414  0.3732049968536586  0.3732049968536586
  0.6333949792721185  0.8804352529989004  0.8804352529989004
  0.1195647470010996  0.1195647470010996  0.6333949792721185
  0.0000000000000000  0.5000000000000000  0.5000000000000000
  0.5000000000000000  0.5000000000000000  0.0000000000000000
  0.5000000000000000  0.0000000000000000  0.5000000000000000
  0.7535606464979310  0.2464393535020690  0.7535606464979310
  0.2464393535020690  0.2464393535020690  0.2464393535020690
  0.2464393535020690  0.7535606464979310  0.7535606464979310
  0.7535606464979310  0.7535606464979310  0.2464393535020690
  0.0000000000000000  0.0000000000000000  0.0000000000000000
  0.3847539779250368  0.3847539779250368  0.3847539779250368
  0.6184396405455175  0.1073487414914709  0.8926512585085291
  0.1073487414914709  0.8926512585085291  0.6184396405455175
  0.8926512585085291  0.6184396405455175  0.1073487414914709
  0.1249458034448168  0.6494306367450591  0.3505693632549409
  0.8794586447245578  0.8794586447245578  0.8794586447245578
  0.6494306367450591  0.3505693632549409  0.1249458034448168
  0.3505693632549409  0.1249458034448168  0.6494306367450591
  0.6494306367450591  0.1249458034448168  0.3505693632549409
  0.1249458034448168  0.3505693632549409  0.6494306367450591
  0.3505693632549409  0.6494306367450591  0.1249458034448168
  0.1073487414914709  0.6184396405455175  0.8926512585085291
  0.6184396405455175  0.8926512585085291  0.1073487414914709
  0.8926512585085291  0.1073487414914709  0.6184396405455175
  0.3815603594544825  0.8926512585085291  0.8926512585085291
  0.6152460220749632  0.6152460220749632  0.3847539779250368
  0.1073487414914709  0.3815603594544825  0.1073487414914709
  0.1205413552754422  0.1205413552754422  0.8794586447245578
  0.8750541965551832  0.3505693632549409  0.3505693632549409
  0.6494306367450591  0.8750541965551832  0.6494306367450591
  0.6494306367450591  0.6494306367450591  0.8750541965551832
  0.1205413552754422  0.8794586447245578  0.1205413552754422
  0.1073487414914709  0.1073487414914709  0.3815603594544825
  0.6152460220749632  0.3847539779250368  0.6152460220749632
  0.8926512585085291  0.3815603594544825  0.8926512585085291
  0.3847539779250368  0.6152460220749632  0.6152460220749632
  0.3505693632549409  0.8750541965551832  0.3505693632549409
  0.8794586447245578  0.1205413552754422  0.1205413552754422
  0.8750541965551832  0.6494306367450591  0.6494306367450591
  0.3815603594544825  0.1073487414914709  0.1073487414914709
  0.8926512585085291  0.8926512585085291  0.3815603594544825
  0.3505693632549409  0.3505693632549409  0.8750541965551832
 
  0.00000000E+00  0.00000000E+00  0.00000000E+00
  0.00000000E+00  0.00000000E+00  0.00000000E+00
  0.00000000E+00  0.00000000E+00  0.00000000E+00
  0.00000000E+00  0.00000000E+00  0.00000000E+00
  0.00000000E+00  0.00000000E+00  0.00000000E+00
  0.00000000E+00  0.00000000E+00  0.00000000E+00
  0.00000000E+00  0.00000000E+00  0.00000000E+00
  0.00000000E+00  0.00000000E+00  0.00000000E+00
  0.00000000E+00  0.00000000E+00  0.00000000E+00
  0.00000000E+00  0.00000000E+00  0.00000000E+00
  0.00000000E+00  0.00000000E+00  0.00000000E+00
  0.00000000E+00  0.00000000E+00  0.00000000E+00
  0.00000000E+00  0.00000000E+00  0.00000000E+00
  0.00000000E+00  0.00000000E+00  0.00000000E+00
  0.00000000E+00  0.00000000E+00  0.00000000E+00
  0.00000000E+00  0.00000000E+00  0.00000000E+00
  0.00000000E+00  0.00000000E+00  0.00000000E+00
  0.00000000E+00  0.00000000E+00  0.00000000E+00
  0.00000000E+00  0.00000000E+00  0.00000000E+00
  0.00000000E+00  0.00000000E+00  0.00000000E+00
  0.00000000E+00  0.00000000E+00  0.00000000E+00
  0.00000000E+00  0.00000000E+00  0.00000000E+00
  0.00000000E+00  0.00000000E+00  0.00000000E+00
  0.00000000E+00  0.00000000E+00  0.00000000E+00
  0.00000000E+00  0.00000000E+00  0.00000000E+00
  0.00000000E+00  0.00000000E+00  0.00000000E+00
  0.00000000E+00  0.00000000E+00  0.00000000E+00
  0.00000000E+00  0.00000000E+00  0.00000000E+00
  0.00000000E+00  0.00000000E+00  0.00000000E+00
  0.00000000E+00  0.00000000E+00  0.00000000E+00
  0.00000000E+00  0.00000000E+00  0.00000000E+00
  0.00000000E+00  0.00000000E+00  0.00000000E+00
  0.00000000E+00  0.00000000E+00  0.00000000E+00
  0.00000000E+00  0.00000000E+00  0.00000000E+00
  0.00000000E+00  0.00000000E+00  0.00000000E+00
  0.00000000E+00  0.00000000E+00  0.00000000E+00
  0.00000000E+00  0.00000000E+00  0.00000000E+00
  0.00000000E+00  0.00000000E+00  0.00000000E+00
  0.00000000E+00  0.00000000E+00  0.00000000E+00
  0.00000000E+00  0.00000000E+00  0.00000000E+00
  0.00000000E+00  0.00000000E+00  0.00000000E+00
  0.00000000E+00  0.00000000E+00  0.00000000E+00
  0.00000000E+00  0.00000000E+00  0.00000000E+00
  0.00000000E+00  0.00000000E+00  0.00000000E+00
  0.00000000E+00  0.00000000E+00  0.00000000E+00
  0.00000000E+00  0.00000000E+00  0.00000000E+00
  0.00000000E+00  0.00000000E+00  0.00000000E+00
  0.00000000E+00  0.00000000E+00  0.00000000E+00
  0.00000000E+00  0.00000000E+00  0.00000000E+00
  0.00000000E+00  0.00000000E+00  0.00000000E+00
  0.00000000E+00  0.00000000E+00  0.00000000E+00
  0.00000000E+00  0.00000000E+00  0.00000000E+00
  0.00000000E+00  0.00000000E+00  0.00000000E+00
  0.00000000E+00  0.00000000E+00  0.00000000E+00
  0.00000000E+00  0.00000000E+00  0.00000000E+00
  0.00000000E+00  0.00000000E+00  0.00000000E+00
