# Supplementary material for: From density functional theory to machine learning predictive models for electrical properties of spinel oxides
Source: Sci Rep. 2024 May 27;14:12150. doi: 10.1038/s41598-024-62788-4 (PMC11637019; doi:10.1038/s41598-024-62788-4)
Supplement: Supplementary file 1 — Supplementary Information 1. [file 41598_2024_62788_MOESM1_ESM.zip › contcars/MC_contcars/Co1Mn7Co11Mn5/CONTCAR]

(Co1Mn7)[Co11Mn5]O32                    
   1.00000000000000     
     8.7244145752203508    0.0068267638964668   -0.0255054049648788
     0.0070122748699115    8.6028982873568633   -0.0488243469507287
    -0.0262164926207493   -0.0486199978358556    8.2174121757937613
   Mn   Co   O 
    12    12    32
Direct
  0.3744966099391860  0.8759678918510119  0.1230798391860404
  0.8780203049901871  0.3742126128217294  0.1259923512827328
  0.1222081405058972  0.8754111973774883  0.3746986246834467
  0.6270195869422253  0.1231922407115746  0.1229090333211857
  0.8731623832495430  0.8759313315608424  0.6267729805245779
  0.0023080246858598  0.5078241430395067  0.4940103387459374
  0.5037815929165461  0.4997338844622021  0.9953962334546276
  0.5085826119521784  0.0041364180689385  0.5006194874124930
  0.7462504069146476  0.2483571689760211  0.7552307837239596
  0.2412179883773291  0.2477974755045622  0.2554268715466961
  0.2445321288907465  0.7480341197696347  0.7484904334823810
  0.7402913220089218  0.7488174417511999  0.2490647361195641
  0.6265308624594113  0.6283162570216803  0.6298457832413220
  0.8759408017656014  0.1185351557154988  0.3731108924361877
  0.1239244768672592  0.3702476779456063  0.8701049150844256
  0.3706200984191170  0.1214014660596376  0.8717939013370000
  0.3721759387467429  0.3737064033818669  0.6236535428304038
  0.8775890441953749  0.6298528653603839  0.8810366085464807
  0.3793661676475111  0.6262279742343253  0.3772202728980290
  0.1263529787919992  0.6230737814155134  0.1180529146289473
  0.6296855671175692  0.3755914353980572  0.3819433664563263
  0.6244414206942110  0.8752174751744661  0.8742907557803576
  0.1199316595183930  0.1327982502840044  0.6323978644925603
  0.0066543882079557  0.9962035561251028  0.0016893782027054
  0.3897745344654666  0.3846322897977643  0.3846058597106676
  0.6057470603950463  0.1112833251240701  0.8898077839976395
  0.0981156160461296  0.8838023706148874  0.6127819917628585
  0.8881836907127934  0.6315354861349505  0.1102867745242619
  0.1411259986368520  0.6464982286485963  0.3592268538459606
  0.8739435637287372  0.8698163361936793  0.8606329128672954
  0.6443741255316198  0.3586016426631318  0.1346332441400406
  0.3603718697356371  0.1315872052944727  0.6361202847346590
  0.6498622648078012  0.1378461738599270  0.3592723357550511
  0.1379011199173377  0.3608712789951696  0.6185623136360903
  0.3697714776261165  0.6459848731169302  0.1343515405619513
  0.1156994788313384  0.6157169458447100  0.8887931038784203
  0.5967345979505652  0.8897096932444057  0.1144085188042467
  0.8799891600874830  0.1042342404095677  0.6107339861040586
  0.3764135269103335  0.8857608150915937  0.8903335450339540
  0.6139654007575857  0.6116500920905779  0.3905625727766378
  0.1054278134398174  0.3919397413396410  0.1256328644544666
  0.1338164550229735  0.1311949730411541  0.8660511576237440
  0.8626299675364066  0.3674211956799311  0.3613412116640333
  0.6516999920503110  0.8659836520581266  0.6357667564893461
  0.6391220752756297  0.6381449492070530  0.8620943471978251
  0.1497030058916309  0.8674602343313609  0.1355603203049895
  0.1006606450746119  0.1024393293297194  0.3869481780143076
  0.6144259176612792  0.3856311714009095  0.6137794668022636
  0.8857003505155348  0.3890283993316004  0.8894790343409298
  0.3871991635446079  0.6171726513025320  0.6119562029901999
  0.3752487475134103  0.8651956855482439  0.3573156251904521
  0.8736397430470291  0.1183116404192930  0.1442306153314021
  0.8679113714331805  0.6480794236339094  0.6397805978581772
  0.3747130062266137  0.1026905023636715  0.1144953745348900
  0.8753517004419251  0.8762929483517965  0.3950754240848653
  0.3656920533797603  0.3628942815258327  0.8585472915659622
 
  0.00000000E+00  0.00000000E+00  0.00000000E+00
  0.00000000E+00  0.00000000E+00  0.00000000E+00
  0.00000000E+00  0.00000000E+00  0.00000000E+00
  0.00000000E+00  0.00000000E+00  0.00000000E+00
  0.00000000E+00  0.00000000E+00  0.00000000E+00
  0.00000000E+00  0.00000000E+00  0.00000000E+00
  0.00000000E+00  0.00000000E+00  0.00000000E+00
  0.00000000E+00  0.00000000E+00  0.00000000E+00
  0.00000000E+00  0.00000000E+00  0.00000000E+00
  0.00000000E+00  0.00000000E+00  0.00000000E+00
  0.00000000E+00  0.00000000E+00  0.00000000E+00
  0.00000000E+00  0.00000000E+00  0.00000000E+00
  0.00000000E+00  0.00000000E+00  0.00000000E+00
  0.00000000E+00  0.00000000E+00  0.00000000E+00
  0.00000000E+00  0.00000000E+00  0.00000000E+00
  0.00000000E+00  0.00000000E+00  0.00000000E+00
  0.00000000E+00  0.00000000E+00  0.00000000E+00
  0.00000000E+00  0.00000000E+00  0.00000000E+00
  0.00000000E+00  0.00000000E+00  0.00000000E+00
  0.00000000E+00  0.00000000E+00  0.00000000E+00
  0.00000000E+00  0.00000000E+00  0.00000000E+00
  0.00000000E+00  0.00000000E+00  0.00000000E+00
  0.00000000E+00  0.00000000E+00  0.00000000E+00
  0.00000000E+00  0.00000000E+00  0.00000000E+00
  0.00000000E+00  0.00000000E+00  0.00000000E+00
  0.00000000E+00  0.00000000E+00  0.00000000E+00
  0.00000000E+00  0.00000000E+00  0.00000000E+00
  0.00000000E+00  0.00000000E+00  0.00000000E+00
  0.00000000E+00  0.00000000E+00  0.00000000E+00
  0.00000000E+00  0.00000000E+00  0.00000000E+00
  0.00000000E+00  0.00000000E+00  0.00000000E+00
  0.00000000E+00  0.00000000E+00  0.00000000E+00
  0.00000000E+00  0.00000000E+00  0.00000000E+00
  0.00000000E+00  0.00000000E+00  0.00000000E+00
  0.00000000E+00  0.00000000E+00  0.00000000E+00
  0.00000000E+00  0.00000000E+00  0.00000000E+00
  0.00000000E+00  0.00000000E+00  0.00000000E+00
  0.00000000E+00  0.00000000E+00  0.00000000E+00
  0.00000000E+00  0.00000000E+00  0.00000000E+00
  0.00000000E+00  0.00000000E+00  0.00000000E+00
  0.00000000E+00  0.00000000E+00  0.00000000E+00
  0.00000000E+00  0.00000000E+00  0.00000000E+00
  0.00000000E+00  0.00000000E+00  0.00000000E+00
  0.00000000E+00  0.00000000E+00  0.00000000E+00
  0.00000000E+00  0.00000000E+00  0.00000000E+00
  0.00000000E+00  0.00000000E+00  0.00000000E+00
  0.00000000E+00  0.00000000E+00  0.00000000E+00
  0.00000000E+00  0.00000000E+00  0.00000000E+00
  0.00000000E+00  0.00000000E+00  0.00000000E+00
  0.00000000E+00  0.00000000E+00  0.00000000E+00
  0.00000000E+00  0.00000000E+00  0.00000000E+00
  0.00000000E+00  0.00000000E+00  0.00000000E+00
  0.00000000E+00  0.00000000E+00  0.00000000E+00
  0.00000000E+00  0.00000000E+00  0.00000000E+00
  0.00000000E+00  0.00000000E+00  0.00000000E+00
  0.00000000E+00  0.00000000E+00  0.00000000E+00
