# Supplementary material for: From density functional theory to machine learning predictive models for electrical properties of spinel oxides
Source: Sci Rep. 2024 May 27;14:12150. doi: 10.1038/s41598-024-62788-4 (PMC11637019; doi:10.1038/s41598-024-62788-4)
Supplement: Supplementary file 1 — Supplementary Information 1. [file 41598_2024_62788_MOESM1_ESM.zip › contcars/MC_contcars/Co1Mn7Co13Mn3/CONTCAR]

(Co1Mn7)[Co13Mn3]O32                    
   1.00000000000000     
     8.5709170452411030   -0.0117210695106721   -0.0120196458822256
    -0.0114125127483530    8.5307318363587186   -0.0035289476410127
    -0.0121488110254321   -0.0035741709900682    8.3389334703232265
   Mn   Co   O 
    10    14    32
Direct
  0.1298121419294276  0.3781197165871504  0.8820147485157861
  0.8772613664754232  0.6264130437029394  0.8757791126313208
  0.3762498425584440  0.6220318535176617  0.3672784344666553
  0.9991711343691705  0.9967871770901340  0.0050278095232272
  0.0021670240182345  0.4993752862004825  0.5037046323669259
  0.4997667243124582  0.9956750078402123  0.5010146014092314
  0.7520780040182586  0.2526757847279342  0.7507844256117764
  0.2524706615774122  0.2501295911555701  0.2497219070227530
  0.2512049748342307  0.7548095813192290  0.7462760990220829
  0.7531803053879358  0.7512196265039250  0.2446447591180316
  0.6185032280259648  0.6196858423208340  0.6251121204262091
  0.3702967548158753  0.8733501842477409  0.1185287765802272
  0.8736890761490415  0.1272353528864372  0.3748586953936837
  0.8729494124773680  0.3773966326206306  0.1282086442136077
  0.3747939801430533  0.1283500860369173  0.8750844406113885
  0.1253631953577568  0.8755827323278069  0.3726561584151682
  0.6224058992968438  0.1239842525301924  0.1245586841320687
  0.3788558582271335  0.3752902687946715  0.6276674680436827
  0.8728340259094551  0.8758724290618645  0.6212381571223986
  0.1318796395807311  0.6204829598522892  0.1210440400206636
  0.6285936091526807  0.3776239629250355  0.3703095396976579
  0.6216538867049053  0.8745758153558114  0.8776537589883588
  0.1242838231432017  0.1252375944478601  0.6250959964913463
  0.5026547064221418  0.4977987314067960  0.0017574495798627
  0.3942502442599860  0.3959945455414342  0.3785880751821864
  0.6160818090050810  0.1157750985737351  0.8891943283665213
  0.1102827298307787  0.8973708638402940  0.6244983376068802
  0.9034983594453365  0.6201083949286428  0.1091531228954068
  0.1501854593452379  0.6258591452067677  0.3548178787300671
  0.8618096415165084  0.8573791966015065  0.8618904912327068
  0.6244225704648372  0.3692768026937046  0.1247652609316887
  0.3659988780445502  0.1291010814907381  0.6451326256720620
  0.6253693954260058  0.1382065984006147  0.3569479289669033
  0.1366285249010915  0.3600197653703887  0.6486058868437965
  0.3604195767652456  0.6250504146242051  0.1324420787952150
  0.1298918609518509  0.6034456514455826  0.8898213743600039
  0.6157424431934970  0.8844865535335416  0.1074557900474460
  0.8809269351134148  0.1156970601289800  0.6098496222008194
  0.3850028811279671  0.8868236628939528  0.8880168009330731
  0.6041320834691604  0.6175203067209623  0.3782466389961314
  0.1186115633096705  0.3940522152379842  0.1102763252830954
  0.1341833958317054  0.1505077115102793  0.8749138586570382
  0.8509081238012826  0.3697851968243171  0.3738749145659384
  0.6287878407635219  0.8550536044261534  0.6439340748820328
  0.6174591194286236  0.6269660745835424  0.8756592648352211
  0.1400045325814929  0.8461722239740013  0.1256097338299043
  0.1117254124201779  0.1203965818155837  0.3862858949372949
  0.6188864011911051  0.3961080091404625  0.6186017009265257
  0.9018736616724183  0.3943574821247466  0.8799496206716100
  0.3831898139935248  0.6226682582241310  0.5966727498291675
  0.3743260642132498  0.8503521047873264  0.3527884898881197
  0.8623163795746436  0.1335713287918097  0.1436225370569204
  0.8597492611749828  0.6352078983878400  0.6425847628028052
  0.3832320786585015  0.1099926095542330  0.1117579734214047
  0.8789532046451427  0.8830943847918533  0.3936410292612393
  0.3590304789922598  0.3698956603705810  0.8803803679866746
 
  0.00000000E+00  0.00000000E+00  0.00000000E+00
  0.00000000E+00  0.00000000E+00  0.00000000E+00
  0.00000000E+00  0.00000000E+00  0.00000000E+00
  0.00000000E+00  0.00000000E+00  0.00000000E+00
  0.00000000E+00  0.00000000E+00  0.00000000E+00
  0.00000000E+00  0.00000000E+00  0.00000000E+00
  0.00000000E+00  0.00000000E+00  0.00000000E+00
  0.00000000E+00  0.00000000E+00  0.00000000E+00
  0.00000000E+00  0.00000000E+00  0.00000000E+00
  0.00000000E+00  0.00000000E+00  0.00000000E+00
  0.00000000E+00  0.00000000E+00  0.00000000E+00
  0.00000000E+00  0.00000000E+00  0.00000000E+00
  0.00000000E+00  0.00000000E+00  0.00000000E+00
  0.00000000E+00  0.00000000E+00  0.00000000E+00
  0.00000000E+00  0.00000000E+00  0.00000000E+00
  0.00000000E+00  0.00000000E+00  0.00000000E+00
  0.00000000E+00  0.00000000E+00  0.00000000E+00
  0.00000000E+00  0.00000000E+00  0.00000000E+00
  0.00000000E+00  0.00000000E+00  0.00000000E+00
  0.00000000E+00  0.00000000E+00  0.00000000E+00
  0.00000000E+00  0.00000000E+00  0.00000000E+00
  0.00000000E+00  0.00000000E+00  0.00000000E+00
  0.00000000E+00  0.00000000E+00  0.00000000E+00
  0.00000000E+00  0.00000000E+00  0.00000000E+00
  0.00000000E+00  0.00000000E+00  0.00000000E+00
  0.00000000E+00  0.00000000E+00  0.00000000E+00
  0.00000000E+00  0.00000000E+00  0.00000000E+00
  0.00000000E+00  0.00000000E+00  0.00000000E+00
  0.00000000E+00  0.00000000E+00  0.00000000E+00
  0.00000000E+00  0.00000000E+00  0.00000000E+00
  0.00000000E+00  0.00000000E+00  0.00000000E+00
  0.00000000E+00  0.00000000E+00  0.00000000E+00
  0.00000000E+00  0.00000000E+00  0.00000000E+00
  0.00000000E+00  0.00000000E+00  0.00000000E+00
  0.00000000E+00  0.00000000E+00  0.00000000E+00
  0.00000000E+00  0.00000000E+00  0.00000000E+00
  0.00000000E+00  0.00000000E+00  0.00000000E+00
  0.00000000E+00  0.00000000E+00  0.00000000E+00
  0.00000000E+00  0.00000000E+00  0.00000000E+00
  0.00000000E+00  0.00000000E+00  0.00000000E+00
  0.00000000E+00  0.00000000E+00  0.00000000E+00
  0.00000000E+00  0.00000000E+00  0.00000000E+00
  0.00000000E+00  0.00000000E+00  0.00000000E+00
  0.00000000E+00  0.00000000E+00  0.00000000E+00
  0.00000000E+00  0.00000000E+00  0.00000000E+00
  0.00000000E+00  0.00000000E+00  0.00000000E+00
  0.00000000E+00  0.00000000E+00  0.00000000E+00
  0.00000000E+00  0.00000000E+00  0.00000000E+00
  0.00000000E+00  0.00000000E+00  0.00000000E+00
  0.00000000E+00  0.00000000E+00  0.00000000E+00
  0.00000000E+00  0.00000000E+00  0.00000000E+00
  0.00000000E+00  0.00000000E+00  0.00000000E+00
  0.00000000E+00  0.00000000E+00  0.00000000E+00
  0.00000000E+00  0.00000000E+00  0.00000000E+00
  0.00000000E+00  0.00000000E+00  0.00000000E+00
  0.00000000E+00  0.00000000E+00  0.00000000E+00
