# Supplementary material for: From density functional theory to machine learning predictive models for electrical properties of spinel oxides
Source: Sci Rep. 2024 May 27;14:12150. doi: 10.1038/s41598-024-62788-4 (PMC11637019; doi:10.1038/s41598-024-62788-4)
Supplement: Supplementary file 1 — Supplementary Information 1. [file 41598_2024_62788_MOESM1_ESM.zip › contcars/MC_contcars/Co1Mn7Co15Mn1/CONTCAR]

(Co1Mn7)[Co15Mn1]O32                    
   1.00000000000000     
     8.5054791893566133   -0.0121901619620143    0.0019919955378837
    -0.0125075296485208    8.3838204909127434    0.0125075296485208
     0.0019919955378837    0.0121901619620143    8.5054791893566133
   Mn   Co   O 
     8    16    32
Direct
  0.1249049663855573  0.8771555757238829  0.3750950336144427
  0.9967404716843049  0.9988539087193899  0.9994425165378402
  0.9976922422197916  0.4996196242448150  0.5023077577802084
  0.4972724771805588  0.5046229304379750  0.0027275228194412
  0.5005574834621598  0.9988539087193899  0.5032595283156951
  0.7544644684195703  0.2469273962348595  0.7455355315804297
  0.2494690163738156  0.7513173303049143  0.7501712966113629
  0.7498287033886371  0.7513173303049143  0.2505309836261844
  0.6288753939401488  0.6275062348448088  0.6201807692412160
  0.3726838350890986  0.8800528678268478  0.1273161649109014
  0.8751824120575478  0.1273853179963140  0.3732395172086527
  0.1245417339557946  0.3711996219756628  0.8743354855662560
  0.8772900872485394  0.3730330161331707  0.1251668466300302
  0.3712747474756313  0.1272104275976318  0.8738229623120048
  0.6261770376879952  0.1272104275976318  0.1287252525243687
  0.3748331533699698  0.3730330161331707  0.6227099127514606
  0.8798192307587840  0.6275062348448088  0.8711246060598512
  0.8786697221549815  0.8739879364501704  0.6213302778450185
  0.3722738347724714  0.6226603885228741  0.3813228702313154
  0.1186771297686846  0.6226603885228741  0.1277261652275286
  0.6256645144337440  0.3711996219756628  0.3754582660442054
  0.6272730342433590  0.8802593796184226  0.8727269657566410
  0.1267604827913473  0.1273853179963140  0.6248175879424522
  0.2512786574283581  0.2558887477120635  0.2487213425716419
  0.3791959056856840  0.3773330951751461  0.3731221813428220
  0.6154301163520230  0.1125368368100794  0.8845698836479770
  0.1076817350042916  0.8841107876749490  0.6031511539489500
  0.8932705073007696  0.6215646726571080  0.1139173405713265
  0.1325665225541641  0.6452927063303946  0.3674334774458359
  0.8680683267047158  0.8651467417014018  0.8488568404280059
  0.6257796087024587  0.3602539309268451  0.1414090598081543
  0.3570874408365299  0.1252681356830223  0.6390155898788805
  0.6388828747781830  0.1309510370783045  0.3676806404826181
  0.1320688825330336  0.3612678878244466  0.6376889480804380
  0.3594193926505014  0.6432465024368739  0.1405806073494986
  0.1147375848596113  0.6144051147102729  0.8894382129738645
  0.6116187094342820  0.8894763844680540  0.1151248918061398
  0.8923973779521646  0.1048432335700582  0.6076026220478354
  0.3848751081938602  0.8894763844680540  0.8883812905657180
  0.6105617870261355  0.6144051147102729  0.3852624151403887
  0.1268778186571780  0.3773330951751461  0.1208040943143160
  0.1323193595173819  0.1309510370783045  0.8611171252218170
  0.8623110519195620  0.3612678878244466  0.3679311174669664
  0.6511431595719941  0.8651467417014018  0.6319316732952842
  0.6371645616377393  0.6411205981278343  0.8628354383622607
  0.1313453765145809  0.8669104037750586  0.1485995156529611
  0.1237833367333891  0.1116173593793377  0.3762166632666109
  0.6185308483636334  0.3857728479541720  0.6062376412659205
  0.8937623587340795  0.3857728479541720  0.8814691516363666
  0.3860826594286735  0.6215646726571080  0.6067294926992304
  0.3514004843470389  0.8669104037750586  0.3686546234854191
  0.8609844101211195  0.1252681356830223  0.1429125591634701
  0.8654864222034533  0.6453538504848595  0.6345135777965467
  0.3775216491480435  0.1142198831644592  0.1224783508519565
  0.8968488460510500  0.8841107876749490  0.3923182649957084
  0.3585909401918457  0.3602539309268451  0.8742203912975413
 
  0.00000000E+00  0.00000000E+00  0.00000000E+00
  0.00000000E+00  0.00000000E+00  0.00000000E+00
  0.00000000E+00  0.00000000E+00  0.00000000E+00
  0.00000000E+00  0.00000000E+00  0.00000000E+00
  0.00000000E+00  0.00000000E+00  0.00000000E+00
  0.00000000E+00  0.00000000E+00  0.00000000E+00
  0.00000000E+00  0.00000000E+00  0.00000000E+00
  0.00000000E+00  0.00000000E+00  0.00000000E+00
  0.00000000E+00  0.00000000E+00  0.00000000E+00
  0.00000000E+00  0.00000000E+00  0.00000000E+00
  0.00000000E+00  0.00000000E+00  0.00000000E+00
  0.00000000E+00  0.00000000E+00  0.00000000E+00
  0.00000000E+00  0.00000000E+00  0.00000000E+00
  0.00000000E+00  0.00000000E+00  0.00000000E+00
  0.00000000E+00  0.00000000E+00  0.00000000E+00
  0.00000000E+00  0.00000000E+00  0.00000000E+00
  0.00000000E+00  0.00000000E+00  0.00000000E+00
  0.00000000E+00  0.00000000E+00  0.00000000E+00
  0.00000000E+00  0.00000000E+00  0.00000000E+00
  0.00000000E+00  0.00000000E+00  0.00000000E+00
  0.00000000E+00  0.00000000E+00  0.00000000E+00
  0.00000000E+00  0.00000000E+00  0.00000000E+00
  0.00000000E+00  0.00000000E+00  0.00000000E+00
  0.00000000E+00  0.00000000E+00  0.00000000E+00
  0.00000000E+00  0.00000000E+00  0.00000000E+00
  0.00000000E+00  0.00000000E+00  0.00000000E+00
  0.00000000E+00  0.00000000E+00  0.00000000E+00
  0.00000000E+00  0.00000000E+00  0.00000000E+00
  0.00000000E+00  0.00000000E+00  0.00000000E+00
  0.00000000E+00  0.00000000E+00  0.00000000E+00
  0.00000000E+00  0.00000000E+00  0.00000000E+00
  0.00000000E+00  0.00000000E+00  0.00000000E+00
  0.00000000E+00  0.00000000E+00  0.00000000E+00
  0.00000000E+00  0.00000000E+00  0.00000000E+00
  0.00000000E+00  0.00000000E+00  0.00000000E+00
  0.00000000E+00  0.00000000E+00  0.00000000E+00
  0.00000000E+00  0.00000000E+00  0.00000000E+00
  0.00000000E+00  0.00000000E+00  0.00000000E+00
  0.00000000E+00  0.00000000E+00  0.00000000E+00
  0.00000000E+00  0.00000000E+00  0.00000000E+00
  0.00000000E+00  0.00000000E+00  0.00000000E+00
  0.00000000E+00  0.00000000E+00  0.00000000E+00
  0.00000000E+00  0.00000000E+00  0.00000000E+00
  0.00000000E+00  0.00000000E+00  0.00000000E+00
  0.00000000E+00  0.00000000E+00  0.00000000E+00
  0.00000000E+00  0.00000000E+00  0.00000000E+00
  0.00000000E+00  0.00000000E+00  0.00000000E+00
  0.00000000E+00  0.00000000E+00  0.00000000E+00
  0.00000000E+00  0.00000000E+00  0.00000000E+00
  0.00000000E+00  0.00000000E+00  0.00000000E+00
  0.00000000E+00  0.00000000E+00  0.00000000E+00
  0.00000000E+00  0.00000000E+00  0.00000000E+00
  0.00000000E+00  0.00000000E+00  0.00000000E+00
  0.00000000E+00  0.00000000E+00  0.00000000E+00
  0.00000000E+00  0.00000000E+00  0.00000000E+00
  0.00000000E+00  0.00000000E+00  0.00000000E+00
