# Supplementary material for: From density functional theory to machine learning predictive models for electrical properties of spinel oxides
Source: Sci Rep. 2024 May 27;14:12150. doi: 10.1038/s41598-024-62788-4 (PMC11637019; doi:10.1038/s41598-024-62788-4)
Supplement: Supplementary file 1 — Supplementary Information 1. [file 41598_2024_62788_MOESM1_ESM.zip › contcars/MC_contcars/Co1Mn7Co2Mn14/CONTCAR]

(Co1Mn7)[Co2Mn14]O32                    
   1.00000000000000     
     8.5182034840636369   -0.0043864643849997    0.0141891962168219
    -0.0045199967094699    8.3438660422284059   -0.0261132928912515
     0.0149171670006182   -0.0249770274732460    9.0519620845587720
   Mn   Co   O 
    21     3    32
Direct
  0.6204013123244110  0.6239647268367392  0.6261585619958225
  0.3708585495135353  0.8773913960407356  0.1234530996249035
  0.8707260549436029  0.1254072315007022  0.3810561176024052
  0.1267963177938967  0.3756156081018034  0.8799828281190827
  0.8766857609082592  0.3735870265883179  0.1318134354255776
  0.3709688027073383  0.1281259900973382  0.8789229573471857
  0.1251552520173860  0.8774342196125389  0.3705273952829415
  0.6273529286671575  0.1262799898044236  0.1250710635040306
  0.3738309170686875  0.3746565632920209  0.6198088585272856
  0.8812946172758984  0.6249996867807965  0.8742653903191737
  0.8768699041744057  0.8734855540111610  0.6251566628319125
  0.3777610055318306  0.6214546736345952  0.3644955187222578
  0.6253635901580523  0.8756820724483347  0.8753206625073702
  0.1312947099709376  0.1253423148470247  0.6208179592436096
  0.0010633291297495  0.9995365673855261  0.0012095803080925
  0.0035240527803779  0.4999690589153758  0.4961526132057585
  0.5026255623037130  0.5000060293493505  0.0044657162480135
  0.4995403047644587  0.9934769287109333  0.4982619151201391
  0.7500215069382534  0.2520656294856494  0.7470710468756607
  0.2490180255019752  0.7532700666466638  0.7515927070215724
  0.7482969525693406  0.7527242649696362  0.2497438896766795
  0.1222908129533806  0.6241049700598609  0.1313137826488457
  0.6241338229492470  0.3730992320547131  0.3743068543488306
  0.2467510577119398  0.2491005175424164  0.2499557553773855
  0.3814600244026849  0.3890466248177731  0.3735820434568993
  0.6015234487526300  0.1112440426518333  0.8753368125647469
  0.1369400193495665  0.8906222333162859  0.5913092347071327
  0.8947647922593163  0.6086020940973143  0.1281228271337582
  0.1451543332296126  0.6408513255975876  0.3621111868284643
  0.8867508971669267  0.8570698002712973  0.8442322931985089
  0.6415431565965193  0.3630582830160591  0.1423104868040639
  0.3592728502665921  0.1412388321684617  0.6268963658058766
  0.6403176847929259  0.1410579639234584  0.3763144233934383
  0.1429221822339599  0.3619593328167809  0.6315068254075200
  0.3484822665675011  0.6421497639217009  0.1171578353417715
  0.1112160744173423  0.6106722566960840  0.8903582482880950
  0.6330534476865282  0.8927062176467118  0.0935706161579901
  0.9013683623085527  0.1069926864343600  0.6274050341441821
  0.3653391686831995  0.8956389536524583  0.9048081456100689
  0.6073482620308255  0.6055889697598857  0.3734168484555553
  0.1067551109690612  0.3790523549714067  0.1241995271381384
  0.1424182430611012  0.1424775893539802  0.8699025234571138
  0.8615317332599588  0.3570739640770526  0.3747512014833347
  0.6151128205063543  0.8568415240051266  0.6568483999867141
  0.6503005533122632  0.6405183276330249  0.8764005265055133
  0.1162155884543310  0.8653017811465062  0.1542021003072804
  0.1037913620204094  0.1110894311845243  0.3723838134650848
  0.6077919158325500  0.3879981440957678  0.6084095234717566
  0.8925239295575054  0.3911041311157319  0.8813020902435085
  0.3908262601761265  0.6088518339381253  0.6192793286150220
  0.3856886186285777  0.8549349111393028  0.3416088387929790
  0.8550142988772151  0.1397523316666636  0.1302034732299120
  0.8515609310845704  0.6402857745307315  0.6231860178621602
  0.3955708040801085  0.1117732569737413  0.1309109766581926
  0.8647432218807083  0.8917030294885890  0.4062030576722861
  0.3600724868966338  0.3619619151750015  0.8708450019284015
 
  0.00000000E+00  0.00000000E+00  0.00000000E+00
  0.00000000E+00  0.00000000E+00  0.00000000E+00
  0.00000000E+00  0.00000000E+00  0.00000000E+00
  0.00000000E+00  0.00000000E+00  0.00000000E+00
  0.00000000E+00  0.00000000E+00  0.00000000E+00
  0.00000000E+00  0.00000000E+00  0.00000000E+00
  0.00000000E+00  0.00000000E+00  0.00000000E+00
  0.00000000E+00  0.00000000E+00  0.00000000E+00
  0.00000000E+00  0.00000000E+00  0.00000000E+00
  0.00000000E+00  0.00000000E+00  0.00000000E+00
  0.00000000E+00  0.00000000E+00  0.00000000E+00
  0.00000000E+00  0.00000000E+00  0.00000000E+00
  0.00000000E+00  0.00000000E+00  0.00000000E+00
  0.00000000E+00  0.00000000E+00  0.00000000E+00
  0.00000000E+00  0.00000000E+00  0.00000000E+00
  0.00000000E+00  0.00000000E+00  0.00000000E+00
  0.00000000E+00  0.00000000E+00  0.00000000E+00
  0.00000000E+00  0.00000000E+00  0.00000000E+00
  0.00000000E+00  0.00000000E+00  0.00000000E+00
  0.00000000E+00  0.00000000E+00  0.00000000E+00
  0.00000000E+00  0.00000000E+00  0.00000000E+00
  0.00000000E+00  0.00000000E+00  0.00000000E+00
  0.00000000E+00  0.00000000E+00  0.00000000E+00
  0.00000000E+00  0.00000000E+00  0.00000000E+00
  0.00000000E+00  0.00000000E+00  0.00000000E+00
  0.00000000E+00  0.00000000E+00  0.00000000E+00
  0.00000000E+00  0.00000000E+00  0.00000000E+00
  0.00000000E+00  0.00000000E+00  0.00000000E+00
  0.00000000E+00  0.00000000E+00  0.00000000E+00
  0.00000000E+00  0.00000000E+00  0.00000000E+00
  0.00000000E+00  0.00000000E+00  0.00000000E+00
  0.00000000E+00  0.00000000E+00  0.00000000E+00
  0.00000000E+00  0.00000000E+00  0.00000000E+00
  0.00000000E+00  0.00000000E+00  0.00000000E+00
  0.00000000E+00  0.00000000E+00  0.00000000E+00
  0.00000000E+00  0.00000000E+00  0.00000000E+00
  0.00000000E+00  0.00000000E+00  0.00000000E+00
  0.00000000E+00  0.00000000E+00  0.00000000E+00
  0.00000000E+00  0.00000000E+00  0.00000000E+00
  0.00000000E+00  0.00000000E+00  0.00000000E+00
  0.00000000E+00  0.00000000E+00  0.00000000E+00
  0.00000000E+00  0.00000000E+00  0.00000000E+00
  0.00000000E+00  0.00000000E+00  0.00000000E+00
  0.00000000E+00  0.00000000E+00  0.00000000E+00
  0.00000000E+00  0.00000000E+00  0.00000000E+00
  0.00000000E+00  0.00000000E+00  0.00000000E+00
  0.00000000E+00  0.00000000E+00  0.00000000E+00
  0.00000000E+00  0.00000000E+00  0.00000000E+00
  0.00000000E+00  0.00000000E+00  0.00000000E+00
  0.00000000E+00  0.00000000E+00  0.00000000E+00
  0.00000000E+00  0.00000000E+00  0.00000000E+00
  0.00000000E+00  0.00000000E+00  0.00000000E+00
  0.00000000E+00  0.00000000E+00  0.00000000E+00
  0.00000000E+00  0.00000000E+00  0.00000000E+00
  0.00000000E+00  0.00000000E+00  0.00000000E+00
  0.00000000E+00  0.00000000E+00  0.00000000E+00
