# Supplementary material for: From density functional theory to machine learning predictive models for electrical properties of spinel oxides
Source: Sci Rep. 2024 May 27;14:12150. doi: 10.1038/s41598-024-62788-4 (PMC11637019; doi:10.1038/s41598-024-62788-4)
Supplement: Supplementary file 1 — Supplementary Information 1. [file 41598_2024_62788_MOESM1_ESM.zip › contcars/MC_contcars/Co1Mn7Co4Mn12/CONTCAR]

(Co1Mn7)[Co4Mn12]O32                    
   1.00000000000000     
     8.2211743177746932    0.0070460128780822    0.0111689343153698
     0.0080565649882174    9.3586095792783937    0.0354168690675124
     0.0110709901496138    0.0418254332534815    8.3268557299830324
   Mn   Co   O 
    19     5    32
Direct
  0.6239970548099052  0.6257356505717553  0.6268135609077987
  0.8729821520016401  0.1258187341175940  0.3753445093096559
  0.1252934529971341  0.3699251892937525  0.8777946430132744
  0.1275913519562906  0.8741357421778844  0.3775151401317416
  0.6215381109483218  0.1239326565099859  0.1288583086022328
  0.3755001539319380  0.3741905866564750  0.6246786328616807
  0.8751749028917430  0.6232997434431056  0.8758231032520101
  0.8732946750666812  0.8762457283039211  0.6235146701129679
  0.1273919280689739  0.6250744562383872  0.1232071716654630
  0.6247272287225911  0.3794269017450844  0.3723448129460181
  0.6229743944656008  0.8789459368831771  0.8714696581507084
  0.1276768547956095  0.1229852369306670  0.6216213628378497
  0.9989075476214424  0.0008781038013623  0.0014450591583994
  0.0005876115706869  0.5001248042384887  0.4975360413788792
  0.4950387564483165  0.5008325097473545  0.9990151350237824
  0.7496087160009424  0.2492926817336993  0.7524700362146746
  0.2552145785330637  0.2488980160506316  0.2518693541111503
  0.2551481299160727  0.7532266538999082  0.7521663850750357
  0.7507400905628643  0.7498146964892030  0.2482629201634268
  0.3758250941251262  0.8765021392197170  0.1262243441131119
  0.8748616357758152  0.3742539355806969  0.1251727823002184
  0.3750774545433728  0.1191165987031297  0.8723878720411307
  0.3761271802628698  0.6307803245448795  0.3775345755498023
  0.4967902687130490  0.9976142154128596  0.4982166722033554
  0.3864587739585303  0.3962679768129220  0.3855799477474591
  0.6085537188493859  0.1212961694716483  0.8927185096036254
  0.1099931123351112  0.8814626883303305  0.6108516384253733
  0.8890631225574381  0.6127390205961234  0.1114252686622095
  0.1420327280281626  0.6299569296083689  0.3584419488076520
  0.8601214120568415  0.8683198061655659  0.8596953681306445
  0.6398824521143069  0.3683927367539113  0.1392247705233061
  0.3634109108603454  0.1307790492763843  0.6255739476614650
  0.6334966051101460  0.1287574082154208  0.3639110184111374
  0.1390784108138732  0.3665338913422218  0.6420986041433068
  0.3635153946746001  0.6462979809010392  0.1304327293721030
  0.1129003419150791  0.6167738799166074  0.8896404261009252
  0.6102572492266987  0.8793729896943248  0.1077271287659158
  0.8888516827506479  0.1180945548788088  0.6102940107431039
  0.3867785428428760  0.8969733763196004  0.8817933168743579
  0.6107681660660873  0.6219715350480115  0.3907322394184121
  0.1096686319139906  0.3802907383815821  0.1113924095041554
  0.1411344697970875  0.1271705496237487  0.8583282907105101
  0.8614793635229816  0.3671239718060875  0.3557261434103154
  0.6353025511760109  0.8721216053472389  0.6359936480774451
  0.6378298187631870  0.6339111324852880  0.8609332492263420
  0.1411183368333297  0.8713779695688046  0.1418366901539798
  0.1106693537173555  0.1168492264704000  0.3877156573127749
  0.6119473964840978  0.3824894028980452  0.6075616549425362
  0.8880985086084223  0.3816586139997398  0.8947542643137965
  0.3898173568828440  0.6145971938739478  0.6203747010146969
  0.3654952247957723  0.8577139105070515  0.3724968027834592
  0.8594048204033840  0.1365133706668047  0.1397413016924460
  0.8616062944020655  0.6324261981032322  0.6401249478369735
  0.3859442558260326  0.1044252777917336  0.1199836910663663
  0.8891975905690401  0.8827668060299700  0.3879514275805320
  0.3640540774142167  0.3535227968213519  0.8636574958583054
 
  0.00000000E+00  0.00000000E+00  0.00000000E+00
  0.00000000E+00  0.00000000E+00  0.00000000E+00
  0.00000000E+00  0.00000000E+00  0.00000000E+00
  0.00000000E+00  0.00000000E+00  0.00000000E+00
  0.00000000E+00  0.00000000E+00  0.00000000E+00
  0.00000000E+00  0.00000000E+00  0.00000000E+00
  0.00000000E+00  0.00000000E+00  0.00000000E+00
  0.00000000E+00  0.00000000E+00  0.00000000E+00
  0.00000000E+00  0.00000000E+00  0.00000000E+00
  0.00000000E+00  0.00000000E+00  0.00000000E+00
  0.00000000E+00  0.00000000E+00  0.00000000E+00
  0.00000000E+00  0.00000000E+00  0.00000000E+00
  0.00000000E+00  0.00000000E+00  0.00000000E+00
  0.00000000E+00  0.00000000E+00  0.00000000E+00
  0.00000000E+00  0.00000000E+00  0.00000000E+00
  0.00000000E+00  0.00000000E+00  0.00000000E+00
  0.00000000E+00  0.00000000E+00  0.00000000E+00
  0.00000000E+00  0.00000000E+00  0.00000000E+00
  0.00000000E+00  0.00000000E+00  0.00000000E+00
  0.00000000E+00  0.00000000E+00  0.00000000E+00
  0.00000000E+00  0.00000000E+00  0.00000000E+00
  0.00000000E+00  0.00000000E+00  0.00000000E+00
  0.00000000E+00  0.00000000E+00  0.00000000E+00
  0.00000000E+00  0.00000000E+00  0.00000000E+00
  0.00000000E+00  0.00000000E+00  0.00000000E+00
  0.00000000E+00  0.00000000E+00  0.00000000E+00
  0.00000000E+00  0.00000000E+00  0.00000000E+00
  0.00000000E+00  0.00000000E+00  0.00000000E+00
  0.00000000E+00  0.00000000E+00  0.00000000E+00
  0.00000000E+00  0.00000000E+00  0.00000000E+00
  0.00000000E+00  0.00000000E+00  0.00000000E+00
  0.00000000E+00  0.00000000E+00  0.00000000E+00
  0.00000000E+00  0.00000000E+00  0.00000000E+00
  0.00000000E+00  0.00000000E+00  0.00000000E+00
  0.00000000E+00  0.00000000E+00  0.00000000E+00
  0.00000000E+00  0.00000000E+00  0.00000000E+00
  0.00000000E+00  0.00000000E+00  0.00000000E+00
  0.00000000E+00  0.00000000E+00  0.00000000E+00
  0.00000000E+00  0.00000000E+00  0.00000000E+00
  0.00000000E+00  0.00000000E+00  0.00000000E+00
  0.00000000E+00  0.00000000E+00  0.00000000E+00
  0.00000000E+00  0.00000000E+00  0.00000000E+00
  0.00000000E+00  0.00000000E+00  0.00000000E+00
  0.00000000E+00  0.00000000E+00  0.00000000E+00
  0.00000000E+00  0.00000000E+00  0.00000000E+00
  0.00000000E+00  0.00000000E+00  0.00000000E+00
  0.00000000E+00  0.00000000E+00  0.00000000E+00
  0.00000000E+00  0.00000000E+00  0.00000000E+00
  0.00000000E+00  0.00000000E+00  0.00000000E+00
  0.00000000E+00  0.00000000E+00  0.00000000E+00
  0.00000000E+00  0.00000000E+00  0.00000000E+00
  0.00000000E+00  0.00000000E+00  0.00000000E+00
  0.00000000E+00  0.00000000E+00  0.00000000E+00
  0.00000000E+00  0.00000000E+00  0.00000000E+00
  0.00000000E+00  0.00000000E+00  0.00000000E+00
  0.00000000E+00  0.00000000E+00  0.00000000E+00
