# Supplementary material for: From density functional theory to machine learning predictive models for electrical properties of spinel oxides
Source: Sci Rep. 2024 May 27;14:12150. doi: 10.1038/s41598-024-62788-4 (PMC11637019; doi:10.1038/s41598-024-62788-4)
Supplement: Supplementary file 1 — Supplementary Information 1. [file 41598_2024_62788_MOESM1_ESM.zip › contcars/MC_contcars/Co1Mn7Co9Mn7/CONTCAR]

(Co1Mn7)[Co9Mn7]O32                     
   1.00000000000000     
     8.3346796408069075    0.0219242116726694   -0.0036684866322435
     0.0219242116726694    8.3346796408069075    0.0036684866322435
    -0.0022818066854156    0.0022818066854156    8.7926594466556001
   Mn   Co   O 
    14    10    32
Direct
  0.8768563663083100  0.1231436336916900  0.3685365654690003
  0.1258207733707337  0.3768614196296696  0.8778941501364983
  0.8764868007114117  0.8728991463487930  0.6265865986825645
  0.3734917868331209  0.6265082131668791  0.3744040191776108
  0.6242070295536593  0.3757929704463407  0.3744161880872880
  0.6231385803703304  0.8741792266292663  0.8778941501364983
  0.1271008536512070  0.1235131992885883  0.6265865986825645
  0.0028364289654235  0.9971635710345765  0.0146356355562602
  0.0006257030362278  0.5021193664655001  0.5112127762773824
  0.4978806335344999  0.9993742969637722  0.5112127762773824
  0.7501189321859982  0.2498810678140018  0.7449343628191940
  0.2524728693919087  0.2482074566784434  0.2349119778949316
  0.2507607061148747  0.7492392938851253  0.7418028910830543
  0.7517925433215566  0.7475271306080913  0.2349119778949316
  0.6244451105968665  0.6209097205776288  0.6307482136027431
  0.3753285110608786  0.8760135180812156  0.1239159010699069
  0.8720081108405040  0.3777716886848808  0.1212500508740533
  0.3736299199487760  0.1247463707414980  0.8769966455750833
  0.1258609944309512  0.8741390055690488  0.3719307499155349
  0.6222283113151192  0.1279918891594960  0.1212500508740533
  0.3790902794223712  0.3755548894031335  0.6307482136027431
  0.8752536292585020  0.6263700800512240  0.8769966455750833
  0.1239864819187915  0.6246714889391214  0.1239159010699069
  0.4989969797328087  0.5010030202671913  0.0104421435565740
  0.3913165932930411  0.3904143976777661  0.3791539262128154
  0.6077330959342646  0.1078885207051528  0.8794817865425699
  0.1114981820572822  0.8885018179427178  0.5973551419235932
  0.8899001649998795  0.6175767490920236  0.0930703573246632
  0.1421410844732875  0.6404372574677240  0.3707398990500650
  0.8569548192826062  0.8609343098791413  0.8764733124613500
  0.6279100045148240  0.3720899954851760  0.1502789462179877
  0.3566969372113107  0.1310000960226674  0.6533236744215998
  0.6411953351952704  0.1410159853786865  0.3701033377776994
  0.1295538099160751  0.3568018231237318  0.6550119468259794
  0.3657407700526107  0.6342592299473893  0.1489462139703974
  0.1084074485128212  0.6089521910662086  0.8768781910256749
  0.6113477133023011  0.8820311216039514  0.0957676419484130
  0.8900203618752229  0.1099796381247771  0.5980623615409257
  0.3910478089337914  0.8915925514871788  0.8768781910256749
  0.6095856023222268  0.6086834067069518  0.3791539262128154
  0.1179688783960486  0.3886522866976989  0.0957676419484130
  0.1390656901208587  0.1430451807173938  0.8764733124613500
  0.8589840146213135  0.3588046648047296  0.3701033377776994
  0.6431981768762682  0.8704461900839249  0.6550119468259794
  0.6357741557665690  0.6385376972574051  0.8754155095746512
  0.1396144074055812  0.8603855925944188  0.1557253621127401
  0.1078382020757047  0.1095834507658537  0.3740142502714505
  0.6201251057150259  0.3798748942849741  0.5941424317071622
  0.8921114792948472  0.3922669040657354  0.8794817865425699
  0.3822766074716952  0.6177233925283048  0.5943727323324097
  0.3595627425322760  0.8578589155267125  0.3707398990500650
  0.8647104651101287  0.1352895348898713  0.1541139594301342
  0.8689999039773326  0.6433030627886893  0.6533236744215998
  0.3824232509079764  0.1100998350001205  0.0930703573246632
  0.8904165492341463  0.8921617979242953  0.3740142502714505
  0.3614623027425949  0.3642258442334310  0.8754155095746512
 
  0.00000000E+00  0.00000000E+00  0.00000000E+00
  0.00000000E+00  0.00000000E+00  0.00000000E+00
  0.00000000E+00  0.00000000E+00  0.00000000E+00
  0.00000000E+00  0.00000000E+00  0.00000000E+00
  0.00000000E+00  0.00000000E+00  0.00000000E+00
  0.00000000E+00  0.00000000E+00  0.00000000E+00
  0.00000000E+00  0.00000000E+00  0.00000000E+00
  0.00000000E+00  0.00000000E+00  0.00000000E+00
  0.00000000E+00  0.00000000E+00  0.00000000E+00
  0.00000000E+00  0.00000000E+00  0.00000000E+00
  0.00000000E+00  0.00000000E+00  0.00000000E+00
  0.00000000E+00  0.00000000E+00  0.00000000E+00
  0.00000000E+00  0.00000000E+00  0.00000000E+00
  0.00000000E+00  0.00000000E+00  0.00000000E+00
  0.00000000E+00  0.00000000E+00  0.00000000E+00
  0.00000000E+00  0.00000000E+00  0.00000000E+00
  0.00000000E+00  0.00000000E+00  0.00000000E+00
  0.00000000E+00  0.00000000E+00  0.00000000E+00
  0.00000000E+00  0.00000000E+00  0.00000000E+00
  0.00000000E+00  0.00000000E+00  0.00000000E+00
  0.00000000E+00  0.00000000E+00  0.00000000E+00
  0.00000000E+00  0.00000000E+00  0.00000000E+00
  0.00000000E+00  0.00000000E+00  0.00000000E+00
  0.00000000E+00  0.00000000E+00  0.00000000E+00
  0.00000000E+00  0.00000000E+00  0.00000000E+00
  0.00000000E+00  0.00000000E+00  0.00000000E+00
  0.00000000E+00  0.00000000E+00  0.00000000E+00
  0.00000000E+00  0.00000000E+00  0.00000000E+00
  0.00000000E+00  0.00000000E+00  0.00000000E+00
  0.00000000E+00  0.00000000E+00  0.00000000E+00
  0.00000000E+00  0.00000000E+00  0.00000000E+00
  0.00000000E+00  0.00000000E+00  0.00000000E+00
  0.00000000E+00  0.00000000E+00  0.00000000E+00
  0.00000000E+00  0.00000000E+00  0.00000000E+00
  0.00000000E+00  0.00000000E+00  0.00000000E+00
  0.00000000E+00  0.00000000E+00  0.00000000E+00
  0.00000000E+00  0.00000000E+00  0.00000000E+00
  0.00000000E+00  0.00000000E+00  0.00000000E+00
  0.00000000E+00  0.00000000E+00  0.00000000E+00
  0.00000000E+00  0.00000000E+00  0.00000000E+00
  0.00000000E+00  0.00000000E+00  0.00000000E+00
  0.00000000E+00  0.00000000E+00  0.00000000E+00
  0.00000000E+00  0.00000000E+00  0.00000000E+00
  0.00000000E+00  0.00000000E+00  0.00000000E+00
  0.00000000E+00  0.00000000E+00  0.00000000E+00
  0.00000000E+00  0.00000000E+00  0.00000000E+00
  0.00000000E+00  0.00000000E+00  0.00000000E+00
  0.00000000E+00  0.00000000E+00  0.00000000E+00
  0.00000000E+00  0.00000000E+00  0.00000000E+00
  0.00000000E+00  0.00000000E+00  0.00000000E+00
  0.00000000E+00  0.00000000E+00  0.00000000E+00
  0.00000000E+00  0.00000000E+00  0.00000000E+00
  0.00000000E+00  0.00000000E+00  0.00000000E+00
  0.00000000E+00  0.00000000E+00  0.00000000E+00
  0.00000000E+00  0.00000000E+00  0.00000000E+00
  0.00000000E+00  0.00000000E+00  0.00000000E+00
