# Supplementary material for: From density functional theory to machine learning predictive models for electrical properties of spinel oxides
Source: Sci Rep. 2024 May 27;14:12150. doi: 10.1038/s41598-024-62788-4 (PMC11637019; doi:10.1038/s41598-024-62788-4)
Supplement: Supplementary file 1 — Supplementary Information 1. [file 41598_2024_62788_MOESM1_ESM.zip › contcars/MC_contcars/Co3Mn5Co0Mn16/CONTCAR]

(Co3Mn5)[Co0Mn16]O32                    
   1.00000000000000     
     8.2355187420560654    0.0003077802323803    0.0000000000000000
     0.0003077802323803    8.2355187420560654    0.0000000000000000
     0.0000000000000000    0.0000000000000000    9.5244090254004110
   Mn   Co   O 
    21     3    32
Direct
  0.6268964250593569  0.6236371704025814  0.6235163552121037
  0.3753523813046655  0.8753523813046655  0.1252759538700090
  0.8741063176613437  0.1258936823386563  0.3787676463190408
  0.1230049691771526  0.3738945229790289  0.8721254408211010
  0.8748534329159696  0.3748534329159696  0.1257861813288201
  0.3769950308228474  0.1261054770209711  0.8721254408211010
  0.1253165416408066  0.8746834583591934  0.3788524164300000
  0.6251465670840304  0.1251465670840304  0.1257861813288201
  0.3763628295974186  0.3731035749406431  0.6235163552121037
  0.8738945229790218  0.6230049691771526  0.8721254408211010
  0.8731035749406431  0.8763628295974186  0.6235163552121037
  0.3746834583591934  0.6253165416408066  0.3788524164300000
  0.1246476186953345  0.6246476186953345  0.1252759538700090
  0.6258936823386563  0.3741063176613437  0.3787676463190408
  0.6261054770209782  0.8769950308228474  0.8721254408211010
  0.1236371704025814  0.1268964250593569  0.6235163552121037
  0.9998061267044704  0.0001938732955296  0.9993639714164999
  0.5001938732955296  0.4998061267044704  0.9993639714164999
  0.2500000000000000  0.2500000000000000  0.2511593481148395
  0.2500000000000000  0.7500000000000000  0.7488363265565354
  0.7500000000000000  0.7500000000000000  0.2511593481148395
  0.0000157761563742  0.5000157761563742  0.5006215807232266
  0.4999842238436258  0.9999842238436258  0.5006215807232266
  0.7500000000000000  0.2500000000000000  0.7488607941396523
  0.3892595427345356  0.3880897384409607  0.3854287475111491
  0.6155250357442483  0.1155250357442483  0.8792031213250340
  0.1098563638454237  0.8901436361545763  0.6165780492506556
  0.8878126337243231  0.6110702609921859  0.1149305014993587
  0.1360013608390531  0.6360013608390531  0.3717095085371085
  0.8622704570773507  0.8604813198035757  0.8637245975338743
  0.6384284529794115  0.3615715470205885  0.1362420835415392
  0.3632047332639203  0.1351493276775102  0.6288040001467010
  0.6357731778596829  0.1357731778596829  0.3714314316622804
  0.1367952667360797  0.3648506723224898  0.6288040001467010
  0.3614240254727292  0.6385759745272708  0.1357002856332912
  0.1102601509030237  0.6102601509030237  0.8831666874763897
  0.6121873662756769  0.8889297390078141  0.1149305014993587
  0.8846460385383281  0.1153539614616719  0.6202338885745888
  0.3897398490969763  0.8897398490969763  0.8831666874763897
  0.6119102615590393  0.6107404572654644  0.3854287475111491
  0.1110702609921859  0.3878126337243231  0.1149305014993587
  0.1395186801964243  0.1377295429226493  0.8637245975338743
  0.8642268221403171  0.3642268221403171  0.3714314316622804
  0.6351493276775102  0.8632047332639203  0.6288040001467010
  0.6377295429226493  0.6395186801964243  0.8637245975338743
  0.1385759745272708  0.8614240254727292  0.1357002856332912
  0.1107404572654644  0.1119102615590393  0.3854287475111491
  0.6153539614616719  0.3846460385383281  0.6202338885745888
  0.8844749642557517  0.3844749642557517  0.8792031213250340
  0.3901436361545763  0.6098563638454237  0.6165780492506556
  0.3639986391609469  0.8639986391609469  0.3717095085371085
  0.8615715470205885  0.1384284529794115  0.1362420835415392
  0.8648506723224898  0.6367952667360797  0.6288040001467010
  0.3889297390078141  0.1121873662756769  0.1149305014993587
  0.8880897384409607  0.8892595427345356  0.3854287475111491
  0.3604813198035757  0.3622704570773507  0.8637245975338743
 
  0.00000000E+00  0.00000000E+00  0.00000000E+00
  0.00000000E+00  0.00000000E+00  0.00000000E+00
  0.00000000E+00  0.00000000E+00  0.00000000E+00
  0.00000000E+00  0.00000000E+00  0.00000000E+00
  0.00000000E+00  0.00000000E+00  0.00000000E+00
  0.00000000E+00  0.00000000E+00  0.00000000E+00
  0.00000000E+00  0.00000000E+00  0.00000000E+00
  0.00000000E+00  0.00000000E+00  0.00000000E+00
  0.00000000E+00  0.00000000E+00  0.00000000E+00
  0.00000000E+00  0.00000000E+00  0.00000000E+00
  0.00000000E+00  0.00000000E+00  0.00000000E+00
  0.00000000E+00  0.00000000E+00  0.00000000E+00
  0.00000000E+00  0.00000000E+00  0.00000000E+00
  0.00000000E+00  0.00000000E+00  0.00000000E+00
  0.00000000E+00  0.00000000E+00  0.00000000E+00
  0.00000000E+00  0.00000000E+00  0.00000000E+00
  0.00000000E+00  0.00000000E+00  0.00000000E+00
  0.00000000E+00  0.00000000E+00  0.00000000E+00
  0.00000000E+00  0.00000000E+00  0.00000000E+00
  0.00000000E+00  0.00000000E+00  0.00000000E+00
  0.00000000E+00  0.00000000E+00  0.00000000E+00
  0.00000000E+00  0.00000000E+00  0.00000000E+00
  0.00000000E+00  0.00000000E+00  0.00000000E+00
  0.00000000E+00  0.00000000E+00  0.00000000E+00
  0.00000000E+00  0.00000000E+00  0.00000000E+00
  0.00000000E+00  0.00000000E+00  0.00000000E+00
  0.00000000E+00  0.00000000E+00  0.00000000E+00
  0.00000000E+00  0.00000000E+00  0.00000000E+00
  0.00000000E+00  0.00000000E+00  0.00000000E+00
  0.00000000E+00  0.00000000E+00  0.00000000E+00
  0.00000000E+00  0.00000000E+00  0.00000000E+00
  0.00000000E+00  0.00000000E+00  0.00000000E+00
  0.00000000E+00  0.00000000E+00  0.00000000E+00
  0.00000000E+00  0.00000000E+00  0.00000000E+00
  0.00000000E+00  0.00000000E+00  0.00000000E+00
  0.00000000E+00  0.00000000E+00  0.00000000E+00
  0.00000000E+00  0.00000000E+00  0.00000000E+00
  0.00000000E+00  0.00000000E+00  0.00000000E+00
  0.00000000E+00  0.00000000E+00  0.00000000E+00
  0.00000000E+00  0.00000000E+00  0.00000000E+00
  0.00000000E+00  0.00000000E+00  0.00000000E+00
  0.00000000E+00  0.00000000E+00  0.00000000E+00
  0.00000000E+00  0.00000000E+00  0.00000000E+00
  0.00000000E+00  0.00000000E+00  0.00000000E+00
  0.00000000E+00  0.00000000E+00  0.00000000E+00
  0.00000000E+00  0.00000000E+00  0.00000000E+00
  0.00000000E+00  0.00000000E+00  0.00000000E+00
  0.00000000E+00  0.00000000E+00  0.00000000E+00
  0.00000000E+00  0.00000000E+00  0.00000000E+00
  0.00000000E+00  0.00000000E+00  0.00000000E+00
  0.00000000E+00  0.00000000E+00  0.00000000E+00
  0.00000000E+00  0.00000000E+00  0.00000000E+00
  0.00000000E+00  0.00000000E+00  0.00000000E+00
  0.00000000E+00  0.00000000E+00  0.00000000E+00
  0.00000000E+00  0.00000000E+00  0.00000000E+00
  0.00000000E+00  0.00000000E+00  0.00000000E+00
