# Supplementary material for: From density functional theory to machine learning predictive models for electrical properties of spinel oxides
Source: Sci Rep. 2024 May 27;14:12150. doi: 10.1038/s41598-024-62788-4 (PMC11637019; doi:10.1038/s41598-024-62788-4)
Supplement: Supplementary file 1 — Supplementary Information 1. [file 41598_2024_62788_MOESM1_ESM.zip › contcars/MC_contcars/Co3Mn5Co11Mn5/CONTCAR]

(Co3Mn5)[Co11Mn5]O32                    
   1.00000000000000     
     8.5138800310557468   -0.0072483463400116    0.0340537913955166
    -0.0075106194342634    8.4072392481190672    0.0135746534060253
     0.0337945747145121    0.0134918262684041    8.5127512243182704
   Mn   Co   O 
    10    14    32
Direct
  0.6270166552766625  0.6269530735974413  0.6268541349036454
  0.1219892305193824  0.3746193341695871  0.8720249354405496
  0.6259917256467915  0.1274325655462434  0.1258314740265192
  0.8740404632136816  0.8744661952371686  0.6269336175776559
  0.1233854665402561  0.1228873583783354  0.6250482222464981
  0.9932046040607432  0.0015590807849009  0.9983665566133695
  0.9945753956502301  0.4992541911086619  0.4961284816347629
  0.4941990205103792  0.4977440422283053  0.9942974898294992
  0.4949074647739096  0.9949108214253641  0.4909693608599710
  0.2558645987807466  0.2549981786988056  0.2545777316224047
  0.3798850588130520  0.8738548606105070  0.1153537913394658
  0.8738548024104063  0.1247763059304958  0.3736090041549005
  0.8719722557512881  0.3852573692747896  0.1200985757979893
  0.3784576057587685  0.1210465746433300  0.8728020486419226
  0.1230825487529330  0.8690038465184315  0.3677937525541282
  0.3784531005953511  0.3732603120507321  0.6269659073783984
  0.8737527526252364  0.6247312921009680  0.8814030335125835
  0.3771050614029292  0.6299754044943242  0.3726851052100599
  0.1274119432550975  0.6327643139749100  0.1299938096869724
  0.6317997476971797  0.3758146199120702  0.3752700476696873
  0.6251098619757514  0.8733780604467754  0.8807608556422437
  0.7522718632487084  0.2489445873669496  0.7560150967558741
  0.2505147141296789  0.7476034206101332  0.7534072621313399
  0.7507297799236596  0.7531369133889640  0.2586667051550933
  0.3921879372475061  0.3902154380342964  0.3972164453620266
  0.6195710551788238  0.1225693626969857  0.8958543349316841
  0.1074916205929100  0.8897748105815992  0.6251700146064678
  0.8800879045362109  0.6132081014724449  0.1273171768072885
  0.1411452922217720  0.6194450597832812  0.3590622300266730
  0.8651513727069400  0.8665689739527593  0.8517079263059557
  0.6305660054352273  0.3596841979753833  0.1345116446233092
  0.3509791303912237  0.1326086386866692  0.6272943646397167
  0.6278581977001991  0.1379312470387504  0.3528542373546912
  0.1301992100758014  0.3565622490270783  0.6404214715320435
  0.3653472867910423  0.6310058405115484  0.1371065854274818
  0.1167849325935819  0.6038206102216606  0.8806114789262267
  0.6218770004066911  0.8953711889768030  0.1273581136127930
  0.8905931785918071  0.1082514583114786  0.6237194759217459
  0.3821316335093812  0.8768818517995172  0.8906833092561826
  0.6185252644453243  0.6187685280277790  0.3971252391939402
  0.1149329120683262  0.3810326922283807  0.0991420425046243
  0.1325238652205343  0.1431953980563563  0.8550894507496452
  0.8534029548772111  0.3702125760028778  0.3641056015407145
  0.6451856053727454  0.8592202588950357  0.6289444167944751
  0.6345946476852049  0.6290510332837229  0.8518686170351728
  0.1366199126025052  0.8626841689074567  0.1245934686806152
  0.1174676634393279  0.1186266233414628  0.4013546637401930
  0.6209720473730158  0.3918346591390147  0.6222509553372220
  0.8952929857169494  0.3781632518888998  0.8821493566191734
  0.3983923616133040  0.6229278188586918  0.6182639181309995
  0.3653419151585666  0.8558012325524516  0.3560342726070118
  0.8538285691689254  0.1457984025386736  0.1306174258157142
  0.8563921441505755  0.6446271483318995  0.6305507312145551
  0.3990952241868442  0.1152438376570544  0.1207257519245530
  0.8840694101637894  0.8795083519580942  0.3983719756102815
  0.3518150374648954  0.3710322667636703  0.8520663027812958
 
  0.00000000E+00  0.00000000E+00  0.00000000E+00
  0.00000000E+00  0.00000000E+00  0.00000000E+00
  0.00000000E+00  0.00000000E+00  0.00000000E+00
  0.00000000E+00  0.00000000E+00  0.00000000E+00
  0.00000000E+00  0.00000000E+00  0.00000000E+00
  0.00000000E+00  0.00000000E+00  0.00000000E+00
  0.00000000E+00  0.00000000E+00  0.00000000E+00
  0.00000000E+00  0.00000000E+00  0.00000000E+00
  0.00000000E+00  0.00000000E+00  0.00000000E+00
  0.00000000E+00  0.00000000E+00  0.00000000E+00
  0.00000000E+00  0.00000000E+00  0.00000000E+00
  0.00000000E+00  0.00000000E+00  0.00000000E+00
  0.00000000E+00  0.00000000E+00  0.00000000E+00
  0.00000000E+00  0.00000000E+00  0.00000000E+00
  0.00000000E+00  0.00000000E+00  0.00000000E+00
  0.00000000E+00  0.00000000E+00  0.00000000E+00
  0.00000000E+00  0.00000000E+00  0.00000000E+00
  0.00000000E+00  0.00000000E+00  0.00000000E+00
  0.00000000E+00  0.00000000E+00  0.00000000E+00
  0.00000000E+00  0.00000000E+00  0.00000000E+00
  0.00000000E+00  0.00000000E+00  0.00000000E+00
  0.00000000E+00  0.00000000E+00  0.00000000E+00
  0.00000000E+00  0.00000000E+00  0.00000000E+00
  0.00000000E+00  0.00000000E+00  0.00000000E+00
  0.00000000E+00  0.00000000E+00  0.00000000E+00
  0.00000000E+00  0.00000000E+00  0.00000000E+00
  0.00000000E+00  0.00000000E+00  0.00000000E+00
  0.00000000E+00  0.00000000E+00  0.00000000E+00
  0.00000000E+00  0.00000000E+00  0.00000000E+00
  0.00000000E+00  0.00000000E+00  0.00000000E+00
  0.00000000E+00  0.00000000E+00  0.00000000E+00
  0.00000000E+00  0.00000000E+00  0.00000000E+00
  0.00000000E+00  0.00000000E+00  0.00000000E+00
  0.00000000E+00  0.00000000E+00  0.00000000E+00
  0.00000000E+00  0.00000000E+00  0.00000000E+00
  0.00000000E+00  0.00000000E+00  0.00000000E+00
  0.00000000E+00  0.00000000E+00  0.00000000E+00
  0.00000000E+00  0.00000000E+00  0.00000000E+00
  0.00000000E+00  0.00000000E+00  0.00000000E+00
  0.00000000E+00  0.00000000E+00  0.00000000E+00
  0.00000000E+00  0.00000000E+00  0.00000000E+00
  0.00000000E+00  0.00000000E+00  0.00000000E+00
  0.00000000E+00  0.00000000E+00  0.00000000E+00
  0.00000000E+00  0.00000000E+00  0.00000000E+00
  0.00000000E+00  0.00000000E+00  0.00000000E+00
  0.00000000E+00  0.00000000E+00  0.00000000E+00
  0.00000000E+00  0.00000000E+00  0.00000000E+00
  0.00000000E+00  0.00000000E+00  0.00000000E+00
  0.00000000E+00  0.00000000E+00  0.00000000E+00
  0.00000000E+00  0.00000000E+00  0.00000000E+00
  0.00000000E+00  0.00000000E+00  0.00000000E+00
  0.00000000E+00  0.00000000E+00  0.00000000E+00
  0.00000000E+00  0.00000000E+00  0.00000000E+00
  0.00000000E+00  0.00000000E+00  0.00000000E+00
  0.00000000E+00  0.00000000E+00  0.00000000E+00
  0.00000000E+00  0.00000000E+00  0.00000000E+00
