# Supplementary material for: From density functional theory to machine learning predictive models for electrical properties of spinel oxides
Source: Sci Rep. 2024 May 27;14:12150. doi: 10.1038/s41598-024-62788-4 (PMC11637019; doi:10.1038/s41598-024-62788-4)
Supplement: Supplementary file 1 — Supplementary Information 1. [file 41598_2024_62788_MOESM1_ESM.zip › contcars/MC_contcars/Co3Mn5Co13Mn3/CONTCAR]

(Co3Mn5)[Co13Mn3]O32                    
   1.00000000000000     
     8.4588745602346513    0.0426663467503651    0.0099969246119090
     0.0427229782004847    8.3904506701771329   -0.0130699716908554
     0.0099560278570699   -0.0131242468677322    8.4637161170492909
   Mn   Co   O 
     8    16    32
Direct
  0.3704134941098616  0.8811178097627348  0.1284773990313468
  0.8784746790493188  0.1221326452289020  0.3741582805281354
  0.1232655532595288  0.6248344818745224  0.1272338839807858
  0.0051195800684383  0.4989364619180421  0.4980558405603972
  0.5049202611695733  0.5027628718777422  0.9998568003342498
  0.5029114060900000  0.9986708440272452  0.5007899706960757
  0.2483945780803793  0.7505136240516563  0.7500604424915593
  0.7481293896951087  0.7495742748866832  0.2536748358930794
  0.6228382585117558  0.6279979749520734  0.6221063180577460
  0.1231997258601254  0.3662833776917154  0.8776075084926376
  0.8797032338718083  0.3678961160488328  0.1225933912004251
  0.3693200992473393  0.1329276432283280  0.8759353288152596
  0.1273805194486997  0.8805951510970402  0.3723774147152241
  0.6260010383411228  0.1251086064840337  0.1219607627147781
  0.3758178815686293  0.3735768855953765  0.6208078801642074
  0.8755805032568702  0.6204393267314501  0.8765701383759676
  0.8792992625175273  0.8721059693208986  0.6294460139951283
  0.3704176934887542  0.6268182182313140  0.3718306581033204
  0.6235273152630683  0.3744321277789595  0.3703218770259298
  0.6273839845730720  0.8825082315037065  0.8806522168190867
  0.1251048963209840  0.1259692467660827  0.6270639204415147
  0.0010599720297506  0.9999791756123457  0.0014107149693245
  0.7467838162351441  0.2498806631976862  0.7461103420959674
  0.2476470719276165  0.2482466153567557  0.2529658387595646
  0.3816090020777949  0.3943998816517151  0.3765416437861546
  0.6142805716927029  0.1116456292971577  0.8751956566546895
  0.1204688429446037  0.8906322596290721  0.6015553325521097
  0.8930982765776037  0.6125075894923810  0.1188366064279407
  0.1403020043309766  0.6481559295348092  0.3595264725781036
  0.8686120193686619  0.8683991111446261  0.8677548677186664
  0.6447846243027513  0.3741658743711938  0.1423778543633034
  0.3663347123997553  0.1412895198380255  0.6322219723922871
  0.6495593023472139  0.1329387043115773  0.3700662311593916
  0.1339898138486788  0.3545040716446266  0.6324909239025303
  0.3569590960563573  0.6446969310628674  0.1404810530998191
  0.1112094790622891  0.6167346508019662  0.8948206141067274
  0.5996058043085313  0.8773479156632575  0.1171466328811235
  0.8801321970630411  0.1105450268448394  0.6087639193608894
  0.3818343598474598  0.8862829309122375  0.8997718511059674
  0.5979290347062616  0.6174048371967089  0.3837528865152393
  0.1065683160142754  0.3680037110315979  0.1207232871017681
  0.1379086548149715  0.1193239814738831  0.8627129659696067
  0.8685276041071930  0.3519633437574754  0.3671808967013419
  0.6350208440426144  0.8579785645628348  0.6358951029001076
  0.6394669817881180  0.6419366864159244  0.8639531283930211
  0.1426082161178712  0.8811703520512779  0.1443115460633564
  0.1098357784820934  0.1105032320335440  0.3844298074945556
  0.6193190234154784  0.3910144485879741  0.6079903323299050
  0.8710288794370413  0.3849939725688856  0.8840808762523835
  0.3787096861514030  0.6102897052451226  0.6010044130397461
  0.3567265164202595  0.8615580657454345  0.3591990941559970
  0.8690571781815493  0.1256796304611925  0.1436994991539322
  0.8709716366098874  0.6432088237605171  0.6318190455437360
  0.3821666013190779  0.1110139482505232  0.1225072997747247
  0.8981104593954825  0.8917477473892674  0.3839696394131877
  0.3705702687835526  0.3646545800433429  0.8631507688459834
 
  0.00000000E+00  0.00000000E+00  0.00000000E+00
  0.00000000E+00  0.00000000E+00  0.00000000E+00
  0.00000000E+00  0.00000000E+00  0.00000000E+00
  0.00000000E+00  0.00000000E+00  0.00000000E+00
  0.00000000E+00  0.00000000E+00  0.00000000E+00
  0.00000000E+00  0.00000000E+00  0.00000000E+00
  0.00000000E+00  0.00000000E+00  0.00000000E+00
  0.00000000E+00  0.00000000E+00  0.00000000E+00
  0.00000000E+00  0.00000000E+00  0.00000000E+00
  0.00000000E+00  0.00000000E+00  0.00000000E+00
  0.00000000E+00  0.00000000E+00  0.00000000E+00
  0.00000000E+00  0.00000000E+00  0.00000000E+00
  0.00000000E+00  0.00000000E+00  0.00000000E+00
  0.00000000E+00  0.00000000E+00  0.00000000E+00
  0.00000000E+00  0.00000000E+00  0.00000000E+00
  0.00000000E+00  0.00000000E+00  0.00000000E+00
  0.00000000E+00  0.00000000E+00  0.00000000E+00
  0.00000000E+00  0.00000000E+00  0.00000000E+00
  0.00000000E+00  0.00000000E+00  0.00000000E+00
  0.00000000E+00  0.00000000E+00  0.00000000E+00
  0.00000000E+00  0.00000000E+00  0.00000000E+00
  0.00000000E+00  0.00000000E+00  0.00000000E+00
  0.00000000E+00  0.00000000E+00  0.00000000E+00
  0.00000000E+00  0.00000000E+00  0.00000000E+00
  0.00000000E+00  0.00000000E+00  0.00000000E+00
  0.00000000E+00  0.00000000E+00  0.00000000E+00
  0.00000000E+00  0.00000000E+00  0.00000000E+00
  0.00000000E+00  0.00000000E+00  0.00000000E+00
  0.00000000E+00  0.00000000E+00  0.00000000E+00
  0.00000000E+00  0.00000000E+00  0.00000000E+00
  0.00000000E+00  0.00000000E+00  0.00000000E+00
  0.00000000E+00  0.00000000E+00  0.00000000E+00
  0.00000000E+00  0.00000000E+00  0.00000000E+00
  0.00000000E+00  0.00000000E+00  0.00000000E+00
  0.00000000E+00  0.00000000E+00  0.00000000E+00
  0.00000000E+00  0.00000000E+00  0.00000000E+00
  0.00000000E+00  0.00000000E+00  0.00000000E+00
  0.00000000E+00  0.00000000E+00  0.00000000E+00
  0.00000000E+00  0.00000000E+00  0.00000000E+00
  0.00000000E+00  0.00000000E+00  0.00000000E+00
  0.00000000E+00  0.00000000E+00  0.00000000E+00
  0.00000000E+00  0.00000000E+00  0.00000000E+00
  0.00000000E+00  0.00000000E+00  0.00000000E+00
  0.00000000E+00  0.00000000E+00  0.00000000E+00
  0.00000000E+00  0.00000000E+00  0.00000000E+00
  0.00000000E+00  0.00000000E+00  0.00000000E+00
  0.00000000E+00  0.00000000E+00  0.00000000E+00
  0.00000000E+00  0.00000000E+00  0.00000000E+00
  0.00000000E+00  0.00000000E+00  0.00000000E+00
  0.00000000E+00  0.00000000E+00  0.00000000E+00
  0.00000000E+00  0.00000000E+00  0.00000000E+00
  0.00000000E+00  0.00000000E+00  0.00000000E+00
  0.00000000E+00  0.00000000E+00  0.00000000E+00
  0.00000000E+00  0.00000000E+00  0.00000000E+00
  0.00000000E+00  0.00000000E+00  0.00000000E+00
  0.00000000E+00  0.00000000E+00  0.00000000E+00
