# Supplementary material for: From density functional theory to machine learning predictive models for electrical properties of spinel oxides
Source: Sci Rep. 2024 May 27;14:12150. doi: 10.1038/s41598-024-62788-4 (PMC11637019; doi:10.1038/s41598-024-62788-4)
Supplement: Supplementary file 1 — Supplementary Information 1. [file 41598_2024_62788_MOESM1_ESM.zip › contcars/MC_contcars/Co3Mn5Co2Mn14/CONTCAR]

(Co3Mn5)[Co2Mn14]O32                    
   1.00000000000000     
     8.3980831690673376   -0.0292572789775137    0.0000000000000000
    -0.0292572789775137    8.3980831690673376    0.0000000000000000
     0.0000000000000000    0.0000000000000000    8.9020847876882598
   Mn   Co   O 
    19     5    32
Direct
  0.6225630164370557  0.6225630164370557  0.6266202973965420
  0.3709742654271011  0.8777982351429472  0.1212421873916938
  0.8810024794021274  0.1292450246191521  0.3757221433308544
  0.1272142102126210  0.3727857897873790  0.8706475537579479
  0.8777982351429472  0.3709742654271011  0.1212421873916938
  0.3727857897873790  0.1272142102126210  0.8706475537579479
  0.1292450246191521  0.8810024794021274  0.3757221433308544
  0.6222017648570528  0.1290257345728989  0.1212421873916938
  0.8733408329673296  0.6266591670326704  0.8783796884380166
  0.8774369835629443  0.8774369835629443  0.6266202973965420
  0.3707549753808479  0.6189975205978726  0.3757221433308544
  0.1290257345728989  0.6222017648570528  0.1212421873916938
  0.6189975205978726  0.3707549753808479  0.3757221433308544
  0.6266591670326704  0.8733408329673296  0.8783796884380166
  0.0046488909951137  0.4953511090048863  0.5052923585992701
  0.4953511090048863  0.0046488909951137  0.5052923585992701
  0.7500000000000000  0.2500000000000000  0.7496432472539709
  0.2500000000000000  0.7500000000000000  0.7496432472539709
  0.7500000000000000  0.7500000000000000  0.2508274463467970
  0.3749175631831037  0.3749175631831037  0.6317216443412974
  0.1250824368168963  0.1250824368168963  0.6317216443412974
  0.0010924872747751  0.0010924872747751  0.9962737717774885
  0.4989075127252249  0.4989075127252249  0.9962737717774885
  0.2500000000000000  0.2500000000000000  0.2495884680400664
  0.3762413688530089  0.3762413688530089  0.4011781750315890
  0.6189801966781090  0.1038881878481419  0.8831126125015629
  0.1103068583415592  0.8951146667121890  0.6169795745533904
  0.8978846656927146  0.6021153343072854  0.1290787071947221
  0.1423060182230316  0.6366599553396668  0.3661793710221488
  0.8609855147953311  0.8609855147953311  0.8767454194443545
  0.6312683521778268  0.3588999257530716  0.1285904520991608
  0.3578466042391568  0.1421533957608432  0.6506300169097230
  0.6366599553396668  0.1423060182230316  0.3661793710221488
  0.1421533957608432  0.3578466042391568  0.6506300169097230
  0.3588999257530716  0.6312683521778268  0.1285904520991608
  0.1038881878481419  0.6189801966781090  0.8831126125015629
  0.6021153343072854  0.8978846656927146  0.1290787071947221
  0.8951146667121890  0.1103068583415592  0.6169795745533904
  0.3961118121518581  0.8810198033218910  0.8831126125015629
  0.6015279110285547  0.6015279110285547  0.3740719717720182
  0.1229572047135932  0.3770427952864068  0.0967562012696632
  0.1270674478156550  0.1270674478156550  0.8516105002633765
  0.8633400446603332  0.3576939817769684  0.3661793710221488
  0.6420599761184960  0.8579400238815040  0.6274898075589803
  0.6390144852046689  0.6390144852046689  0.8767454194443545
  0.1411000742469284  0.8687316478221732  0.1285904520991608
  0.1237586311469911  0.1237586311469911  0.4011781750315890
  0.6048853332878110  0.3896931416584408  0.6169795745533904
  0.8810198033218910  0.3961118121518581  0.8831126125015629
  0.3896931416584408  0.6048853332878110  0.6169795745533904
  0.3576939817769684  0.8633400446603332  0.3661793710221488
  0.8687316478221732  0.1411000742469284  0.1285904520991608
  0.8579400238815040  0.6420599761184960  0.6274898075589803
  0.3770427952864068  0.1229572047135932  0.0967562012696632
  0.8984720889714453  0.8984720889714453  0.3740719717720182
  0.3729325521843450  0.3729325521843450  0.8516105002633765
 
  0.00000000E+00  0.00000000E+00  0.00000000E+00
  0.00000000E+00  0.00000000E+00  0.00000000E+00
  0.00000000E+00  0.00000000E+00  0.00000000E+00
  0.00000000E+00  0.00000000E+00  0.00000000E+00
  0.00000000E+00  0.00000000E+00  0.00000000E+00
  0.00000000E+00  0.00000000E+00  0.00000000E+00
  0.00000000E+00  0.00000000E+00  0.00000000E+00
  0.00000000E+00  0.00000000E+00  0.00000000E+00
  0.00000000E+00  0.00000000E+00  0.00000000E+00
  0.00000000E+00  0.00000000E+00  0.00000000E+00
  0.00000000E+00  0.00000000E+00  0.00000000E+00
  0.00000000E+00  0.00000000E+00  0.00000000E+00
  0.00000000E+00  0.00000000E+00  0.00000000E+00
  0.00000000E+00  0.00000000E+00  0.00000000E+00
  0.00000000E+00  0.00000000E+00  0.00000000E+00
  0.00000000E+00  0.00000000E+00  0.00000000E+00
  0.00000000E+00  0.00000000E+00  0.00000000E+00
  0.00000000E+00  0.00000000E+00  0.00000000E+00
  0.00000000E+00  0.00000000E+00  0.00000000E+00
  0.00000000E+00  0.00000000E+00  0.00000000E+00
  0.00000000E+00  0.00000000E+00  0.00000000E+00
  0.00000000E+00  0.00000000E+00  0.00000000E+00
  0.00000000E+00  0.00000000E+00  0.00000000E+00
  0.00000000E+00  0.00000000E+00  0.00000000E+00
  0.00000000E+00  0.00000000E+00  0.00000000E+00
  0.00000000E+00  0.00000000E+00  0.00000000E+00
  0.00000000E+00  0.00000000E+00  0.00000000E+00
  0.00000000E+00  0.00000000E+00  0.00000000E+00
  0.00000000E+00  0.00000000E+00  0.00000000E+00
  0.00000000E+00  0.00000000E+00  0.00000000E+00
  0.00000000E+00  0.00000000E+00  0.00000000E+00
  0.00000000E+00  0.00000000E+00  0.00000000E+00
  0.00000000E+00  0.00000000E+00  0.00000000E+00
  0.00000000E+00  0.00000000E+00  0.00000000E+00
  0.00000000E+00  0.00000000E+00  0.00000000E+00
  0.00000000E+00  0.00000000E+00  0.00000000E+00
  0.00000000E+00  0.00000000E+00  0.00000000E+00
  0.00000000E+00  0.00000000E+00  0.00000000E+00
  0.00000000E+00  0.00000000E+00  0.00000000E+00
  0.00000000E+00  0.00000000E+00  0.00000000E+00
  0.00000000E+00  0.00000000E+00  0.00000000E+00
  0.00000000E+00  0.00000000E+00  0.00000000E+00
  0.00000000E+00  0.00000000E+00  0.00000000E+00
  0.00000000E+00  0.00000000E+00  0.00000000E+00
  0.00000000E+00  0.00000000E+00  0.00000000E+00
  0.00000000E+00  0.00000000E+00  0.00000000E+00
  0.00000000E+00  0.00000000E+00  0.00000000E+00
  0.00000000E+00  0.00000000E+00  0.00000000E+00
  0.00000000E+00  0.00000000E+00  0.00000000E+00
  0.00000000E+00  0.00000000E+00  0.00000000E+00
  0.00000000E+00  0.00000000E+00  0.00000000E+00
  0.00000000E+00  0.00000000E+00  0.00000000E+00
  0.00000000E+00  0.00000000E+00  0.00000000E+00
  0.00000000E+00  0.00000000E+00  0.00000000E+00
  0.00000000E+00  0.00000000E+00  0.00000000E+00
  0.00000000E+00  0.00000000E+00  0.00000000E+00
