# Supplementary material for: From density functional theory to machine learning predictive models for electrical properties of spinel oxides
Source: Sci Rep. 2024 May 27;14:12150. doi: 10.1038/s41598-024-62788-4 (PMC11637019; doi:10.1038/s41598-024-62788-4)
Supplement: Supplementary file 1 — Supplementary Information 1. [file 41598_2024_62788_MOESM1_ESM.zip › contcars/MC_contcars/Co3Mn5Co4Mn12/CONTCAR]

(Co3Mn5)[Co4Mn12]O32                    
   1.00000000000000     
     9.0687768082274580   -0.0485811870723880    0.0000005658828280
    -0.0486067608695495    8.2978811785428146   -0.0037066891195281
     0.0012229535589219   -0.0037118529628684    8.3614421755907404
   Mn   Co   O 
    17     7    32
Direct
  0.3744233983704106  0.8737415065529746  0.1272437011527146
  0.8717863735652855  0.1236093090799670  0.3750131157561327
  0.1263099013031805  0.3751851215901922  0.8721963027437241
  0.3766484147529496  0.1245356788567378  0.8762325266645945
  0.1278055518043502  0.8746613271550885  0.3770974765031170
  0.6244892322639828  0.1252737677839804  0.1276684048680607
  0.8720179189745991  0.6257764237856236  0.8756465892303851
  0.8673194203749475  0.8735698405643788  0.6219535026499159
  0.3804508555286361  0.6272504060620747  0.3712198774615416
  0.6269031407829928  0.3791328319616554  0.3711381764644770
  0.6205174386058516  0.8699700178069776  0.8768980002695272
  0.1320319841870656  0.1258300392399718  0.6230531170060942
  0.0034958442636608  0.9996662537000276  0.0050621513893887
  0.9959361810341179  0.5025375098823233  0.5055546947734300
  0.7472021908191167  0.2491962767486555  0.7480526479607050
  0.2523588442632700  0.2551153126134977  0.2480290906957023
  0.2513168054801156  0.7454388940891334  0.7442912595462445
  0.6163363451558439  0.6250261164593951  0.6234777544661583
  0.8793130975887706  0.3789495087909245  0.1221070117979082
  0.3856958340987120  0.3763946428932883  0.6289890642435836
  0.1212713688630984  0.6210260133500967  0.1260847427831351
  0.5003657053832313  0.4997630797788659  0.0044576886603238
  0.5002316939321219  0.0010703572430657  0.5035990666138801
  0.7479823213871271  0.7498636161124139  0.2456107322279166
  0.4090103287675646  0.3906573196740695  0.3755977929473246
  0.6225254522359265  0.1051861595190644  0.8966745918141186
  0.1132871474556083  0.8887375056403926  0.6092750786040995
  0.8778876379394802  0.6156225969322406  0.1131643911110913
  0.1354206908922464  0.6417550347955583  0.3708700929356468
  0.8651898151907744  0.8600967230879348  0.8625282926273528
  0.6376512358997957  0.3677758722490836  0.1383331655816846
  0.3743953489786165  0.1273478936789729  0.6432120257931757
  0.6239164558484518  0.1420892527674056  0.3607297352540115
  0.1427958235191582  0.3615823183117328  0.6344489031423137
  0.3684890557929563  0.6384239925253468  0.1380859920811233
  0.1160679578799417  0.6059708624414455  0.8809919450826911
  0.6013520638685819  0.8807414845900183  0.1183548595379449
  0.8784805889580412  0.1070040629218596  0.6065414029013425
  0.3783528554186688  0.8871267253229291  0.8961735451026769
  0.6262127003310525  0.6099533908982906  0.3788202351553309
  0.1017033483820100  0.3741252311571941  0.1106746007393156
  0.1309026081303415  0.1403123158453639  0.8565781405046096
  0.8470663341597913  0.3623941750383608  0.3687614443587677
  0.6251443252680318  0.8651664442045259  0.6387203417081153
  0.6216003943825186  0.6372993562567544  0.8669335351054670
  0.1552213515777439  0.8709180618977541  0.1427655297589752
  0.1186214278772368  0.1120896712001525  0.3898795587043651
  0.6218836408283934  0.3901861114995242  0.6037521858972781
  0.8784502573955209  0.3927078443063223  0.8840474358075383
  0.3973900364501759  0.6240651796807200  0.6033847385068611
  0.3764959742122755  0.8658586162670190  0.3595638057928028
  0.8656281380293933  0.1393997993059841  0.1429171128148994
  0.8509701106754903  0.6399376333443954  0.6387174205718509
  0.3846012126185485  0.1071766058479113  0.1124036448180732
  0.8764596295485489  0.8860869082835094  0.3808399678408563
  0.3746161887036763  0.3596209984068608  0.8755817914695996
 
  0.00000000E+00  0.00000000E+00  0.00000000E+00
  0.00000000E+00  0.00000000E+00  0.00000000E+00
  0.00000000E+00  0.00000000E+00  0.00000000E+00
  0.00000000E+00  0.00000000E+00  0.00000000E+00
  0.00000000E+00  0.00000000E+00  0.00000000E+00
  0.00000000E+00  0.00000000E+00  0.00000000E+00
  0.00000000E+00  0.00000000E+00  0.00000000E+00
  0.00000000E+00  0.00000000E+00  0.00000000E+00
  0.00000000E+00  0.00000000E+00  0.00000000E+00
  0.00000000E+00  0.00000000E+00  0.00000000E+00
  0.00000000E+00  0.00000000E+00  0.00000000E+00
  0.00000000E+00  0.00000000E+00  0.00000000E+00
  0.00000000E+00  0.00000000E+00  0.00000000E+00
  0.00000000E+00  0.00000000E+00  0.00000000E+00
  0.00000000E+00  0.00000000E+00  0.00000000E+00
  0.00000000E+00  0.00000000E+00  0.00000000E+00
  0.00000000E+00  0.00000000E+00  0.00000000E+00
  0.00000000E+00  0.00000000E+00  0.00000000E+00
  0.00000000E+00  0.00000000E+00  0.00000000E+00
  0.00000000E+00  0.00000000E+00  0.00000000E+00
  0.00000000E+00  0.00000000E+00  0.00000000E+00
  0.00000000E+00  0.00000000E+00  0.00000000E+00
  0.00000000E+00  0.00000000E+00  0.00000000E+00
  0.00000000E+00  0.00000000E+00  0.00000000E+00
  0.00000000E+00  0.00000000E+00  0.00000000E+00
  0.00000000E+00  0.00000000E+00  0.00000000E+00
  0.00000000E+00  0.00000000E+00  0.00000000E+00
  0.00000000E+00  0.00000000E+00  0.00000000E+00
  0.00000000E+00  0.00000000E+00  0.00000000E+00
  0.00000000E+00  0.00000000E+00  0.00000000E+00
  0.00000000E+00  0.00000000E+00  0.00000000E+00
  0.00000000E+00  0.00000000E+00  0.00000000E+00
  0.00000000E+00  0.00000000E+00  0.00000000E+00
  0.00000000E+00  0.00000000E+00  0.00000000E+00
  0.00000000E+00  0.00000000E+00  0.00000000E+00
  0.00000000E+00  0.00000000E+00  0.00000000E+00
  0.00000000E+00  0.00000000E+00  0.00000000E+00
  0.00000000E+00  0.00000000E+00  0.00000000E+00
  0.00000000E+00  0.00000000E+00  0.00000000E+00
  0.00000000E+00  0.00000000E+00  0.00000000E+00
  0.00000000E+00  0.00000000E+00  0.00000000E+00
  0.00000000E+00  0.00000000E+00  0.00000000E+00
  0.00000000E+00  0.00000000E+00  0.00000000E+00
  0.00000000E+00  0.00000000E+00  0.00000000E+00
  0.00000000E+00  0.00000000E+00  0.00000000E+00
  0.00000000E+00  0.00000000E+00  0.00000000E+00
  0.00000000E+00  0.00000000E+00  0.00000000E+00
  0.00000000E+00  0.00000000E+00  0.00000000E+00
  0.00000000E+00  0.00000000E+00  0.00000000E+00
  0.00000000E+00  0.00000000E+00  0.00000000E+00
  0.00000000E+00  0.00000000E+00  0.00000000E+00
  0.00000000E+00  0.00000000E+00  0.00000000E+00
  0.00000000E+00  0.00000000E+00  0.00000000E+00
  0.00000000E+00  0.00000000E+00  0.00000000E+00
  0.00000000E+00  0.00000000E+00  0.00000000E+00
  0.00000000E+00  0.00000000E+00  0.00000000E+00
