# Supplementary material for: From density functional theory to machine learning predictive models for electrical properties of spinel oxides
Source: Sci Rep. 2024 May 27;14:12150. doi: 10.1038/s41598-024-62788-4 (PMC11637019; doi:10.1038/s41598-024-62788-4)
Supplement: Supplementary file 1 — Supplementary Information 1. [file 41598_2024_62788_MOESM1_ESM.zip › contcars/MC_contcars/Co3Mn5Co9Mn7/CONTCAR]

(Co3Mn5)[Co9Mn7]O32                     
   1.00000000000000     
     8.7319694111156831   -0.0054623697835747    0.0011140918652852
    -0.0054682243261934    8.4256728396605745    0.0242982471212596
     0.0005486785631569    0.0237384973785643    8.3613344290060958
   Mn   Co   O 
    12    12    32
Direct
  0.6296311620250066  0.6229253332915761  0.6245240627674846
  0.3754046933963266  0.8733502810054574  0.1211300649506697
  0.8724703584360256  0.1219349655793778  0.3768301221011967
  0.6192904620038320  0.1233002882723682  0.1260576061337488
  0.8810094988795782  0.8701877028468772  0.6277330743228902
  0.3721401782458003  0.6276245639205342  0.3744734535705376
  0.6225040374737816  0.3760253125245256  0.3732086139921833
  0.0009547259949940  0.0010873477789204  0.9967555797453471
  0.0023353091726293  0.4959837241306460  0.4985709542487342
  0.4986929722556539  0.9910134419846059  0.5025472363261798
  0.7511963441042369  0.2497341370911315  0.7525373414669048
  0.2511809379623600  0.2547573487338184  0.2474640867133004
  0.1271250861834403  0.3785803864692951  0.8750361866942882
  0.8726094893479086  0.3827763801796351  0.1199169150845805
  0.3743786877541453  0.1299671942985086  0.8665761217521819
  0.1244680618361471  0.8750255774058857  0.3744007305885333
  0.3727583297307078  0.3769052201318246  0.6349032769645433
  0.8778208255227611  0.6207546103361636  0.8801613069970244
  0.1198918515567655  0.6295953097631468  0.1236111455743796
  0.6255713219202050  0.8693981707558436  0.8771039595852628
  0.1289601492797274  0.1228773740552711  0.6245436081321074
  0.4999911281034457  0.5019685026235479  0.9981029794813452
  0.2474258063747143  0.7509039097233838  0.7523035892724081
  0.7527209729324937  0.7503229685465982  0.2540235876341725
  0.4009981710257549  0.3957874699704860  0.3778713070806106
  0.6131538799314384  0.1177193069441458  0.8984406238849161
  0.1032870347500605  0.8815448381991473  0.6241947237026579
  0.8836269284897043  0.6326269693145221  0.1149668706077946
  0.1267661584453563  0.6267201383886558  0.3480262075601885
  0.8655297389623087  0.8626027252555772  0.8564492760525582
  0.6285491313065634  0.3602735324692787  0.1379644313150479
  0.3654869068430884  0.1260486167260453  0.6399622445142228
  0.6174848253791581  0.1462235837719845  0.3572347067324273
  0.1376025715297899  0.3673060561590731  0.6432080400115083
  0.3719599445969877  0.6426539157982205  0.1350785953719225
  0.1167448032358820  0.6213624489683411  0.8925345974572565
  0.6046331073091622  0.8901685801787877  0.1326107253739863
  0.8850396034609460  0.1032086709873141  0.6126090370564512
  0.3848240928959754  0.8807087218799552  0.8914769194814056
  0.6285365107177086  0.6083171319035827  0.3858087826362180
  0.1076894787581750  0.3817859860204607  0.1083183033621040
  0.1374453813732117  0.1352501694127284  0.8590762660320195
  0.8457888544250736  0.3544528956062152  0.3711642940421882
  0.6550541606734797  0.8568531232387926  0.6263342468116733
  0.6382363768413484  0.6224463884406433  0.8576148149867180
  0.1550036126232968  0.8707809091877508  0.1268808586177954
  0.1218172427749238  0.1240820772168831  0.3965714446860318
  0.6129889103608690  0.3866874224593602  0.6046700913785443
  0.8898329097499271  0.3932933714336784  0.8739512661515505
  0.3791622002469737  0.6275358760760170  0.6066213101530806
  0.3637987540590046  0.8591643577087353  0.3548038847238146
  0.8424762240446739  0.1251106403824807  0.1411156445085950
  0.8781660596419982  0.6450602353373256  0.6356805140224324
  0.3944275770669634  0.1054817022131402  0.1143126989519985
  0.8815681641164446  0.8891238754970132  0.3900748248626016
  0.3617882938710579  0.3626182114047083  0.8818568437696896
 
  0.00000000E+00  0.00000000E+00  0.00000000E+00
  0.00000000E+00  0.00000000E+00  0.00000000E+00
  0.00000000E+00  0.00000000E+00  0.00000000E+00
  0.00000000E+00  0.00000000E+00  0.00000000E+00
  0.00000000E+00  0.00000000E+00  0.00000000E+00
  0.00000000E+00  0.00000000E+00  0.00000000E+00
  0.00000000E+00  0.00000000E+00  0.00000000E+00
  0.00000000E+00  0.00000000E+00  0.00000000E+00
  0.00000000E+00  0.00000000E+00  0.00000000E+00
  0.00000000E+00  0.00000000E+00  0.00000000E+00
  0.00000000E+00  0.00000000E+00  0.00000000E+00
  0.00000000E+00  0.00000000E+00  0.00000000E+00
  0.00000000E+00  0.00000000E+00  0.00000000E+00
  0.00000000E+00  0.00000000E+00  0.00000000E+00
  0.00000000E+00  0.00000000E+00  0.00000000E+00
  0.00000000E+00  0.00000000E+00  0.00000000E+00
  0.00000000E+00  0.00000000E+00  0.00000000E+00
  0.00000000E+00  0.00000000E+00  0.00000000E+00
  0.00000000E+00  0.00000000E+00  0.00000000E+00
  0.00000000E+00  0.00000000E+00  0.00000000E+00
  0.00000000E+00  0.00000000E+00  0.00000000E+00
  0.00000000E+00  0.00000000E+00  0.00000000E+00
  0.00000000E+00  0.00000000E+00  0.00000000E+00
  0.00000000E+00  0.00000000E+00  0.00000000E+00
  0.00000000E+00  0.00000000E+00  0.00000000E+00
  0.00000000E+00  0.00000000E+00  0.00000000E+00
  0.00000000E+00  0.00000000E+00  0.00000000E+00
  0.00000000E+00  0.00000000E+00  0.00000000E+00
  0.00000000E+00  0.00000000E+00  0.00000000E+00
  0.00000000E+00  0.00000000E+00  0.00000000E+00
  0.00000000E+00  0.00000000E+00  0.00000000E+00
  0.00000000E+00  0.00000000E+00  0.00000000E+00
  0.00000000E+00  0.00000000E+00  0.00000000E+00
  0.00000000E+00  0.00000000E+00  0.00000000E+00
  0.00000000E+00  0.00000000E+00  0.00000000E+00
  0.00000000E+00  0.00000000E+00  0.00000000E+00
  0.00000000E+00  0.00000000E+00  0.00000000E+00
  0.00000000E+00  0.00000000E+00  0.00000000E+00
  0.00000000E+00  0.00000000E+00  0.00000000E+00
  0.00000000E+00  0.00000000E+00  0.00000000E+00
  0.00000000E+00  0.00000000E+00  0.00000000E+00
  0.00000000E+00  0.00000000E+00  0.00000000E+00
  0.00000000E+00  0.00000000E+00  0.00000000E+00
  0.00000000E+00  0.00000000E+00  0.00000000E+00
  0.00000000E+00  0.00000000E+00  0.00000000E+00
  0.00000000E+00  0.00000000E+00  0.00000000E+00
  0.00000000E+00  0.00000000E+00  0.00000000E+00
  0.00000000E+00  0.00000000E+00  0.00000000E+00
  0.00000000E+00  0.00000000E+00  0.00000000E+00
  0.00000000E+00  0.00000000E+00  0.00000000E+00
  0.00000000E+00  0.00000000E+00  0.00000000E+00
  0.00000000E+00  0.00000000E+00  0.00000000E+00
  0.00000000E+00  0.00000000E+00  0.00000000E+00
  0.00000000E+00  0.00000000E+00  0.00000000E+00
  0.00000000E+00  0.00000000E+00  0.00000000E+00
  0.00000000E+00  0.00000000E+00  0.00000000E+00
