# Supplementary material for: From density functional theory to machine learning predictive models for electrical properties of spinel oxides
Source: Sci Rep. 2024 May 27;14:12150. doi: 10.1038/s41598-024-62788-4 (PMC11637019; doi:10.1038/s41598-024-62788-4)
Supplement: Supplementary file 1 — Supplementary Information 1. [file 41598_2024_62788_MOESM1_ESM.zip › contcars/MC_contcars/Co5Mn3Co0Mn16/CONTCAR]

(Co5Mn3)[Co0Mn16]O32                    
   1.00000000000000     
     9.4312020865709254    0.0000000000000000    0.0000000000000000
     0.0000000000000000    8.2254765482923258   -0.0003806186437907
     0.0000000000000000   -0.0003806186437907    8.2254765482923258
   Mn   Co   O 
    19     5    32
Direct
  0.6209829681383425  0.6254235610763956  0.6254235610763956
  0.3743227228295680  0.8748283435861453  0.1251716564138547
  0.8767389920810231  0.1268037015397496  0.3762836608001692
  0.1277720177269188  0.3770848466318881  0.8738616587502577
  0.8767389920810231  0.3762836608001692  0.1268037015397496
  0.3743227228295680  0.1251716564138547  0.8748283435861453
  0.1277720177269188  0.8738616587502577  0.3770848466318881
  0.6213763931486511  0.1258663276222833  0.1258663276222833
  0.3743382592914912  0.3753504890681612  0.6246495109318388
  0.8767389920810231  0.6237163391998237  0.8731962984602504
  0.8767389920810231  0.8731962984602504  0.6237163391998237
  0.3743382592914912  0.6246495109318388  0.3753504890681612
  0.1277720177269188  0.6229151533681119  0.1261383412497423
  0.6209829681383425  0.3745764389236044  0.3745764389236044
  0.6213763931486511  0.8741336723777167  0.8741336723777167
  0.1277720177269188  0.1261383412497423  0.6229151533681119
  0.0011670016414769  0.0000000000000000  0.0000000000000000
  0.7494585541351384  0.2501850241747832  0.7498149758252168
  0.7494585541351384  0.7498149758252168  0.2501850241747832
  0.0011694980974681  0.5000000000000000  0.5000000000000000
  0.4988427966171898  0.5000000000000000  0.0000000000000000
  0.4988427966171898  0.0000000000000000  0.5000000000000000
  0.2505328090983383  0.2499849081279208  0.2499849081279208
  0.2505328090983383  0.7500150918720792  0.7500150918720792
  0.3789541200500395  0.3858857521180497  0.3858857521180497
  0.6137918821067387  0.1112524886209627  0.8887475113790373
  0.1212808473449272  0.8866877274925997  0.6150296020547970
  0.8863665245592784  0.6124300636928908  0.1105188530152077
  0.1316394734892299  0.6347663958041636  0.3652336041958364
  0.8647358410293080  0.8601205746254905  0.8601205746254905
  0.6293670981792374  0.3646513809378717  0.1364016222871172
  0.3700810218191961  0.1366431907536239  0.6355341108179715
  0.6293670981792374  0.1364016222871172  0.3646513809378717
  0.1316394734892299  0.3652336041958364  0.6347663958041636
  0.3700810218191961  0.6355341108179715  0.1366431907536239
  0.1212808473449272  0.6150296020547970  0.8866877274925997
  0.6137918821067387  0.8887475113790373  0.1112524886209627
  0.8863665245592784  0.1105188530152077  0.6124300636928908
  0.3787547062692340  0.8860673457039923  0.8860673457039923
  0.6133160208567361  0.6113451677048118  0.3886548322951882
  0.1212808473449272  0.3849703979452030  0.1133122725074003
  0.1355656349681524  0.1402416265428599  0.8597583734571401
  0.8690065646812286  0.3653820348453607  0.3653820348453607
  0.6293670981792374  0.8635983777128828  0.6353486190621283
  0.6293670981792374  0.6353486190621283  0.8635983777128828
  0.1355656349681524  0.8597583734571401  0.1402416265428599
  0.1212808473449272  0.1133122725074003  0.3849703979452030
  0.6133160208567361  0.3886548322951882  0.6113451677048118
  0.8863665245592784  0.3875699363071092  0.8894811469847923
  0.3789541200500395  0.6141142478819503  0.6141142478819503
  0.3700810218191961  0.8633568092463761  0.3644658891820285
  0.8647358410293080  0.1398794253745095  0.1398794253745095
  0.8690065646812286  0.6346179651546393  0.6346179651546393
  0.3787547062692340  0.1139326542960077  0.1139326542960077
  0.8863665245592784  0.8894811469847923  0.3875699363071092
  0.3700810218191961  0.3644658891820285  0.8633568092463761
 
  0.00000000E+00  0.00000000E+00  0.00000000E+00
  0.00000000E+00  0.00000000E+00  0.00000000E+00
  0.00000000E+00  0.00000000E+00  0.00000000E+00
  0.00000000E+00  0.00000000E+00  0.00000000E+00
  0.00000000E+00  0.00000000E+00  0.00000000E+00
  0.00000000E+00  0.00000000E+00  0.00000000E+00
  0.00000000E+00  0.00000000E+00  0.00000000E+00
  0.00000000E+00  0.00000000E+00  0.00000000E+00
  0.00000000E+00  0.00000000E+00  0.00000000E+00
  0.00000000E+00  0.00000000E+00  0.00000000E+00
  0.00000000E+00  0.00000000E+00  0.00000000E+00
  0.00000000E+00  0.00000000E+00  0.00000000E+00
  0.00000000E+00  0.00000000E+00  0.00000000E+00
  0.00000000E+00  0.00000000E+00  0.00000000E+00
  0.00000000E+00  0.00000000E+00  0.00000000E+00
  0.00000000E+00  0.00000000E+00  0.00000000E+00
  0.00000000E+00  0.00000000E+00  0.00000000E+00
  0.00000000E+00  0.00000000E+00  0.00000000E+00
  0.00000000E+00  0.00000000E+00  0.00000000E+00
  0.00000000E+00  0.00000000E+00  0.00000000E+00
  0.00000000E+00  0.00000000E+00  0.00000000E+00
  0.00000000E+00  0.00000000E+00  0.00000000E+00
  0.00000000E+00  0.00000000E+00  0.00000000E+00
  0.00000000E+00  0.00000000E+00  0.00000000E+00
  0.00000000E+00  0.00000000E+00  0.00000000E+00
  0.00000000E+00  0.00000000E+00  0.00000000E+00
  0.00000000E+00  0.00000000E+00  0.00000000E+00
  0.00000000E+00  0.00000000E+00  0.00000000E+00
  0.00000000E+00  0.00000000E+00  0.00000000E+00
  0.00000000E+00  0.00000000E+00  0.00000000E+00
  0.00000000E+00  0.00000000E+00  0.00000000E+00
  0.00000000E+00  0.00000000E+00  0.00000000E+00
  0.00000000E+00  0.00000000E+00  0.00000000E+00
  0.00000000E+00  0.00000000E+00  0.00000000E+00
  0.00000000E+00  0.00000000E+00  0.00000000E+00
  0.00000000E+00  0.00000000E+00  0.00000000E+00
  0.00000000E+00  0.00000000E+00  0.00000000E+00
  0.00000000E+00  0.00000000E+00  0.00000000E+00
  0.00000000E+00  0.00000000E+00  0.00000000E+00
  0.00000000E+00  0.00000000E+00  0.00000000E+00
  0.00000000E+00  0.00000000E+00  0.00000000E+00
  0.00000000E+00  0.00000000E+00  0.00000000E+00
  0.00000000E+00  0.00000000E+00  0.00000000E+00
  0.00000000E+00  0.00000000E+00  0.00000000E+00
  0.00000000E+00  0.00000000E+00  0.00000000E+00
  0.00000000E+00  0.00000000E+00  0.00000000E+00
  0.00000000E+00  0.00000000E+00  0.00000000E+00
  0.00000000E+00  0.00000000E+00  0.00000000E+00
  0.00000000E+00  0.00000000E+00  0.00000000E+00
  0.00000000E+00  0.00000000E+00  0.00000000E+00
  0.00000000E+00  0.00000000E+00  0.00000000E+00
  0.00000000E+00  0.00000000E+00  0.00000000E+00
  0.00000000E+00  0.00000000E+00  0.00000000E+00
  0.00000000E+00  0.00000000E+00  0.00000000E+00
  0.00000000E+00  0.00000000E+00  0.00000000E+00
  0.00000000E+00  0.00000000E+00  0.00000000E+00
