# Supplementary material for: From density functional theory to machine learning predictive models for electrical properties of spinel oxides
Source: Sci Rep. 2024 May 27;14:12150. doi: 10.1038/s41598-024-62788-4 (PMC11637019; doi:10.1038/s41598-024-62788-4)
Supplement: Supplementary file 1 — Supplementary Information 1. [file 41598_2024_62788_MOESM1_ESM.zip › contcars/MC_contcars/Co5Mn3Co11Mn5/CONTCAR]

(Co5Mn3)[Co11Mn5]O32                    
   1.00000000000000     
     8.4708647945687421   -0.0331610527182258    0.0188551212047767
    -0.0332868449864126    8.3977828393542140    0.0023849317846138
     0.0187857495568335    0.0023411461022844    8.4397300986785240
   Mn   Co   O 
     8    16    32
Direct
  0.6273142358278321  0.6209771230151802  0.6237054958562140
  0.3704851273639633  0.8806506782706975  0.1271511736887163
  0.8775756711196863  0.1267024324199824  0.3769270881955720
  0.3756589806392725  0.1282533004025410  0.8758342517098896
  0.1235520356499578  0.8779102534925372  0.3743827707616987
  0.4988300467775701  0.4985543261078931  0.0022382775044960
  0.2502549284075215  0.7509312874863383  0.7481250719342398
  0.7470836862545767  0.7521343250414674  0.2501581990407757
  0.1206795996873851  0.3735914254984465  0.8674476498902379
  0.8804040919359863  0.3760869100883610  0.1211665651547875
  0.6316726112263993  0.1294577387955727  0.1250015223125160
  0.3727381431894727  0.3745956854745671  0.6166778804977397
  0.8756535667751493  0.6297063651766592  0.8710889477144690
  0.8755228752657800  0.8750845793050175  0.6297705697894855
  0.3708022105314086  0.6177745130266885  0.3769287306321516
  0.1169926437649380  0.6158978737419147  0.1226788132790517
  0.6242362704352260  0.3699032258336956  0.3782315405550705
  0.6302321174360017  0.8788983221506825  0.8740723654544524
  0.1231513348777753  0.1290273501050478  0.6290645393551841
  0.0022914547617248  0.0009124188564371  0.0032662697152972
  0.9973800512107687  0.4989817755311492  0.4992663830738095
  0.5021933467084239  0.9982306167258201  0.5037919610782140
  0.7505454985241542  0.2536149175286937  0.7460261270018194
  0.2478344372597618  0.2487516501856746  0.2466391475460767
  0.3851549921972008  0.3649302400711321  0.3881281190972246
  0.6080254191265695  0.1296016560519462  0.8847210289621898
  0.1182879906483620  0.8844586178543778  0.5995904568223480
  0.8877348021059390  0.6209123197519375  0.1120891849489638
  0.1263301105341910  0.6442469361205454  0.3673283114397563
  0.8744146608636711  0.8617748992118237  0.8754098409531110
  0.6296907652168926  0.3565387636148145  0.1479857746324811
  0.3706011647634782  0.1298621938132811  0.6467595659605792
  0.6488395950494379  0.1255623157822257  0.3709794833918707
  0.1357894971260549  0.3755109973814896  0.6339125439247795
  0.3610352336588392  0.6511135576436970  0.1326440859524212
  0.1139435418893058  0.6104661303279642  0.8826626800874138
  0.5997503892106053  0.8946010124222994  0.1219961299491814
  0.8803958387073436  0.1234791705857248  0.6070660429858563
  0.3800025019385842  0.8972941105156522  0.8972741386818797
  0.6145928749416569  0.6109601231683257  0.3949941331684244
  0.1280627862669377  0.3854986720994447  0.1106365620443768
  0.1429822556884162  0.1350551421982686  0.8770869216770336
  0.8674302563259317  0.3563121188194245  0.3662037047129019
  0.6300997648768316  0.8515036183312361  0.6291431721428893
  0.6371083632827919  0.6277398786570103  0.8521562042669828
  0.1399645361975388  0.8685456202254827  0.1407304242460654
  0.1091686805477678  0.1127044895574087  0.3767988002950702
  0.6161280947926855  0.3864695815190586  0.6093509909057246
  0.8835611681726760  0.3840108141828296  0.8796679878934057
  0.3967116468142109  0.6074712906941713  0.6229991090620643
  0.3550047724649303  0.8795625709496449  0.3584601223468269
  0.8674094334131155  0.1263172699711248  0.1419064258230875
  0.8551707011194551  0.6256297650486005  0.6312714077870041
  0.3822985589437096  0.1143886651134167  0.1106783889609986
  0.8962700543895465  0.8950699220972993  0.3801640343877111
  0.3649545830946295  0.3557784419572982  0.8595628807474185
 
  0.00000000E+00  0.00000000E+00  0.00000000E+00
  0.00000000E+00  0.00000000E+00  0.00000000E+00
  0.00000000E+00  0.00000000E+00  0.00000000E+00
  0.00000000E+00  0.00000000E+00  0.00000000E+00
  0.00000000E+00  0.00000000E+00  0.00000000E+00
  0.00000000E+00  0.00000000E+00  0.00000000E+00
  0.00000000E+00  0.00000000E+00  0.00000000E+00
  0.00000000E+00  0.00000000E+00  0.00000000E+00
  0.00000000E+00  0.00000000E+00  0.00000000E+00
  0.00000000E+00  0.00000000E+00  0.00000000E+00
  0.00000000E+00  0.00000000E+00  0.00000000E+00
  0.00000000E+00  0.00000000E+00  0.00000000E+00
  0.00000000E+00  0.00000000E+00  0.00000000E+00
  0.00000000E+00  0.00000000E+00  0.00000000E+00
  0.00000000E+00  0.00000000E+00  0.00000000E+00
  0.00000000E+00  0.00000000E+00  0.00000000E+00
  0.00000000E+00  0.00000000E+00  0.00000000E+00
  0.00000000E+00  0.00000000E+00  0.00000000E+00
  0.00000000E+00  0.00000000E+00  0.00000000E+00
  0.00000000E+00  0.00000000E+00  0.00000000E+00
  0.00000000E+00  0.00000000E+00  0.00000000E+00
  0.00000000E+00  0.00000000E+00  0.00000000E+00
  0.00000000E+00  0.00000000E+00  0.00000000E+00
  0.00000000E+00  0.00000000E+00  0.00000000E+00
  0.00000000E+00  0.00000000E+00  0.00000000E+00
  0.00000000E+00  0.00000000E+00  0.00000000E+00
  0.00000000E+00  0.00000000E+00  0.00000000E+00
  0.00000000E+00  0.00000000E+00  0.00000000E+00
  0.00000000E+00  0.00000000E+00  0.00000000E+00
  0.00000000E+00  0.00000000E+00  0.00000000E+00
  0.00000000E+00  0.00000000E+00  0.00000000E+00
  0.00000000E+00  0.00000000E+00  0.00000000E+00
  0.00000000E+00  0.00000000E+00  0.00000000E+00
  0.00000000E+00  0.00000000E+00  0.00000000E+00
  0.00000000E+00  0.00000000E+00  0.00000000E+00
  0.00000000E+00  0.00000000E+00  0.00000000E+00
  0.00000000E+00  0.00000000E+00  0.00000000E+00
  0.00000000E+00  0.00000000E+00  0.00000000E+00
  0.00000000E+00  0.00000000E+00  0.00000000E+00
  0.00000000E+00  0.00000000E+00  0.00000000E+00
  0.00000000E+00  0.00000000E+00  0.00000000E+00
  0.00000000E+00  0.00000000E+00  0.00000000E+00
  0.00000000E+00  0.00000000E+00  0.00000000E+00
  0.00000000E+00  0.00000000E+00  0.00000000E+00
  0.00000000E+00  0.00000000E+00  0.00000000E+00
  0.00000000E+00  0.00000000E+00  0.00000000E+00
  0.00000000E+00  0.00000000E+00  0.00000000E+00
  0.00000000E+00  0.00000000E+00  0.00000000E+00
  0.00000000E+00  0.00000000E+00  0.00000000E+00
  0.00000000E+00  0.00000000E+00  0.00000000E+00
  0.00000000E+00  0.00000000E+00  0.00000000E+00
  0.00000000E+00  0.00000000E+00  0.00000000E+00
  0.00000000E+00  0.00000000E+00  0.00000000E+00
  0.00000000E+00  0.00000000E+00  0.00000000E+00
  0.00000000E+00  0.00000000E+00  0.00000000E+00
  0.00000000E+00  0.00000000E+00  0.00000000E+00
