# Supplementary material for: From density functional theory to machine learning predictive models for electrical properties of spinel oxides
Source: Sci Rep. 2024 May 27;14:12150. doi: 10.1038/s41598-024-62788-4 (PMC11637019; doi:10.1038/s41598-024-62788-4)
Supplement: Supplementary file 1 — Supplementary Information 1. [file 41598_2024_62788_MOESM1_ESM.zip › contcars/MC_contcars/Co5Mn3Co13Mn3/CONTCAR]

(Co5Mn3)[Co13Mn3]O32                    
   1.00000000000000     
     8.3258604319407024    0.0121747984922173    0.0036782350103848
     0.0120104211974577    8.4208279179884915   -0.0065526239565032
     0.0034630796219913   -0.0066234856172594    8.4850116416070840
   Mn   Co   O 
     6    18    32
Direct
  0.3756377028851432  0.8765423612816790  0.1278262772682339
  0.3772941719050777  0.1233575670039713  0.8733055707658437
  0.6295685745282000  0.1194622678374415  0.1267752705278156
  0.0032005741882202  0.5017761866699217  0.4972368012013106
  0.5075833390900186  0.5026820532382104  0.9967413837438741
  0.2457599972208726  0.7520456192842460  0.7478906225804636
  0.6233699880608796  0.6268224721465074  0.6240897510249752
  0.8757741963338503  0.1190095890080585  0.3770952508320065
  0.1208116137981463  0.3721415976952187  0.8751322101346162
  0.8742403553554396  0.3729837943081193  0.1256885725624741
  0.1201050845213629  0.8836645840428545  0.3737305069130912
  0.3836963256377359  0.3761809038426307  0.6226196396141859
  0.8756583527865160  0.6267810171497956  0.8759972254198587
  0.8669573704136226  0.8751135328554227  0.6285327615552205
  0.3761521997848405  0.6273886327288025  0.3732552312547739
  0.1194544720284867  0.6265184406206430  0.1247919560150592
  0.6276908657820002  0.3694221706332002  0.3762773178050409
  0.6270512044008854  0.8791644976292616  0.8766775123904935
  0.1242155057611072  0.1251468139249639  0.6257598237676163
  0.9967051621313772  0.9977165334415901  0.9975799855646343
  0.5012875450375347  0.9994483136159431  0.5017446015030558
  0.7529873500792448  0.2479479963920284  0.7536055313433820
  0.2472075107122933  0.2529990086254728  0.2492531592416256
  0.7549472466326890  0.7470394557869540  0.2516040275752047
  0.3923155067985746  0.3837043042519284  0.3771697578347144
  0.6146061596324870  0.1100975543320288  0.8924158281782510
  0.1138558816105117  0.8944233866449096  0.6115286448508712
  0.8643476871557070  0.6217651496985681  0.1180106241824745
  0.1439168320066884  0.6469019111967285  0.3694674352509679
  0.8558770610186741  0.8738465120801706  0.8658486895711519
  0.6395466410209565  0.3471963853744100  0.1330189998855431
  0.3741607022910429  0.1248566246968252  0.6450415368419371
  0.6242012181598255  0.1266930114738045  0.3563159245172827
  0.1403634094662323  0.3534947994266133  0.6269439726399000
  0.3720741840073387  0.6513247174539671  0.1334352661503928
  0.1020990987360477  0.6214855150589003  0.8832824693376153
  0.6151465968669569  0.8864161440966853  0.1142038174840323
  0.8803896813457683  0.1124042663236438  0.6182338225560997
  0.3931177650082347  0.8911018644229998  0.8938238332447952
  0.6137860723432738  0.6202934605114194  0.3777996945093562
  0.1045557498866572  0.3822814679482534  0.1201273617397050
  0.1461728459774747  0.1209274251928534  0.8669978274629671
  0.8582095544126958  0.3669680040779468  0.3555942509643302
  0.6274752552056455  0.8780147788954338  0.6501135496922146
  0.6395266498633632  0.6525105339697888  0.8652390432986721
  0.1445742266108212  0.8781510736777989  0.1324741406408592
  0.1229315204894803  0.1121397943324283  0.3827995049354840
  0.6187553776988679  0.3750687375661172  0.6137289730230862
  0.8703879358544953  0.3863958269291672  0.8963544369332936
  0.3772242774444976  0.6088024575295066  0.6110451415396128
  0.3742567092464242  0.8737067559488665  0.3567623430884552
  0.8578907534727378  0.1185462191040116  0.1335736617926599
  0.8711042807809974  0.6455445195639058  0.6353594695848628
  0.3899267546341108  0.1123753168236021  0.1121961292146807
  0.8768881717565833  0.8710065347375462  0.3844672436030123
  0.3729587301213044  0.3501995368962483  0.8634156148458771
 
  0.00000000E+00  0.00000000E+00  0.00000000E+00
  0.00000000E+00  0.00000000E+00  0.00000000E+00
  0.00000000E+00  0.00000000E+00  0.00000000E+00
  0.00000000E+00  0.00000000E+00  0.00000000E+00
  0.00000000E+00  0.00000000E+00  0.00000000E+00
  0.00000000E+00  0.00000000E+00  0.00000000E+00
  0.00000000E+00  0.00000000E+00  0.00000000E+00
  0.00000000E+00  0.00000000E+00  0.00000000E+00
  0.00000000E+00  0.00000000E+00  0.00000000E+00
  0.00000000E+00  0.00000000E+00  0.00000000E+00
  0.00000000E+00  0.00000000E+00  0.00000000E+00
  0.00000000E+00  0.00000000E+00  0.00000000E+00
  0.00000000E+00  0.00000000E+00  0.00000000E+00
  0.00000000E+00  0.00000000E+00  0.00000000E+00
  0.00000000E+00  0.00000000E+00  0.00000000E+00
  0.00000000E+00  0.00000000E+00  0.00000000E+00
  0.00000000E+00  0.00000000E+00  0.00000000E+00
  0.00000000E+00  0.00000000E+00  0.00000000E+00
  0.00000000E+00  0.00000000E+00  0.00000000E+00
  0.00000000E+00  0.00000000E+00  0.00000000E+00
  0.00000000E+00  0.00000000E+00  0.00000000E+00
  0.00000000E+00  0.00000000E+00  0.00000000E+00
  0.00000000E+00  0.00000000E+00  0.00000000E+00
  0.00000000E+00  0.00000000E+00  0.00000000E+00
  0.00000000E+00  0.00000000E+00  0.00000000E+00
  0.00000000E+00  0.00000000E+00  0.00000000E+00
  0.00000000E+00  0.00000000E+00  0.00000000E+00
  0.00000000E+00  0.00000000E+00  0.00000000E+00
  0.00000000E+00  0.00000000E+00  0.00000000E+00
  0.00000000E+00  0.00000000E+00  0.00000000E+00
  0.00000000E+00  0.00000000E+00  0.00000000E+00
  0.00000000E+00  0.00000000E+00  0.00000000E+00
  0.00000000E+00  0.00000000E+00  0.00000000E+00
  0.00000000E+00  0.00000000E+00  0.00000000E+00
  0.00000000E+00  0.00000000E+00  0.00000000E+00
  0.00000000E+00  0.00000000E+00  0.00000000E+00
  0.00000000E+00  0.00000000E+00  0.00000000E+00
  0.00000000E+00  0.00000000E+00  0.00000000E+00
  0.00000000E+00  0.00000000E+00  0.00000000E+00
  0.00000000E+00  0.00000000E+00  0.00000000E+00
  0.00000000E+00  0.00000000E+00  0.00000000E+00
  0.00000000E+00  0.00000000E+00  0.00000000E+00
  0.00000000E+00  0.00000000E+00  0.00000000E+00
  0.00000000E+00  0.00000000E+00  0.00000000E+00
  0.00000000E+00  0.00000000E+00  0.00000000E+00
  0.00000000E+00  0.00000000E+00  0.00000000E+00
  0.00000000E+00  0.00000000E+00  0.00000000E+00
  0.00000000E+00  0.00000000E+00  0.00000000E+00
  0.00000000E+00  0.00000000E+00  0.00000000E+00
  0.00000000E+00  0.00000000E+00  0.00000000E+00
  0.00000000E+00  0.00000000E+00  0.00000000E+00
  0.00000000E+00  0.00000000E+00  0.00000000E+00
  0.00000000E+00  0.00000000E+00  0.00000000E+00
  0.00000000E+00  0.00000000E+00  0.00000000E+00
  0.00000000E+00  0.00000000E+00  0.00000000E+00
  0.00000000E+00  0.00000000E+00  0.00000000E+00
