# Supplementary material for: From density functional theory to machine learning predictive models for electrical properties of spinel oxides
Source: Sci Rep. 2024 May 27;14:12150. doi: 10.1038/s41598-024-62788-4 (PMC11637019; doi:10.1038/s41598-024-62788-4)
Supplement: Supplementary file 1 — Supplementary Information 1. [file 41598_2024_62788_MOESM1_ESM.zip › contcars/MC_contcars/Co5Mn3Co2Mn14/CONTCAR]

(Co5Mn3)[Co2Mn14]O32                    
   1.00000000000000     
     9.2347482319270142   -0.0212494585372333   -0.0008623946629346
    -0.0250831742362200    8.2242757569834826   -0.0024851381230161
    -0.0004168722928676   -0.0024951997731079    8.2262034729634959
   Mn   Co   O 
    17     7    32
Direct
  0.6291898107979321  0.6247689596003241  0.6257862234238445
  0.3822708450282164  0.8763198926170688  0.1263070326445117
  0.8630671428284344  0.1221375718192164  0.3780043114405629
  0.1290134486497010  0.3733394527398843  0.8773739863216790
  0.8651280098160186  0.3725284941077547  0.1208307440648682
  0.3825167575156101  0.1256688238377635  0.8741361802783061
  0.1216345435513162  0.8758206625270049  0.3756467831109376
  0.3755065611990887  0.3752106137363285  0.6260427531836186
  0.8772537585315945  0.6250801574578446  0.8708801138866136
  0.3754249704209798  0.6268850290401673  0.3770488874414397
  0.1287938452244788  0.6237143654397954  0.1246376511796825
  0.6190978755596745  0.3711684801911233  0.3731576445004166
  0.6322630550347768  0.8801203186150843  0.8743166860349945
  0.1213021329396753  0.1233614574069222  0.6264224282726758
  0.9944633567492644  0.0028904426319372  0.0034507936148955
  0.9989936739032359  0.4972605287565770  0.4988553274310803
  0.7490019125163059  0.7500928605900157  0.2487017157710554
  0.6212349130329642  0.1272810415804244  0.1239792193421323
  0.8740717088538617  0.8762653124231008  0.6255445798425328
  0.5011302468454275  0.5017815288286798  0.9989938287003142
  0.5050231210806615  0.9987683614217744  0.5022622138788435
  0.7488442528354895  0.2492659772392400  0.7490488005122771
  0.2553999824360105  0.2470610565208347  0.2500953780675133
  0.2468390888759018  0.7531643813697428  0.7502762163142975
  0.3782643600316788  0.3874103505645650  0.3887181207144081
  0.6211316238117774  0.1157906453176736  0.8876720894491115
  0.0988106650412561  0.8840612883498906  0.6174078244411803
  0.8855265831412495  0.6090952515968056  0.1089051987525878
  0.1339283380732041  0.6398896606103364  0.3605476038492270
  0.8683782718877069  0.8604631777036928  0.8589825048918840
  0.6255332937805420  0.3631465422678986  0.1355317961810911
  0.3717433849891520  0.1333616845191230  0.6359483186739610
  0.6252454353694077  0.1352664155513139  0.3598503267126176
  0.1351130288624134  0.3591234381777397  0.6400450203621588
  0.3723878077051523  0.6379186455928902  0.1372833570406016
  0.1218058398350337  0.6118853480157966  0.8872118349522964
  0.6176381192758313  0.8931436513534337  0.1093485466109954
  0.8793925107582012  0.1127815593666242  0.6147355634767422
  0.3801931676160919  0.8881801594760006  0.8853324212144429
  0.6154965579371847  0.6091804360675326  0.3902490134138006
  0.1223472044800431  0.3818296817631293  0.1149639681576531
  0.1356209066771612  0.1372013366607234  0.8640620513970205
  0.8624559820502142  0.3586645481531008  0.3579446677306422
  0.6521322209148721  0.8676524560332481  0.6324578314120046
  0.6303712645396544  0.6397810792408691  0.8630297730232783
  0.1355926152065265  0.8638660759007877  0.1389843767141983
  0.1202748379438177  0.1131744098703038  0.3859755853420594
  0.6184271701041126  0.3850224981220549  0.6140155076260214
  0.8808367173182177  0.3847008639904033  0.8838942539016159
  0.3785567193542221  0.6171645618065185  0.6157312560166233
  0.3727373550206110  0.8650005382797090  0.3664961627640508
  0.8387021419551886  0.1336596972508630  0.1356711785541549
  0.8673750387967800  0.6415271608415622  0.6365229682352407
  0.4018516732398894  0.1173077979209936  0.1157404828104234
  0.8819417850640079  0.8893273889578595  0.3916561409538701
  0.3727223649921783  0.3634658801779480  0.8632847553649299
 
  0.00000000E+00  0.00000000E+00  0.00000000E+00
  0.00000000E+00  0.00000000E+00  0.00000000E+00
  0.00000000E+00  0.00000000E+00  0.00000000E+00
  0.00000000E+00  0.00000000E+00  0.00000000E+00
  0.00000000E+00  0.00000000E+00  0.00000000E+00
  0.00000000E+00  0.00000000E+00  0.00000000E+00
  0.00000000E+00  0.00000000E+00  0.00000000E+00
  0.00000000E+00  0.00000000E+00  0.00000000E+00
  0.00000000E+00  0.00000000E+00  0.00000000E+00
  0.00000000E+00  0.00000000E+00  0.00000000E+00
  0.00000000E+00  0.00000000E+00  0.00000000E+00
  0.00000000E+00  0.00000000E+00  0.00000000E+00
  0.00000000E+00  0.00000000E+00  0.00000000E+00
  0.00000000E+00  0.00000000E+00  0.00000000E+00
  0.00000000E+00  0.00000000E+00  0.00000000E+00
  0.00000000E+00  0.00000000E+00  0.00000000E+00
  0.00000000E+00  0.00000000E+00  0.00000000E+00
  0.00000000E+00  0.00000000E+00  0.00000000E+00
  0.00000000E+00  0.00000000E+00  0.00000000E+00
  0.00000000E+00  0.00000000E+00  0.00000000E+00
  0.00000000E+00  0.00000000E+00  0.00000000E+00
  0.00000000E+00  0.00000000E+00  0.00000000E+00
  0.00000000E+00  0.00000000E+00  0.00000000E+00
  0.00000000E+00  0.00000000E+00  0.00000000E+00
  0.00000000E+00  0.00000000E+00  0.00000000E+00
  0.00000000E+00  0.00000000E+00  0.00000000E+00
  0.00000000E+00  0.00000000E+00  0.00000000E+00
  0.00000000E+00  0.00000000E+00  0.00000000E+00
  0.00000000E+00  0.00000000E+00  0.00000000E+00
  0.00000000E+00  0.00000000E+00  0.00000000E+00
  0.00000000E+00  0.00000000E+00  0.00000000E+00
  0.00000000E+00  0.00000000E+00  0.00000000E+00
  0.00000000E+00  0.00000000E+00  0.00000000E+00
  0.00000000E+00  0.00000000E+00  0.00000000E+00
  0.00000000E+00  0.00000000E+00  0.00000000E+00
  0.00000000E+00  0.00000000E+00  0.00000000E+00
  0.00000000E+00  0.00000000E+00  0.00000000E+00
  0.00000000E+00  0.00000000E+00  0.00000000E+00
  0.00000000E+00  0.00000000E+00  0.00000000E+00
  0.00000000E+00  0.00000000E+00  0.00000000E+00
  0.00000000E+00  0.00000000E+00  0.00000000E+00
  0.00000000E+00  0.00000000E+00  0.00000000E+00
  0.00000000E+00  0.00000000E+00  0.00000000E+00
  0.00000000E+00  0.00000000E+00  0.00000000E+00
  0.00000000E+00  0.00000000E+00  0.00000000E+00
  0.00000000E+00  0.00000000E+00  0.00000000E+00
  0.00000000E+00  0.00000000E+00  0.00000000E+00
  0.00000000E+00  0.00000000E+00  0.00000000E+00
  0.00000000E+00  0.00000000E+00  0.00000000E+00
  0.00000000E+00  0.00000000E+00  0.00000000E+00
  0.00000000E+00  0.00000000E+00  0.00000000E+00
  0.00000000E+00  0.00000000E+00  0.00000000E+00
  0.00000000E+00  0.00000000E+00  0.00000000E+00
  0.00000000E+00  0.00000000E+00  0.00000000E+00
  0.00000000E+00  0.00000000E+00  0.00000000E+00
  0.00000000E+00  0.00000000E+00  0.00000000E+00
