# Supplementary material for: From density functional theory to machine learning predictive models for electrical properties of spinel oxides
Source: Sci Rep. 2024 May 27;14:12150. doi: 10.1038/s41598-024-62788-4 (PMC11637019; doi:10.1038/s41598-024-62788-4)
Supplement: Supplementary file 1 — Supplementary Information 1. [file 41598_2024_62788_MOESM1_ESM.zip › contcars/MC_contcars/Co5Mn3Co4Mn12/CONTCAR]

(Co5Mn3)[Co4Mn12]O32                    
   1.00000000000000     
     8.2827949453550378   -0.0007055474659029   -0.0241897186463567
    -0.0006580671293610    8.2587602079864375   -0.0236768790270048
    -0.0238828807696278   -0.0215846461248143    9.0236408214383879
   Mn   Co   O 
    15     9    32
Direct
  0.6238659895160197  0.6276037776974661  0.6240167832115588
  0.3709593035656766  0.8765881731342731  0.1318869661106419
  0.1272256124498412  0.3733446524909922  0.8857808537931220
  0.8786856344961436  0.3766683343936137  0.1316019668403214
  0.3721404391515222  0.1221720006605196  0.8797891966781890
  0.3737873472992987  0.3735468229307699  0.6243289604640125
  0.8796025108134344  0.6337310454464955  0.8850887321071923
  0.8753282710982191  0.8735692280128688  0.6114831812086337
  0.3722950955648940  0.6259719867754612  0.3696865731948975
  0.6211802081687878  0.3726339537252414  0.3676310836422516
  0.6273835643315309  0.8779085033880989  0.8801431655162659
  0.1275474163294845  0.1217742569989397  0.6140925763551266
  0.0002907840491488  0.5030328693286421  0.4901892592860122
  0.5009611428115335  0.5063756569061653  0.0020921299914534
  0.7547640117703054  0.2471294479375814  0.7538912375737894
  0.8754429991244379  0.1171865498885580  0.3636946430503940
  0.1253165406587584  0.8736792168068419  0.3683408193469973
  0.6255175697368998  0.1224245139567159  0.1292933007359736
  0.1233219152019842  0.6283857794877932  0.1318063502996907
  0.0032047849096344  0.0019291388558713  0.0083769847587760
  0.4995644013551939  0.0021462921741033  0.4947712408148206
  0.2477727503847902  0.2425765919108471  0.2510402248812014
  0.2457805478729540  0.7504855849917789  0.7502612465503375
  0.7491709510852473  0.7483815924496540  0.2500728417009839
  0.3810927171178875  0.3864700039151288  0.3773181409479633
  0.6091237549333570  0.1110266322214741  0.8891422849596040
  0.1159549663595101  0.8793119448681423  0.5980328003948401
  0.8901676439046327  0.6127587172538114  0.1254097136046255
  0.1359521077253874  0.6407893664435989  0.3466692551849846
  0.8679313670055890  0.8704140544807260  0.8720964252674719
  0.6494102748176971  0.3694478040585878  0.1275078129116025
  0.3635195815194265  0.1357306154215578  0.6295141445183319
  0.6288408772871037  0.1385589367645963  0.3648904681193343
  0.1358700249340501  0.3596828302789987  0.6330546905088212
  0.3532912306561045  0.6421840517622002  0.1318582383676841
  0.1167218708426461  0.6193040370961995  0.9031347998340209
  0.6071426132118347  0.8743941556495685  0.1215080723854953
  0.8922402753336556  0.1098894828504555  0.6084419992097665
  0.3850917021001692  0.8860913744405536  0.8783146419213637
  0.6097720530630326  0.6112020510532332  0.3794222568470929
  0.1136078535485865  0.3921886221112700  0.1290854772847254
  0.1344787586741560  0.1332511502614793  0.8685356594898010
  0.8605444836247216  0.3698543181802449  0.3457891690876096
  0.6384611736870056  0.8653608706401812  0.6260120522784973
  0.6458419024292965  0.6439023810935609  0.8672240896730798
  0.1321777294027839  0.8636009855500006  0.1482982566444946
  0.1204980334926802  0.1073629286250579  0.3780859239677952
  0.6111695344174919  0.3909221246758889  0.6185995028265907
  0.8920157834624547  0.3897719329456706  0.9050054460665251
  0.3824701537594919  0.6114755805379986  0.6224594488388320
  0.3598755939063309  0.8625240675197716  0.3717625539245191
  0.8768211394552239  0.1421299900733857  0.1337348876421203
  0.8629149560354250  0.6377723723763822  0.6354017428004752
  0.3734828750836670  0.1123963492422035  0.1185815436318620
  0.8936414509023152  0.8730089060458681  0.3752432068311791
  0.3587657255605734  0.3579753912129249  0.8705049759162478
 
  0.00000000E+00  0.00000000E+00  0.00000000E+00
  0.00000000E+00  0.00000000E+00  0.00000000E+00
  0.00000000E+00  0.00000000E+00  0.00000000E+00
  0.00000000E+00  0.00000000E+00  0.00000000E+00
  0.00000000E+00  0.00000000E+00  0.00000000E+00
  0.00000000E+00  0.00000000E+00  0.00000000E+00
  0.00000000E+00  0.00000000E+00  0.00000000E+00
  0.00000000E+00  0.00000000E+00  0.00000000E+00
  0.00000000E+00  0.00000000E+00  0.00000000E+00
  0.00000000E+00  0.00000000E+00  0.00000000E+00
  0.00000000E+00  0.00000000E+00  0.00000000E+00
  0.00000000E+00  0.00000000E+00  0.00000000E+00
  0.00000000E+00  0.00000000E+00  0.00000000E+00
  0.00000000E+00  0.00000000E+00  0.00000000E+00
  0.00000000E+00  0.00000000E+00  0.00000000E+00
  0.00000000E+00  0.00000000E+00  0.00000000E+00
  0.00000000E+00  0.00000000E+00  0.00000000E+00
  0.00000000E+00  0.00000000E+00  0.00000000E+00
  0.00000000E+00  0.00000000E+00  0.00000000E+00
  0.00000000E+00  0.00000000E+00  0.00000000E+00
  0.00000000E+00  0.00000000E+00  0.00000000E+00
  0.00000000E+00  0.00000000E+00  0.00000000E+00
  0.00000000E+00  0.00000000E+00  0.00000000E+00
  0.00000000E+00  0.00000000E+00  0.00000000E+00
  0.00000000E+00  0.00000000E+00  0.00000000E+00
  0.00000000E+00  0.00000000E+00  0.00000000E+00
  0.00000000E+00  0.00000000E+00  0.00000000E+00
  0.00000000E+00  0.00000000E+00  0.00000000E+00
  0.00000000E+00  0.00000000E+00  0.00000000E+00
  0.00000000E+00  0.00000000E+00  0.00000000E+00
  0.00000000E+00  0.00000000E+00  0.00000000E+00
  0.00000000E+00  0.00000000E+00  0.00000000E+00
  0.00000000E+00  0.00000000E+00  0.00000000E+00
  0.00000000E+00  0.00000000E+00  0.00000000E+00
  0.00000000E+00  0.00000000E+00  0.00000000E+00
  0.00000000E+00  0.00000000E+00  0.00000000E+00
  0.00000000E+00  0.00000000E+00  0.00000000E+00
  0.00000000E+00  0.00000000E+00  0.00000000E+00
  0.00000000E+00  0.00000000E+00  0.00000000E+00
  0.00000000E+00  0.00000000E+00  0.00000000E+00
  0.00000000E+00  0.00000000E+00  0.00000000E+00
  0.00000000E+00  0.00000000E+00  0.00000000E+00
  0.00000000E+00  0.00000000E+00  0.00000000E+00
  0.00000000E+00  0.00000000E+00  0.00000000E+00
  0.00000000E+00  0.00000000E+00  0.00000000E+00
  0.00000000E+00  0.00000000E+00  0.00000000E+00
  0.00000000E+00  0.00000000E+00  0.00000000E+00
  0.00000000E+00  0.00000000E+00  0.00000000E+00
  0.00000000E+00  0.00000000E+00  0.00000000E+00
  0.00000000E+00  0.00000000E+00  0.00000000E+00
  0.00000000E+00  0.00000000E+00  0.00000000E+00
  0.00000000E+00  0.00000000E+00  0.00000000E+00
  0.00000000E+00  0.00000000E+00  0.00000000E+00
  0.00000000E+00  0.00000000E+00  0.00000000E+00
  0.00000000E+00  0.00000000E+00  0.00000000E+00
  0.00000000E+00  0.00000000E+00  0.00000000E+00
