# Supplementary material for: From density functional theory to machine learning predictive models for electrical properties of spinel oxides
Source: Sci Rep. 2024 May 27;14:12150. doi: 10.1038/s41598-024-62788-4 (PMC11637019; doi:10.1038/s41598-024-62788-4)
Supplement: Supplementary file 1 — Supplementary Information 1. [file 41598_2024_62788_MOESM1_ESM.zip › contcars/MC_contcars/Co5Mn3Co9Mn7/CONTCAR]

(Co5Mn3)[Co9Mn7]O32                     
   1.00000000000000     
     8.4895081611113845    0.0412495426742558   -0.0003063532624283
     0.0406848098762124    8.4663707914991555    0.0056571279108861
    -0.0001189113910719    0.0056508148202684    8.3729190209024225
   Mn   Co   O 
    10    14    32
Direct
  0.8718275487357445  0.1213390409676620  0.3748368008987342
  0.6287210647832779  0.1228798587100144  0.1261648864630942
  0.3793465803817782  0.3737736164032910  0.6218994227777941
  0.8734179505295572  0.8737011183350347  0.6216933219051484
  0.3736776089085652  0.6304032432009450  0.3765561502872927
  0.1172687101182532  0.6301301287753489  0.1292793918816031
  0.1272478921519280  0.1236414548508904  0.6259167883848633
  0.4992867795686990  0.4955938018019950  0.9990572065432701
  0.2477304803673590  0.2542795390749077  0.2550415024885666
  0.2439399260884514  0.7497983791934288  0.7550264414276100
  0.6310381443459363  0.6235648614939322  0.6262699293721781
  0.3757953238772060  0.8827506487277788  0.1179611801157421
  0.1202132297719274  0.3744541945766855  0.8745942596411709
  0.8747714176999395  0.3758415734015870  0.1203545488186322
  0.3787426573455974  0.1240279049518165  0.8762571834413322
  0.1212259604947548  0.8746465677911317  0.3750771466751388
  0.8679230897241794  0.6221126575739220  0.8708894812203880
  0.6312261548089992  0.3788123171077515  0.3758625056602298
  0.6295034193319395  0.8738450014516417  0.8769089563292738
  0.9994709912774624  0.9970788798755521  0.9947444815062312
  0.0024981161653699  0.4942822119622576  0.4977740337425516
  0.5062230462432069  0.9961885874383256  0.4980794562572726
  0.7448032818318637  0.2513503043570466  0.7535050648300867
  0.7466573124242117  0.7525750258149912  0.2504827222368107
  0.3835785418301043  0.4019181646680394  0.3895336679629722
  0.6201775244180823  0.1177199681717696  0.8978830536204896
  0.1058298514103200  0.8893097908728791  0.6059161131963293
  0.8903505536416461  0.6268217508618292  0.1229373732831149
  0.1365918083399720  0.6436309183609765  0.3653971356210235
  0.8744857718402628  0.8665386195662279  0.8501655322656774
  0.6333753316160511  0.3485218608990266  0.1359550212463247
  0.3773914521516417  0.1444367803554201  0.6175936109284237
  0.6455022663974930  0.1255755742216138  0.3608971934288832
  0.1454703871095759  0.3568749771627111  0.6198298776283693
  0.3528100072429723  0.6376764584975021  0.1449926477949361
  0.1052680922646232  0.6243491858416093  0.9022770191765872
  0.6155370532123072  0.8933550640436252  0.1265031105608827
  0.8700069263263117  0.1070531090821092  0.6079867520744671
  0.3823960279477063  0.8775933766633059  0.8950053607973416
  0.6006139350870541  0.6260169296006453  0.3774156631278061
  0.1162592834287892  0.4050453218050123  0.1227209803917333
  0.1348595925941112  0.1242124391162633  0.8561031373458547
  0.8748343399108052  0.3492737151693248  0.3706199629542084
  0.6471458257227027  0.8651706360080524  0.6261687452541409
  0.6461894992794583  0.6323002111737424  0.8735084908450688
  0.1306400992513019  0.8639240917193973  0.1437869164854888
  0.1035910630358998  0.1034978722976660  0.3873940409019738
  0.6072267616000033  0.3823990067129159  0.6188244218582142
  0.8812248597575518  0.3853762845014543  0.8767299501677712
  0.3777834609498711  0.6085698256850236  0.6070337638573662
  0.3532896673621906  0.8616128600908581  0.3698102795899700
  0.8608579767727704  0.1215746316644086  0.1404615977586374
  0.8814187450743773  0.6422427507598911  0.6282332691176862
  0.3999254795927882  0.1155983744398483  0.1300726122030795
  0.8902912522361888  0.8862097140558589  0.3858777558063338
  0.3625198756188510  0.3685288180930328  0.8481320798438503
 
  0.00000000E+00  0.00000000E+00  0.00000000E+00
  0.00000000E+00  0.00000000E+00  0.00000000E+00
  0.00000000E+00  0.00000000E+00  0.00000000E+00
  0.00000000E+00  0.00000000E+00  0.00000000E+00
  0.00000000E+00  0.00000000E+00  0.00000000E+00
  0.00000000E+00  0.00000000E+00  0.00000000E+00
  0.00000000E+00  0.00000000E+00  0.00000000E+00
  0.00000000E+00  0.00000000E+00  0.00000000E+00
  0.00000000E+00  0.00000000E+00  0.00000000E+00
  0.00000000E+00  0.00000000E+00  0.00000000E+00
  0.00000000E+00  0.00000000E+00  0.00000000E+00
  0.00000000E+00  0.00000000E+00  0.00000000E+00
  0.00000000E+00  0.00000000E+00  0.00000000E+00
  0.00000000E+00  0.00000000E+00  0.00000000E+00
  0.00000000E+00  0.00000000E+00  0.00000000E+00
  0.00000000E+00  0.00000000E+00  0.00000000E+00
  0.00000000E+00  0.00000000E+00  0.00000000E+00
  0.00000000E+00  0.00000000E+00  0.00000000E+00
  0.00000000E+00  0.00000000E+00  0.00000000E+00
  0.00000000E+00  0.00000000E+00  0.00000000E+00
  0.00000000E+00  0.00000000E+00  0.00000000E+00
  0.00000000E+00  0.00000000E+00  0.00000000E+00
  0.00000000E+00  0.00000000E+00  0.00000000E+00
  0.00000000E+00  0.00000000E+00  0.00000000E+00
  0.00000000E+00  0.00000000E+00  0.00000000E+00
  0.00000000E+00  0.00000000E+00  0.00000000E+00
  0.00000000E+00  0.00000000E+00  0.00000000E+00
  0.00000000E+00  0.00000000E+00  0.00000000E+00
  0.00000000E+00  0.00000000E+00  0.00000000E+00
  0.00000000E+00  0.00000000E+00  0.00000000E+00
  0.00000000E+00  0.00000000E+00  0.00000000E+00
  0.00000000E+00  0.00000000E+00  0.00000000E+00
  0.00000000E+00  0.00000000E+00  0.00000000E+00
  0.00000000E+00  0.00000000E+00  0.00000000E+00
  0.00000000E+00  0.00000000E+00  0.00000000E+00
  0.00000000E+00  0.00000000E+00  0.00000000E+00
  0.00000000E+00  0.00000000E+00  0.00000000E+00
  0.00000000E+00  0.00000000E+00  0.00000000E+00
  0.00000000E+00  0.00000000E+00  0.00000000E+00
  0.00000000E+00  0.00000000E+00  0.00000000E+00
  0.00000000E+00  0.00000000E+00  0.00000000E+00
  0.00000000E+00  0.00000000E+00  0.00000000E+00
  0.00000000E+00  0.00000000E+00  0.00000000E+00
  0.00000000E+00  0.00000000E+00  0.00000000E+00
  0.00000000E+00  0.00000000E+00  0.00000000E+00
  0.00000000E+00  0.00000000E+00  0.00000000E+00
  0.00000000E+00  0.00000000E+00  0.00000000E+00
  0.00000000E+00  0.00000000E+00  0.00000000E+00
  0.00000000E+00  0.00000000E+00  0.00000000E+00
  0.00000000E+00  0.00000000E+00  0.00000000E+00
  0.00000000E+00  0.00000000E+00  0.00000000E+00
  0.00000000E+00  0.00000000E+00  0.00000000E+00
  0.00000000E+00  0.00000000E+00  0.00000000E+00
  0.00000000E+00  0.00000000E+00  0.00000000E+00
  0.00000000E+00  0.00000000E+00  0.00000000E+00
  0.00000000E+00  0.00000000E+00  0.00000000E+00
