# Supplementary material for: From density functional theory to machine learning predictive models for electrical properties of spinel oxides
Source: Sci Rep. 2024 May 27;14:12150. doi: 10.1038/s41598-024-62788-4 (PMC11637019; doi:10.1038/s41598-024-62788-4)
Supplement: Supplementary file 1 — Supplementary Information 1. [file 41598_2024_62788_MOESM1_ESM.zip › contcars/MC_contcars/Co6Mn2Co0Mn16/CONTCAR]

(Co6Mn2)[Co0Mn16]O32                    
   1.00000000000000     
     8.2135130151715003    0.0000000000000000    0.0000000000000000
     0.0000000000000000    9.4087257038716210    0.0000000000000000
     0.0000000000000000    0.0000000000000000    8.2135130151715003
   Mn   Co   O 
    18     6    32
Direct
  0.6244522540247601  0.6282840526283096  0.6244522540247601
  0.3747850525853167  0.8763574027786944  0.1252149474146833
  0.8747850525853167  0.1236425972212984  0.3747850525853167
  0.1244522540247601  0.3717159473716904  0.8755477459752399
  0.8755477459752399  0.3717159473716904  0.1244522540247601
  0.3747850525853167  0.1236425972212984  0.8747850525853167
  0.1252149474146833  0.8763574027786944  0.3747850525853167
  0.6252149474146833  0.1236425972212984  0.1252149474146833
  0.3755477459752399  0.3717159473716904  0.6244522540247601
  0.8755477459752399  0.6282840526283096  0.8755477459752399
  0.8747850525853167  0.8763574027786944  0.6252149474146833
  0.3755477459752399  0.6282840526283096  0.3755477459752399
  0.1244522540247601  0.6282840526283096  0.1244522540247601
  0.6244522540247601  0.3717159473716904  0.3755477459752399
  0.6252149474146833  0.8763574027786944  0.8747850525853167
  0.1252149474146833  0.1236425972212984  0.6252149474146833
  0.0000000000000000  0.5000000000000000  0.5000000000000000
  0.5000000000000000  0.5000000000000000  0.0000000000000000
  0.0000000000000000  0.0000000000000000  0.0000000000000000
  0.5000000000000000  0.0000000000000000  0.5000000000000000
  0.7500000000000000  0.2487810923132017  0.7500000000000000
  0.2500000000000000  0.2487810923132017  0.2500000000000000
  0.2500000000000000  0.7512189076867983  0.7500000000000000
  0.7500000000000000  0.7512189076867983  0.2500000000000000
  0.3858260193205467  0.3803839723879818  0.3858260193205467
  0.6139316054380188  0.1190617111815939  0.8860683945619812
  0.1139316054380188  0.8809382888184061  0.6139316054380188
  0.8858260193205467  0.6196160276120182  0.1141739806794533
  0.1385363152485795  0.6365194666492613  0.3614636847514205
  0.8642410548792725  0.8710376389343608  0.8642410548792725
  0.6385363152485795  0.3634805333507387  0.1385363152485795
  0.3642410548792725  0.1289623610656392  0.6357589451207275
  0.6357589451207275  0.1289623610656392  0.3642410548792725
  0.1385363152485795  0.3634805333507387  0.6385363152485795
  0.3614636847514205  0.6365194666492613  0.1385363152485795
  0.1141739806794533  0.6196160276120182  0.8858260193205467
  0.6139316054380188  0.8809382888184061  0.1139316054380188
  0.8860683945619812  0.1190617111815939  0.6139316054380188
  0.3860683945619883  0.8809382888184061  0.8860683945619812
  0.6141739806794533  0.6196160276120182  0.3858260193205467
  0.1141739806794533  0.3803839723879818  0.1141739806794533
  0.1357589451207275  0.1289623610656392  0.8642410548792725
  0.8614636847514205  0.3634805333507387  0.3614636847514205
  0.6357589451207275  0.8710376389343608  0.6357589451207275
  0.6385363152485795  0.6365194666492613  0.8614636847514205
  0.1357589451207275  0.8710376389343608  0.1357589451207275
  0.1139316054380188  0.1190617111815939  0.3860683945619883
  0.6141739806794533  0.3803839723879818  0.6141739806794533
  0.8858260193205467  0.3803839723879818  0.8858260193205467
  0.3858260193205467  0.6196160276120182  0.6141739806794533
  0.3642410548792725  0.8710376389343608  0.3642410548792725
  0.8642410548792725  0.1289623610656392  0.1357589451207275
  0.8614636847514205  0.6365194666492613  0.6385363152485795
  0.3860683945619883  0.1190617111815939  0.1139316054380188
  0.8860683945619812  0.8809382888184061  0.3860683945619883
  0.3614636847514205  0.3634805333507387  0.8614636847514205
 
  0.00000000E+00  0.00000000E+00  0.00000000E+00
  0.00000000E+00  0.00000000E+00  0.00000000E+00
  0.00000000E+00  0.00000000E+00  0.00000000E+00
  0.00000000E+00  0.00000000E+00  0.00000000E+00
  0.00000000E+00  0.00000000E+00  0.00000000E+00
  0.00000000E+00  0.00000000E+00  0.00000000E+00
  0.00000000E+00  0.00000000E+00  0.00000000E+00
  0.00000000E+00  0.00000000E+00  0.00000000E+00
  0.00000000E+00  0.00000000E+00  0.00000000E+00
  0.00000000E+00  0.00000000E+00  0.00000000E+00
  0.00000000E+00  0.00000000E+00  0.00000000E+00
  0.00000000E+00  0.00000000E+00  0.00000000E+00
  0.00000000E+00  0.00000000E+00  0.00000000E+00
  0.00000000E+00  0.00000000E+00  0.00000000E+00
  0.00000000E+00  0.00000000E+00  0.00000000E+00
  0.00000000E+00  0.00000000E+00  0.00000000E+00
  0.00000000E+00  0.00000000E+00  0.00000000E+00
  0.00000000E+00  0.00000000E+00  0.00000000E+00
  0.00000000E+00  0.00000000E+00  0.00000000E+00
  0.00000000E+00  0.00000000E+00  0.00000000E+00
  0.00000000E+00  0.00000000E+00  0.00000000E+00
  0.00000000E+00  0.00000000E+00  0.00000000E+00
  0.00000000E+00  0.00000000E+00  0.00000000E+00
  0.00000000E+00  0.00000000E+00  0.00000000E+00
  0.00000000E+00  0.00000000E+00  0.00000000E+00
  0.00000000E+00  0.00000000E+00  0.00000000E+00
  0.00000000E+00  0.00000000E+00  0.00000000E+00
  0.00000000E+00  0.00000000E+00  0.00000000E+00
  0.00000000E+00  0.00000000E+00  0.00000000E+00
  0.00000000E+00  0.00000000E+00  0.00000000E+00
  0.00000000E+00  0.00000000E+00  0.00000000E+00
  0.00000000E+00  0.00000000E+00  0.00000000E+00
  0.00000000E+00  0.00000000E+00  0.00000000E+00
  0.00000000E+00  0.00000000E+00  0.00000000E+00
  0.00000000E+00  0.00000000E+00  0.00000000E+00
  0.00000000E+00  0.00000000E+00  0.00000000E+00
  0.00000000E+00  0.00000000E+00  0.00000000E+00
  0.00000000E+00  0.00000000E+00  0.00000000E+00
  0.00000000E+00  0.00000000E+00  0.00000000E+00
  0.00000000E+00  0.00000000E+00  0.00000000E+00
  0.00000000E+00  0.00000000E+00  0.00000000E+00
  0.00000000E+00  0.00000000E+00  0.00000000E+00
  0.00000000E+00  0.00000000E+00  0.00000000E+00
  0.00000000E+00  0.00000000E+00  0.00000000E+00
  0.00000000E+00  0.00000000E+00  0.00000000E+00
  0.00000000E+00  0.00000000E+00  0.00000000E+00
  0.00000000E+00  0.00000000E+00  0.00000000E+00
  0.00000000E+00  0.00000000E+00  0.00000000E+00
  0.00000000E+00  0.00000000E+00  0.00000000E+00
  0.00000000E+00  0.00000000E+00  0.00000000E+00
  0.00000000E+00  0.00000000E+00  0.00000000E+00
  0.00000000E+00  0.00000000E+00  0.00000000E+00
  0.00000000E+00  0.00000000E+00  0.00000000E+00
  0.00000000E+00  0.00000000E+00  0.00000000E+00
  0.00000000E+00  0.00000000E+00  0.00000000E+00
  0.00000000E+00  0.00000000E+00  0.00000000E+00
