# Supplementary material for: From density functional theory to machine learning predictive models for electrical properties of spinel oxides
Source: Sci Rep. 2024 May 27;14:12150. doi: 10.1038/s41598-024-62788-4 (PMC11637019; doi:10.1038/s41598-024-62788-4)
Supplement: Supplementary file 1 — Supplementary Information 1. [file 41598_2024_62788_MOESM1_ESM.zip › contcars/MC_contcars/Co6Mn2Co11Mn5/CONTCAR]

(Co6Mn2)[Co11Mn5]O32                    
   1.00000000000000     
     8.4127737368330333   -0.0095252450982741   -0.0227032815215893
    -0.0094293455104735    8.3197546741106407    0.0094293455104735
    -0.0227032815215893    0.0095252450982741    8.4127737368330351
   Mn   Co   O 
     7    17    32
Direct
  0.3757544881453612  0.8792067925979268  0.1296086383452675
  0.1242046272166561  0.3778960773981197  0.8701152271236481
  0.8727532151569832  0.3750000000000000  0.1227532151569832
  0.8796086383452675  0.8707932074020732  0.6257544881453612
  0.6201152271236481  0.3721039226018803  0.3742046272166561
  0.5000298323875327  0.5074996286665794  0.0013145151749185
  0.7513145151749185  0.2425003713334206  0.7500298323875327
  0.6243507982959855  0.6251541348890797  0.6267111397062877
  0.8758947423150190  0.1221777614184276  0.3722484352058828
  0.3767111397062877  0.1248458651109203  0.8743507982959855
  0.1258069304552194  0.8750000000000000  0.3758069304552194
  0.6220599310499964  0.1229938319508648  0.1297703324789339
  0.3727072757028793  0.3750000000000000  0.6227072757028793
  0.8797703324789339  0.6270061680491352  0.8720599310499964
  0.3712529322298579  0.6277723184386730  0.3779485788124006
  0.1222484352058828  0.6278222385815724  0.1258947423150190
  0.6282042991059029  0.8750000000000000  0.8782042991059029
  0.1279485788124006  0.1222276815613270  0.6212529322298650
  0.0013481890489828  0.0050470055671994  0.9978410201897745
  0.9991756642355938  0.5052266849195988  0.4998189730165166
  0.5019286541535095  0.0031395665758680  0.4996260190956292
  0.2498189730165166  0.2447733150804012  0.2491756642355938
  0.2496260190956292  0.7468604334241320  0.7519286541535095
  0.7478410201897745  0.7449529944328006  0.2513481890489828
  0.3872046983010122  0.3798388665202665  0.3788718401995368
  0.6134303895564628  0.1175177484907763  0.9024464128943990
  0.1139386746171027  0.8781931968267997  0.6168551813956569
  0.8780172384118714  0.6095926274051067  0.1059351270404960
  0.1361143921093628  0.6382246368360498  0.3683737349877276
  0.8771551966905733  0.8606362620981400  0.8591598961984417
  0.6283836392173114  0.3555586819365359  0.1450607001399575
  0.3579019975011946  0.1378165485040697  0.6262044652829033
  0.6321224115962778  0.1383437030570889  0.3608281371023594
  0.1288718401995368  0.3701611334797335  0.6372046983010122
  0.3656642733337634  0.6481215911683051  0.1495844306386545
  0.1108281371023523  0.6116562969429111  0.8821224115962778
  0.6091598961984417  0.8893637379018600  0.1271551966905733
  0.8995844306386545  0.1018784088316949  0.6156642733337634
  0.3798478251793043  0.8730225181523394  0.8980609337082868
  0.6095373869744449  0.6066307570112670  0.3807157303913868
  0.1204962854359195  0.3742550451190709  0.1040508845371235
  0.1307157303913868  0.1433692429887330  0.8595373869744449
  0.8540508845371235  0.3757449548809291  0.3704962854359195
  0.6480609337082868  0.8769774818476606  0.6298478251793043
  0.6524464128943990  0.6324822515092308  0.8634303895564628
  0.1426085154312204  0.8790718897831411  0.1348461336107718
  0.1183737349877276  0.1117753631639502  0.3861143921093628
  0.6089573943438751  0.3729822988041036  0.6025210732051463
  0.8950607001399575  0.3944413180634641  0.8783836392173114
  0.3762044652829033  0.6121834514959303  0.6079019975011946
  0.3668551813956569  0.8718068031732003  0.3639386746171027
  0.8559351270404960  0.1404073725948933  0.1280172384118714
  0.8724834917691453  0.6402952152324630  0.6421470495495711
  0.3921470495495711  0.1097047847675370  0.1224834917691453
  0.8848461336107718  0.8709281102168589  0.3926085154312204
  0.3525210732051463  0.3770177011958964  0.8589573943438751
 
  0.00000000E+00  0.00000000E+00  0.00000000E+00
  0.00000000E+00  0.00000000E+00  0.00000000E+00
  0.00000000E+00  0.00000000E+00  0.00000000E+00
  0.00000000E+00  0.00000000E+00  0.00000000E+00
  0.00000000E+00  0.00000000E+00  0.00000000E+00
  0.00000000E+00  0.00000000E+00  0.00000000E+00
  0.00000000E+00  0.00000000E+00  0.00000000E+00
  0.00000000E+00  0.00000000E+00  0.00000000E+00
  0.00000000E+00  0.00000000E+00  0.00000000E+00
  0.00000000E+00  0.00000000E+00  0.00000000E+00
  0.00000000E+00  0.00000000E+00  0.00000000E+00
  0.00000000E+00  0.00000000E+00  0.00000000E+00
  0.00000000E+00  0.00000000E+00  0.00000000E+00
  0.00000000E+00  0.00000000E+00  0.00000000E+00
  0.00000000E+00  0.00000000E+00  0.00000000E+00
  0.00000000E+00  0.00000000E+00  0.00000000E+00
  0.00000000E+00  0.00000000E+00  0.00000000E+00
  0.00000000E+00  0.00000000E+00  0.00000000E+00
  0.00000000E+00  0.00000000E+00  0.00000000E+00
  0.00000000E+00  0.00000000E+00  0.00000000E+00
  0.00000000E+00  0.00000000E+00  0.00000000E+00
  0.00000000E+00  0.00000000E+00  0.00000000E+00
  0.00000000E+00  0.00000000E+00  0.00000000E+00
  0.00000000E+00  0.00000000E+00  0.00000000E+00
  0.00000000E+00  0.00000000E+00  0.00000000E+00
  0.00000000E+00  0.00000000E+00  0.00000000E+00
  0.00000000E+00  0.00000000E+00  0.00000000E+00
  0.00000000E+00  0.00000000E+00  0.00000000E+00
  0.00000000E+00  0.00000000E+00  0.00000000E+00
  0.00000000E+00  0.00000000E+00  0.00000000E+00
  0.00000000E+00  0.00000000E+00  0.00000000E+00
  0.00000000E+00  0.00000000E+00  0.00000000E+00
  0.00000000E+00  0.00000000E+00  0.00000000E+00
  0.00000000E+00  0.00000000E+00  0.00000000E+00
  0.00000000E+00  0.00000000E+00  0.00000000E+00
  0.00000000E+00  0.00000000E+00  0.00000000E+00
  0.00000000E+00  0.00000000E+00  0.00000000E+00
  0.00000000E+00  0.00000000E+00  0.00000000E+00
  0.00000000E+00  0.00000000E+00  0.00000000E+00
  0.00000000E+00  0.00000000E+00  0.00000000E+00
  0.00000000E+00  0.00000000E+00  0.00000000E+00
  0.00000000E+00  0.00000000E+00  0.00000000E+00
  0.00000000E+00  0.00000000E+00  0.00000000E+00
  0.00000000E+00  0.00000000E+00  0.00000000E+00
  0.00000000E+00  0.00000000E+00  0.00000000E+00
  0.00000000E+00  0.00000000E+00  0.00000000E+00
  0.00000000E+00  0.00000000E+00  0.00000000E+00
  0.00000000E+00  0.00000000E+00  0.00000000E+00
  0.00000000E+00  0.00000000E+00  0.00000000E+00
  0.00000000E+00  0.00000000E+00  0.00000000E+00
  0.00000000E+00  0.00000000E+00  0.00000000E+00
  0.00000000E+00  0.00000000E+00  0.00000000E+00
  0.00000000E+00  0.00000000E+00  0.00000000E+00
  0.00000000E+00  0.00000000E+00  0.00000000E+00
  0.00000000E+00  0.00000000E+00  0.00000000E+00
  0.00000000E+00  0.00000000E+00  0.00000000E+00
