# Supplementary material for: From density functional theory to machine learning predictive models for electrical properties of spinel oxides
Source: Sci Rep. 2024 May 27;14:12150. doi: 10.1038/s41598-024-62788-4 (PMC11637019; doi:10.1038/s41598-024-62788-4)
Supplement: Supplementary file 1 — Supplementary Information 1. [file 41598_2024_62788_MOESM1_ESM.zip › contcars/MC_contcars/Co6Mn2Co13Mn3/CONTCAR]

(Co6Mn2)[Co13Mn3]O32                    
   1.00000000000000     
     8.4451153385056124    0.0327595010801677    0.0344314705285641
     0.0328634230976752    8.3866919902993846   -0.0216980153098697
     0.0351117366017051   -0.0217778815444620    8.3059999019265760
   Mn   Co   O 
     5    19    32
Direct
  0.8790873779031969  0.1228196787305507  0.3756478512731221
  0.1237535305673916  0.6309356712753029  0.1264765125198863
  0.1253106680099023  0.1237098068961302  0.6248456199600909
  0.4973464010639930  0.5021302243319141  0.9891481025695015
  0.5014940337128451  0.9912751690346937  0.4976213427881078
  0.6268503218970949  0.6251330265517296  0.6250325100884737
  0.3675018023307217  0.8730578249031424  0.1274669679389788
  0.1199336896965590  0.3742710969886858  0.8774509223522813
  0.8765501797526767  0.3778074306360537  0.1230870171678973
  0.3742382433416935  0.1227625836209754  0.8759773089249165
  0.1233626305970716  0.8752763331181939  0.3735127221259020
  0.6253411004981189  0.1216349602910682  0.1250333814659612
  0.3711520693322257  0.3737731114126603  0.6222366023366845
  0.8782660539700089  0.6349041929383006  0.8647117417167465
  0.8768281842934513  0.8648933044868983  0.6313731038230870
  0.3759850311203579  0.6244206230439104  0.3795042880886257
  0.6294573115843889  0.3741487142573305  0.3676165977866290
  0.6240918051132525  0.8822644756447318  0.8798200365317399
  0.9986432099156417  0.0009571420168228  0.0019235372832682
  0.0044364484984243  0.4960795110686291  0.4950114456650496
  0.7499203320199328  0.2564790756389144  0.7459102199683727
  0.2552746180955836  0.2503244377608382  0.2524259222373928
  0.2516410604443564  0.7524515437459556  0.7472285591430179
  0.7500418614404580  0.7504659597977366  0.2533357686171200
  0.3848860604167683  0.3783580279962067  0.3936723505547093
  0.6198713651324184  0.1096724614783753  0.8718037908971752
  0.1228395449632913  0.8879502176673881  0.6133701500989446
  0.8951459806324351  0.6225921841432651  0.1165134287319276
  0.1290395467424048  0.6439408032220300  0.3604806940727272
  0.8650145073142994  0.8672357523960628  0.8763520620400413
  0.6265307466073722  0.3716175957722143  0.1420968968744276
  0.3498596695670670  0.1270802456013342  0.6307067535003767
  0.6533505467339964  0.1344150519898122  0.3763605601550921
  0.1379041441276101  0.3553996240944457  0.6263580299517528
  0.3528096353329317  0.6459295731210233  0.1305271343870658
  0.1215792873983688  0.6272898476284468  0.8894822755178851
  0.5977597189304049  0.8722417331921477  0.1189787415954058
  0.8938162586818521  0.1185565927687620  0.6112363831952479
  0.3783663644211401  0.8729798951757175  0.8944598238638690
  0.6182359524226939  0.6184929106051484  0.3943849140419076
  0.1294226288924065  0.3977616441889325  0.1179686914563121
  0.1253517176673853  0.1327405284379282  0.8578559195696585
  0.8695747346417591  0.3554569939918366  0.3726852855248737
  0.6385391192932843  0.8515141408461417  0.6354254041800402
  0.6395195605595916  0.6401994027552078  0.8554403813427314
  0.1355541586520346  0.8647178071594439  0.1411522817703741
  0.1130406634743082  0.1083275909938166  0.3868912201032870
  0.6058326514027286  0.3935491882825985  0.6154855423205703
  0.8927240364928153  0.3879867616574799  0.8750977674244211
  0.3744646728328078  0.6246027974086985  0.6271213107886524
  0.3489682492282355  0.8694233410135013  0.3535182551697957
  0.8720152824681620  0.1322932626970470  0.1442012827307408
  0.8780601183261041  0.6251030007757876  0.6322093910797406
  0.3779231706391144  0.1008932469787069  0.1216786464143951
  0.8940927758101367  0.8903843112893668  0.3817169382138346
  0.3513991649947314  0.3693175664799355  0.8523696100591351
 
  0.00000000E+00  0.00000000E+00  0.00000000E+00
  0.00000000E+00  0.00000000E+00  0.00000000E+00
  0.00000000E+00  0.00000000E+00  0.00000000E+00
  0.00000000E+00  0.00000000E+00  0.00000000E+00
  0.00000000E+00  0.00000000E+00  0.00000000E+00
  0.00000000E+00  0.00000000E+00  0.00000000E+00
  0.00000000E+00  0.00000000E+00  0.00000000E+00
  0.00000000E+00  0.00000000E+00  0.00000000E+00
  0.00000000E+00  0.00000000E+00  0.00000000E+00
  0.00000000E+00  0.00000000E+00  0.00000000E+00
  0.00000000E+00  0.00000000E+00  0.00000000E+00
  0.00000000E+00  0.00000000E+00  0.00000000E+00
  0.00000000E+00  0.00000000E+00  0.00000000E+00
  0.00000000E+00  0.00000000E+00  0.00000000E+00
  0.00000000E+00  0.00000000E+00  0.00000000E+00
  0.00000000E+00  0.00000000E+00  0.00000000E+00
  0.00000000E+00  0.00000000E+00  0.00000000E+00
  0.00000000E+00  0.00000000E+00  0.00000000E+00
  0.00000000E+00  0.00000000E+00  0.00000000E+00
  0.00000000E+00  0.00000000E+00  0.00000000E+00
  0.00000000E+00  0.00000000E+00  0.00000000E+00
  0.00000000E+00  0.00000000E+00  0.00000000E+00
  0.00000000E+00  0.00000000E+00  0.00000000E+00
  0.00000000E+00  0.00000000E+00  0.00000000E+00
  0.00000000E+00  0.00000000E+00  0.00000000E+00
  0.00000000E+00  0.00000000E+00  0.00000000E+00
  0.00000000E+00  0.00000000E+00  0.00000000E+00
  0.00000000E+00  0.00000000E+00  0.00000000E+00
  0.00000000E+00  0.00000000E+00  0.00000000E+00
  0.00000000E+00  0.00000000E+00  0.00000000E+00
  0.00000000E+00  0.00000000E+00  0.00000000E+00
  0.00000000E+00  0.00000000E+00  0.00000000E+00
  0.00000000E+00  0.00000000E+00  0.00000000E+00
  0.00000000E+00  0.00000000E+00  0.00000000E+00
  0.00000000E+00  0.00000000E+00  0.00000000E+00
  0.00000000E+00  0.00000000E+00  0.00000000E+00
  0.00000000E+00  0.00000000E+00  0.00000000E+00
  0.00000000E+00  0.00000000E+00  0.00000000E+00
  0.00000000E+00  0.00000000E+00  0.00000000E+00
  0.00000000E+00  0.00000000E+00  0.00000000E+00
  0.00000000E+00  0.00000000E+00  0.00000000E+00
  0.00000000E+00  0.00000000E+00  0.00000000E+00
  0.00000000E+00  0.00000000E+00  0.00000000E+00
  0.00000000E+00  0.00000000E+00  0.00000000E+00
  0.00000000E+00  0.00000000E+00  0.00000000E+00
  0.00000000E+00  0.00000000E+00  0.00000000E+00
  0.00000000E+00  0.00000000E+00  0.00000000E+00
  0.00000000E+00  0.00000000E+00  0.00000000E+00
  0.00000000E+00  0.00000000E+00  0.00000000E+00
  0.00000000E+00  0.00000000E+00  0.00000000E+00
  0.00000000E+00  0.00000000E+00  0.00000000E+00
  0.00000000E+00  0.00000000E+00  0.00000000E+00
  0.00000000E+00  0.00000000E+00  0.00000000E+00
  0.00000000E+00  0.00000000E+00  0.00000000E+00
  0.00000000E+00  0.00000000E+00  0.00000000E+00
  0.00000000E+00  0.00000000E+00  0.00000000E+00
