# Supplementary material for: From density functional theory to machine learning predictive models for electrical properties of spinel oxides
Source: Sci Rep. 2024 May 27;14:12150. doi: 10.1038/s41598-024-62788-4 (PMC11637019; doi:10.1038/s41598-024-62788-4)
Supplement: Supplementary file 1 — Supplementary Information 1. [file 41598_2024_62788_MOESM1_ESM.zip › contcars/MC_contcars/Co6Mn2Co15Mn1/CONTCAR]

(Co6Mn2)[Co15Mn1]O32                    
   1.00000000000000     
     8.4752359399671722   -0.0141897206638634    0.0074867978764816
    -0.0141897206638634    8.4752359399671722   -0.0074867978764816
     0.0068434177381038   -0.0068434177381038    8.2098791136901514
   Mn   Co   O 
     3    21    32
Direct
  0.1246609785020922  0.3753390214979078  0.8691030016117196
  0.0007024725742966  0.0033697532647565  0.0030205168289541
  0.4966302467352435  0.4992975274257034  0.0030205168289541
  0.6278772573021456  0.6231726636688038  0.6237561779822940
  0.3740104556596791  0.8788409456324402  0.1273674618008513
  0.8737603703634775  0.1241261369795907  0.3801380117428579
  0.8743427775249941  0.3762964801640649  0.1298210035503899
  0.3732048384927324  0.1267951615072676  0.8698991244779180
  0.1253162255963716  0.8681447998060676  0.3781281962618550
  0.6211590543675598  0.1259895443403209  0.1273674618008513
  0.3771405350657133  0.3726391790937740  0.6159179967817607
  0.8778461213643212  0.6221538786356788  0.8772549299113805
  0.8768273363311962  0.8721227426978544  0.6237561779822940
  0.3758738630204093  0.6262396296365225  0.3801380117428579
  0.1237035198359351  0.6256572224750059  0.1298210035503899
  0.6318552001939324  0.3746837744036284  0.3781281962618550
  0.6205675834410656  0.8794324165589344  0.8667372283322834
  0.1273608209062260  0.1228594649342867  0.6159179967817607
  0.9992475672222199  0.5007524327777801  0.4989585699387149
  0.5004260757878427  0.9995739242121573  0.5014901205410993
  0.7496373303582473  0.2463977019539527  0.7467301826889710
  0.2486932082371140  0.2513067917628860  0.2456121032096661
  0.2536022980460473  0.7503626696417527  0.7467301826889710
  0.7477604718946864  0.7522395281053136  0.2492076706160731
  0.3818507500006518  0.3888224596650574  0.3833820741464109
  0.6019004318420471  0.1200089179000656  0.8798828969019610
  0.1178813287263196  0.8860976447314215  0.6171741743383805
  0.8778224926368452  0.6221775073631548  0.1073454982077067
  0.1298421859748373  0.6324494320563687  0.3856810534937978
  0.8652096273448109  0.8665714108248039  0.8597069751337898
  0.6279578838968689  0.3578189033726247  0.1424176502565757
  0.3650885333194012  0.1349114666805988  0.6328660861455901
  0.6421601056935415  0.1327591213618291  0.3742756036653248
  0.1319539198623261  0.3680460801376739  0.6302660440702681
  0.3683897089387358  0.6405996380325121  0.1497909794781691
  0.1205883490847910  0.6039966639494310  0.8740719657195868
  0.6113177688521532  0.8886822311478468  0.1120182419886646
  0.8867791048084115  0.1128706512908124  0.6130989864585814
  0.3799910820999344  0.8980995681579529  0.8798828969019610
  0.6231778244727622  0.6151199158399265  0.3885734234226277
  0.1186388225909170  0.3813611774090830  0.1041839139871072
  0.1417298395245226  0.1431773598988215  0.8568334540472762
  0.8675505679436313  0.3701578140251627  0.3856810534937978
  0.6345049734684807  0.8654950265315193  0.6347156665435207
  0.6334285891751961  0.6347903726551891  0.8597069751337898
  0.1421810966273753  0.8720421161031311  0.1424176502565757
  0.1111775403349426  0.1181492499993482  0.3833820741464109
  0.6139023552685785  0.3821186712736804  0.6171741743383805
  0.8960033360505690  0.3794116509152090  0.8740719657195868
  0.3871293487091876  0.6132208951915885  0.6130989864585814
  0.3672408786381709  0.8578398943064585  0.3742756036653248
  0.8594003619674879  0.1316102910612642  0.1497909794781691
  0.8700238659438853  0.6299761340561147  0.6348194569601731
  0.3812679931177954  0.1187320068822046  0.1059847740572906
  0.8848800841600735  0.8768221755272378  0.3885734234226277
  0.3568226401011785  0.3582701604754774  0.8568334540472762
 
  0.00000000E+00  0.00000000E+00  0.00000000E+00
  0.00000000E+00  0.00000000E+00  0.00000000E+00
  0.00000000E+00  0.00000000E+00  0.00000000E+00
  0.00000000E+00  0.00000000E+00  0.00000000E+00
  0.00000000E+00  0.00000000E+00  0.00000000E+00
  0.00000000E+00  0.00000000E+00  0.00000000E+00
  0.00000000E+00  0.00000000E+00  0.00000000E+00
  0.00000000E+00  0.00000000E+00  0.00000000E+00
  0.00000000E+00  0.00000000E+00  0.00000000E+00
  0.00000000E+00  0.00000000E+00  0.00000000E+00
  0.00000000E+00  0.00000000E+00  0.00000000E+00
  0.00000000E+00  0.00000000E+00  0.00000000E+00
  0.00000000E+00  0.00000000E+00  0.00000000E+00
  0.00000000E+00  0.00000000E+00  0.00000000E+00
  0.00000000E+00  0.00000000E+00  0.00000000E+00
  0.00000000E+00  0.00000000E+00  0.00000000E+00
  0.00000000E+00  0.00000000E+00  0.00000000E+00
  0.00000000E+00  0.00000000E+00  0.00000000E+00
  0.00000000E+00  0.00000000E+00  0.00000000E+00
  0.00000000E+00  0.00000000E+00  0.00000000E+00
  0.00000000E+00  0.00000000E+00  0.00000000E+00
  0.00000000E+00  0.00000000E+00  0.00000000E+00
  0.00000000E+00  0.00000000E+00  0.00000000E+00
  0.00000000E+00  0.00000000E+00  0.00000000E+00
  0.00000000E+00  0.00000000E+00  0.00000000E+00
  0.00000000E+00  0.00000000E+00  0.00000000E+00
  0.00000000E+00  0.00000000E+00  0.00000000E+00
  0.00000000E+00  0.00000000E+00  0.00000000E+00
  0.00000000E+00  0.00000000E+00  0.00000000E+00
  0.00000000E+00  0.00000000E+00  0.00000000E+00
  0.00000000E+00  0.00000000E+00  0.00000000E+00
  0.00000000E+00  0.00000000E+00  0.00000000E+00
  0.00000000E+00  0.00000000E+00  0.00000000E+00
  0.00000000E+00  0.00000000E+00  0.00000000E+00
  0.00000000E+00  0.00000000E+00  0.00000000E+00
  0.00000000E+00  0.00000000E+00  0.00000000E+00
  0.00000000E+00  0.00000000E+00  0.00000000E+00
  0.00000000E+00  0.00000000E+00  0.00000000E+00
  0.00000000E+00  0.00000000E+00  0.00000000E+00
  0.00000000E+00  0.00000000E+00  0.00000000E+00
  0.00000000E+00  0.00000000E+00  0.00000000E+00
  0.00000000E+00  0.00000000E+00  0.00000000E+00
  0.00000000E+00  0.00000000E+00  0.00000000E+00
  0.00000000E+00  0.00000000E+00  0.00000000E+00
  0.00000000E+00  0.00000000E+00  0.00000000E+00
  0.00000000E+00  0.00000000E+00  0.00000000E+00
  0.00000000E+00  0.00000000E+00  0.00000000E+00
  0.00000000E+00  0.00000000E+00  0.00000000E+00
  0.00000000E+00  0.00000000E+00  0.00000000E+00
  0.00000000E+00  0.00000000E+00  0.00000000E+00
  0.00000000E+00  0.00000000E+00  0.00000000E+00
  0.00000000E+00  0.00000000E+00  0.00000000E+00
  0.00000000E+00  0.00000000E+00  0.00000000E+00
  0.00000000E+00  0.00000000E+00  0.00000000E+00
  0.00000000E+00  0.00000000E+00  0.00000000E+00
  0.00000000E+00  0.00000000E+00  0.00000000E+00
