# Supplementary material for: From density functional theory to machine learning predictive models for electrical properties of spinel oxides
Source: Sci Rep. 2024 May 27;14:12150. doi: 10.1038/s41598-024-62788-4 (PMC11637019; doi:10.1038/s41598-024-62788-4)
Supplement: Supplementary file 1 — Supplementary Information 1. [file 41598_2024_62788_MOESM1_ESM.zip › contcars/MC_contcars/Co6Mn2Co2Mn14/CONTCAR]

(Co6Mn2)[Co2Mn14]O32                    
   1.00000000000000     
     8.2316374553633445    0.0052202328754090    0.0000581187738017
     0.0053310640886709    8.2228938712930120   -0.0019223519571516
     0.0000263390743909   -0.0017667959585466    9.2002538453348386
   Mn   Co   O 
    16     8    32
Direct
  0.6269853430574912  0.6241396951952041  0.6217049692834635
  0.3730122051742057  0.8771174054219344  0.1254374344283562
  0.8755044153868923  0.1243034913649765  0.3727034549327612
  0.1280218272489151  0.3721147018524249  0.8807445796223021
  0.8741022648287071  0.3771625928259965  0.1271169869601465
  0.6228455399135626  0.1269536990802749  0.1201596867983383
  0.3764627919565697  0.3722552927896814  0.6289336506259318
  0.8754042377829379  0.6263776739846350  0.8780503255465746
  0.8761058557341102  0.8728630980921679  0.6156015220165969
  0.3748775601023695  0.6252667252573474  0.3744321853840873
  0.1235268868553376  0.6268490310967678  0.1319380854909298
  0.6234351636541362  0.3740559306285576  0.3737167068173690
  0.6233630798072909  0.8764967092145639  0.8751555507909003
  0.1272494601805221  0.1230301367599793  0.6228240678519867
  0.7513407543391537  0.2483446379610044  0.7511375421274522
  0.2494173557840327  0.7513488252442357  0.7497125471262081
  0.3740957977906092  0.1249449928260375  0.8783049139572370
  0.1256279753718772  0.8765520699806615  0.3731542707615318
  0.0008928271872861  0.0000913486263414  0.0010053300630872
  0.0037278853719087  0.4967741766588105  0.4978907433155797
  0.4988388613240886  0.5008138046399395  0.9998110388068469
  0.5001998978748787  0.9980900983536216  0.5011076499051867
  0.2484252106111242  0.2503718089258129  0.2478716313295948
  0.7463827256280382  0.7534787407993520  0.2510334762283364
  0.3866537456826649  0.3828744815878267  0.3792348488861066
  0.6075625199569856  0.1114368371118672  0.8840447596595382
  0.1117529740868619  0.8882925600352181  0.6093219640400349
  0.8835130148072636  0.6167461503627152  0.1229621934940326
  0.1396873596736583  0.6255767761129079  0.3678108960803002
  0.8636534404218636  0.8647427908514089  0.8691664118905820
  0.6353424719488032  0.3648803273715160  0.1293497404126143
  0.3678935703988699  0.1315178337912428  0.6508790705150957
  0.6333079226341596  0.1367267187412295  0.3681879301330255
  0.1384935709960189  0.3615523371982974  0.6341240373855470
  0.3635721148939624  0.6369452048833324  0.1302327972623658
  0.1116199736924059  0.6108714126718482  0.8873869371999561
  0.6120288183414502  0.8881921356562685  0.1184916217665162
  0.8899811327892166  0.1099232522257196  0.6139187894930416
  0.3883592049814979  0.8915445964517232  0.8853214140674126
  0.6143310065436012  0.6124881472262516  0.3788523440884290
  0.1125074641020873  0.3877903946957701  0.1201176520977469
  0.1387815779223089  0.1351894527141582  0.8717036165112262
  0.8615845213360345  0.3640517188397823  0.3686120537722957
  0.6372953927872516  0.8624425279400896  0.6321080677852677
  0.6361803962061643  0.6364862164573211  0.8693374404147320
  0.1364826983613980  0.8647162100119203  0.1335376547206195
  0.1128692971701142  0.1262446358657527  0.3807478565527518
  0.6118633067011459  0.3875934616207743  0.6149225922313519
  0.8897754506937119  0.3892877051510695  0.8872560182371032
  0.3902172881389419  0.6091987289162333  0.6153343491607615
  0.3761516284648323  0.8628293620012286  0.3658202335095666
  0.8621761982674343  0.1373310067703812  0.1293167020361352
  0.8656474201300171  0.6341254192122037  0.6291608327431746
  0.3816782719967904  0.1188842829476329  0.1011128323019577
  0.8744667928415879  0.8885966930686209  0.3802569475767683
  0.3647235300648362  0.3611239339273453  0.8718210438031306
 
  0.00000000E+00  0.00000000E+00  0.00000000E+00
  0.00000000E+00  0.00000000E+00  0.00000000E+00
  0.00000000E+00  0.00000000E+00  0.00000000E+00
  0.00000000E+00  0.00000000E+00  0.00000000E+00
  0.00000000E+00  0.00000000E+00  0.00000000E+00
  0.00000000E+00  0.00000000E+00  0.00000000E+00
  0.00000000E+00  0.00000000E+00  0.00000000E+00
  0.00000000E+00  0.00000000E+00  0.00000000E+00
  0.00000000E+00  0.00000000E+00  0.00000000E+00
  0.00000000E+00  0.00000000E+00  0.00000000E+00
  0.00000000E+00  0.00000000E+00  0.00000000E+00
  0.00000000E+00  0.00000000E+00  0.00000000E+00
  0.00000000E+00  0.00000000E+00  0.00000000E+00
  0.00000000E+00  0.00000000E+00  0.00000000E+00
  0.00000000E+00  0.00000000E+00  0.00000000E+00
  0.00000000E+00  0.00000000E+00  0.00000000E+00
  0.00000000E+00  0.00000000E+00  0.00000000E+00
  0.00000000E+00  0.00000000E+00  0.00000000E+00
  0.00000000E+00  0.00000000E+00  0.00000000E+00
  0.00000000E+00  0.00000000E+00  0.00000000E+00
  0.00000000E+00  0.00000000E+00  0.00000000E+00
  0.00000000E+00  0.00000000E+00  0.00000000E+00
  0.00000000E+00  0.00000000E+00  0.00000000E+00
  0.00000000E+00  0.00000000E+00  0.00000000E+00
  0.00000000E+00  0.00000000E+00  0.00000000E+00
  0.00000000E+00  0.00000000E+00  0.00000000E+00
  0.00000000E+00  0.00000000E+00  0.00000000E+00
  0.00000000E+00  0.00000000E+00  0.00000000E+00
  0.00000000E+00  0.00000000E+00  0.00000000E+00
  0.00000000E+00  0.00000000E+00  0.00000000E+00
  0.00000000E+00  0.00000000E+00  0.00000000E+00
  0.00000000E+00  0.00000000E+00  0.00000000E+00
  0.00000000E+00  0.00000000E+00  0.00000000E+00
  0.00000000E+00  0.00000000E+00  0.00000000E+00
  0.00000000E+00  0.00000000E+00  0.00000000E+00
  0.00000000E+00  0.00000000E+00  0.00000000E+00
  0.00000000E+00  0.00000000E+00  0.00000000E+00
  0.00000000E+00  0.00000000E+00  0.00000000E+00
  0.00000000E+00  0.00000000E+00  0.00000000E+00
  0.00000000E+00  0.00000000E+00  0.00000000E+00
  0.00000000E+00  0.00000000E+00  0.00000000E+00
  0.00000000E+00  0.00000000E+00  0.00000000E+00
  0.00000000E+00  0.00000000E+00  0.00000000E+00
  0.00000000E+00  0.00000000E+00  0.00000000E+00
  0.00000000E+00  0.00000000E+00  0.00000000E+00
  0.00000000E+00  0.00000000E+00  0.00000000E+00
  0.00000000E+00  0.00000000E+00  0.00000000E+00
  0.00000000E+00  0.00000000E+00  0.00000000E+00
  0.00000000E+00  0.00000000E+00  0.00000000E+00
  0.00000000E+00  0.00000000E+00  0.00000000E+00
  0.00000000E+00  0.00000000E+00  0.00000000E+00
  0.00000000E+00  0.00000000E+00  0.00000000E+00
  0.00000000E+00  0.00000000E+00  0.00000000E+00
  0.00000000E+00  0.00000000E+00  0.00000000E+00
  0.00000000E+00  0.00000000E+00  0.00000000E+00
  0.00000000E+00  0.00000000E+00  0.00000000E+00
