# Supplementary material for: From density functional theory to machine learning predictive models for electrical properties of spinel oxides
Source: Sci Rep. 2024 May 27;14:12150. doi: 10.1038/s41598-024-62788-4 (PMC11637019; doi:10.1038/s41598-024-62788-4)
Supplement: Supplementary file 1 — Supplementary Information 1. [file 41598_2024_62788_MOESM1_ESM.zip › contcars/MC_contcars/Co6Mn2Co4Mn12/CONTCAR]

(Co6Mn2)[Co4Mn12]O32                    
   1.00000000000000     
     8.3448266181873318   -0.0019478601206496   -0.0201085649327144
    -0.0020161448926056    8.2759586933703950    0.0238770885401299
    -0.0199862988823350    0.0237394063844095    8.9313663728834545
   Mn   Co   O 
    14    10    32
Direct
  0.6283152085441870  0.6249928833260441  0.6151730886603062
  0.3773716945043830  0.8759268101162050  0.1374108695810108
  0.1212249590579546  0.3745922321270498  0.8711313097478666
  0.3736434747887074  0.1237614184553166  0.8676588555753284
  0.1244749898708974  0.8760948232622425  0.3803248467844895
  0.6245459413780381  0.1228526720108434  0.1347671064784493
  0.3728898605613580  0.3734206821746042  0.6176296075517982
  0.8737080807793021  0.6232259033040819  0.8767738002445427
  0.8725816962884494  0.8750611061739377  0.6166314078706492
  0.1253541068751929  0.6229017208423429  0.1349720577095752
  0.6290775754239419  0.3752483546045511  0.3756690180742694
  0.6238059665303766  0.8750774301704496  0.8718326202816584
  0.9962809831050450  0.0014318930665311  0.0068101338690383
  0.4960489442248814  0.4980969370538162  0.0052028531118751
  0.8768584567098188  0.1269463009941560  0.3771285395621646
  0.8796894493085361  0.3748478821400454  0.1308678468338300
  0.3755088383724470  0.6263539939104419  0.3786842426767336
  0.1221088083912747  0.1294463049996324  0.6181858768440875
  0.9973156699310906  0.5003517983966219  0.4976707669406579
  0.4972751651703007  0.0063712754899399  0.5003558384702700
  0.7535622991579061  0.2467302985621416  0.7433636195370781
  0.2536322393220374  0.2486299341001299  0.2550111379721685
  0.2495954027234859  0.7468526635839083  0.7419500134556714
  0.7568931212035750  0.7465942311007225  0.2499509609136013
  0.3933367779363763  0.3764262070553599  0.3884768488578345
  0.6117668318957357  0.1140966731573911  0.8789690660397653
  0.1127506743105897  0.8778811714084469  0.6018058648850584
  0.8935515358971955  0.6222845966438086  0.1163717655329037
  0.1269656841137277  0.6385533907632137  0.3791173409283388
  0.8589214672928165  0.8617147873194710  0.8617514879005128
  0.6293383290693342  0.3605177198180485  0.1555575827944651
  0.3674652062298378  0.1419284000153027  0.6274820466758513
  0.6312700448554338  0.1415756912832222  0.3774844835703135
  0.1214818982708508  0.3779137761066735  0.6237041592049550
  0.3586841388820829  0.6418957548986768  0.1401892495409101
  0.1105374231370320  0.6133293260311561  0.8769185953790455
  0.6131656805195860  0.8839553963665878  0.1228674216513497
  0.8772369782331211  0.1073759411296109  0.6104833872837645
  0.3855167133850301  0.8861349370648668  0.8760521308364630
  0.6208573009217560  0.6094510939352915  0.3727172747913912
  0.1266202117848536  0.3870058907653444  0.1204612387643351
  0.1377096187550535  0.1388065146482376  0.8618263888857101
  0.8636610706517374  0.3776697666778688  0.3720540549243978
  0.6340682580467600  0.8633931525003007  0.6234973376229362
  0.6400346141745175  0.6373896223515203  0.8665896638252093
  0.1392266354158238  0.8647762289402436  0.1562788393907013
  0.1208748719191348  0.1093929200739652  0.3810202749065539
  0.6273842222804973  0.3875388844558643  0.5998728304262784
  0.8844012050089987  0.3838033950229516  0.8826569664033954
  0.3930370227850872  0.6084606563479653  0.6186850353870952
  0.3578322804632279  0.8729578008215597  0.3801142087515430
  0.8543030685014585  0.1308783471114197  0.1457027258700165
  0.8635070897733499  0.6371111628730972  0.6249724871098152
  0.3892661321249875  0.1116718312294438  0.1199398069985733
  0.8934829266383844  0.8766989518963726  0.3783269579310655
  0.3599811545024139  0.3616004613209896  0.8528960581823526
 
  0.00000000E+00  0.00000000E+00  0.00000000E+00
  0.00000000E+00  0.00000000E+00  0.00000000E+00
  0.00000000E+00  0.00000000E+00  0.00000000E+00
  0.00000000E+00  0.00000000E+00  0.00000000E+00
  0.00000000E+00  0.00000000E+00  0.00000000E+00
  0.00000000E+00  0.00000000E+00  0.00000000E+00
  0.00000000E+00  0.00000000E+00  0.00000000E+00
  0.00000000E+00  0.00000000E+00  0.00000000E+00
  0.00000000E+00  0.00000000E+00  0.00000000E+00
  0.00000000E+00  0.00000000E+00  0.00000000E+00
  0.00000000E+00  0.00000000E+00  0.00000000E+00
  0.00000000E+00  0.00000000E+00  0.00000000E+00
  0.00000000E+00  0.00000000E+00  0.00000000E+00
  0.00000000E+00  0.00000000E+00  0.00000000E+00
  0.00000000E+00  0.00000000E+00  0.00000000E+00
  0.00000000E+00  0.00000000E+00  0.00000000E+00
  0.00000000E+00  0.00000000E+00  0.00000000E+00
  0.00000000E+00  0.00000000E+00  0.00000000E+00
  0.00000000E+00  0.00000000E+00  0.00000000E+00
  0.00000000E+00  0.00000000E+00  0.00000000E+00
  0.00000000E+00  0.00000000E+00  0.00000000E+00
  0.00000000E+00  0.00000000E+00  0.00000000E+00
  0.00000000E+00  0.00000000E+00  0.00000000E+00
  0.00000000E+00  0.00000000E+00  0.00000000E+00
  0.00000000E+00  0.00000000E+00  0.00000000E+00
  0.00000000E+00  0.00000000E+00  0.00000000E+00
  0.00000000E+00  0.00000000E+00  0.00000000E+00
  0.00000000E+00  0.00000000E+00  0.00000000E+00
  0.00000000E+00  0.00000000E+00  0.00000000E+00
  0.00000000E+00  0.00000000E+00  0.00000000E+00
  0.00000000E+00  0.00000000E+00  0.00000000E+00
  0.00000000E+00  0.00000000E+00  0.00000000E+00
  0.00000000E+00  0.00000000E+00  0.00000000E+00
  0.00000000E+00  0.00000000E+00  0.00000000E+00
  0.00000000E+00  0.00000000E+00  0.00000000E+00
  0.00000000E+00  0.00000000E+00  0.00000000E+00
  0.00000000E+00  0.00000000E+00  0.00000000E+00
  0.00000000E+00  0.00000000E+00  0.00000000E+00
  0.00000000E+00  0.00000000E+00  0.00000000E+00
  0.00000000E+00  0.00000000E+00  0.00000000E+00
  0.00000000E+00  0.00000000E+00  0.00000000E+00
  0.00000000E+00  0.00000000E+00  0.00000000E+00
  0.00000000E+00  0.00000000E+00  0.00000000E+00
  0.00000000E+00  0.00000000E+00  0.00000000E+00
  0.00000000E+00  0.00000000E+00  0.00000000E+00
  0.00000000E+00  0.00000000E+00  0.00000000E+00
  0.00000000E+00  0.00000000E+00  0.00000000E+00
  0.00000000E+00  0.00000000E+00  0.00000000E+00
  0.00000000E+00  0.00000000E+00  0.00000000E+00
  0.00000000E+00  0.00000000E+00  0.00000000E+00
  0.00000000E+00  0.00000000E+00  0.00000000E+00
  0.00000000E+00  0.00000000E+00  0.00000000E+00
  0.00000000E+00  0.00000000E+00  0.00000000E+00
  0.00000000E+00  0.00000000E+00  0.00000000E+00
  0.00000000E+00  0.00000000E+00  0.00000000E+00
  0.00000000E+00  0.00000000E+00  0.00000000E+00
