# Supplementary material for: From density functional theory to machine learning predictive models for electrical properties of spinel oxides
Source: Sci Rep. 2024 May 27;14:12150. doi: 10.1038/s41598-024-62788-4 (PMC11637019; doi:10.1038/s41598-024-62788-4)
Supplement: Supplementary file 1 — Supplementary Information 1. [file 41598_2024_62788_MOESM1_ESM.zip › contcars/MC_contcars/Co6Mn2Co9Mn7/CONTCAR]

(Co6Mn2)[Co9Mn7]O32                     
   1.00000000000000     
     8.5187907453639351    0.0144616787681107   -0.0230511831611899
     0.0146262480591341    8.3615700178471464   -0.0076978390736472
    -0.0237408876190201   -0.0075372079037505    8.3530770125940847
   Mn   Co   O 
     9    15    32
Direct
  0.6317035558556157  0.6211187157722762  0.6234418462408158
  0.8712348041438247  0.3788169025844397  0.1265561959887265
  0.1209171323140694  0.8707032559021215  0.3758951183164356
  0.6246031865084660  0.1292006188940888  0.1213235855569437
  0.3775149104858784  0.3745649031659966  0.6288102119300021
  0.6243611290093085  0.8750646273352771  0.8746230220306686
  0.1228235253177914  0.1237781056123950  0.6296755693759692
  0.4935889663490656  0.9998099955697484  0.4956767209521900
  0.2539872364610574  0.2505432514503880  0.2528073534838455
  0.3689263940743146  0.8723371334137440  0.1215351933153954
  0.8727619972262630  0.1249899897549298  0.3788570041779664
  0.1235308640871580  0.3769464942200642  0.8765027484798225
  0.3771726118700442  0.1246348289876380  0.8725091683319377
  0.8810589290320650  0.6276680165662540  0.8767176524692317
  0.8780532031189452  0.8718783169353799  0.6279883150808345
  0.3739470837299947  0.6226549801307542  0.3696914899438184
  0.1251182511571258  0.6252432691062140  0.1171655916558905
  0.6293400974822276  0.3781701898834342  0.3746826191159371
  0.9958723001774743  0.0014598787038977  0.9986073530659851
  0.9937446532174263  0.5005951195298408  0.4976476060531425
  0.4953419944059476  0.5015585609716808  0.9967050499921015
  0.7595482087569678  0.2518855496202761  0.7506636345647593
  0.2582782215108708  0.7494204673357316  0.7496189083347957
  0.7556999301777836  0.7488345564715857  0.2520141845855761
  0.4028918498028915  0.3795018398049734  0.3953396228783674
  0.6104791979912960  0.1142807166315905  0.8825630759923797
  0.1254156638413733  0.8861593145748827  0.6120452675829284
  0.8824452736065069  0.6084488170741196  0.1214555234144044
  0.1244619457168099  0.6406164243716290  0.3646977930730699
  0.8528430268215459  0.8711715905410742  0.8730613917975916
  0.6368756782919007  0.3673419518929109  0.1368522980131814
  0.3554275336429527  0.1380442387398446  0.6424199271941760
  0.6296617332778425  0.1449094548455676  0.3524684705545624
  0.1247894236294016  0.3549740876896550  0.6250565419690517
  0.3576571382716267  0.6256041037073459  0.1260291342570241
  0.1232870091908040  0.6255692100298091  0.8854269525206035
  0.6217277823960572  0.8922392264022889  0.1105139981440360
  0.8982774725618157  0.1162483639102163  0.6280526365347257
  0.3940333980545105  0.8929347816766722  0.8771357295914299
  0.6224081924102904  0.6111151647403545  0.3894268673571588
  0.0966024774334429  0.3843188587855835  0.1262132459370520
  0.1458965467601843  0.1254914364934976  0.8622961220447536
  0.8555155875735778  0.3697189769269045  0.3582654605825226
  0.6295760494778335  0.8556526223182459  0.6422764091642534
  0.6310033400765178  0.6404588258780564  0.8629252941755468
  0.1223821282866169  0.8703090231878008  0.1427426226931061
  0.1188971348126557  0.1053612343007160  0.3970881795438501
  0.6320357118975792  0.3883841763373042  0.6081879043102987
  0.8795389725890459  0.3831002219303272  0.8961511386119554
  0.3978658542725313  0.6089768534720505  0.6228888541922544
  0.3470759522226956  0.8656523024655485  0.3639077210416417
  0.8538038352013757  0.1433677168953977  0.1258327196959286
  0.8575927369543948  0.6283537550547322  0.6322805975294443
  0.3981822195198745  0.1215261504471314  0.1020140510567487
  0.8928185563751754  0.8817133594541531  0.3825868258070315
  0.3694013905691946  0.3565774715014740  0.8620814796961298
 
  0.00000000E+00  0.00000000E+00  0.00000000E+00
  0.00000000E+00  0.00000000E+00  0.00000000E+00
  0.00000000E+00  0.00000000E+00  0.00000000E+00
  0.00000000E+00  0.00000000E+00  0.00000000E+00
  0.00000000E+00  0.00000000E+00  0.00000000E+00
  0.00000000E+00  0.00000000E+00  0.00000000E+00
  0.00000000E+00  0.00000000E+00  0.00000000E+00
  0.00000000E+00  0.00000000E+00  0.00000000E+00
  0.00000000E+00  0.00000000E+00  0.00000000E+00
  0.00000000E+00  0.00000000E+00  0.00000000E+00
  0.00000000E+00  0.00000000E+00  0.00000000E+00
  0.00000000E+00  0.00000000E+00  0.00000000E+00
  0.00000000E+00  0.00000000E+00  0.00000000E+00
  0.00000000E+00  0.00000000E+00  0.00000000E+00
  0.00000000E+00  0.00000000E+00  0.00000000E+00
  0.00000000E+00  0.00000000E+00  0.00000000E+00
  0.00000000E+00  0.00000000E+00  0.00000000E+00
  0.00000000E+00  0.00000000E+00  0.00000000E+00
  0.00000000E+00  0.00000000E+00  0.00000000E+00
  0.00000000E+00  0.00000000E+00  0.00000000E+00
  0.00000000E+00  0.00000000E+00  0.00000000E+00
  0.00000000E+00  0.00000000E+00  0.00000000E+00
  0.00000000E+00  0.00000000E+00  0.00000000E+00
  0.00000000E+00  0.00000000E+00  0.00000000E+00
  0.00000000E+00  0.00000000E+00  0.00000000E+00
  0.00000000E+00  0.00000000E+00  0.00000000E+00
  0.00000000E+00  0.00000000E+00  0.00000000E+00
  0.00000000E+00  0.00000000E+00  0.00000000E+00
  0.00000000E+00  0.00000000E+00  0.00000000E+00
  0.00000000E+00  0.00000000E+00  0.00000000E+00
  0.00000000E+00  0.00000000E+00  0.00000000E+00
  0.00000000E+00  0.00000000E+00  0.00000000E+00
  0.00000000E+00  0.00000000E+00  0.00000000E+00
  0.00000000E+00  0.00000000E+00  0.00000000E+00
  0.00000000E+00  0.00000000E+00  0.00000000E+00
  0.00000000E+00  0.00000000E+00  0.00000000E+00
  0.00000000E+00  0.00000000E+00  0.00000000E+00
  0.00000000E+00  0.00000000E+00  0.00000000E+00
  0.00000000E+00  0.00000000E+00  0.00000000E+00
  0.00000000E+00  0.00000000E+00  0.00000000E+00
  0.00000000E+00  0.00000000E+00  0.00000000E+00
  0.00000000E+00  0.00000000E+00  0.00000000E+00
  0.00000000E+00  0.00000000E+00  0.00000000E+00
  0.00000000E+00  0.00000000E+00  0.00000000E+00
  0.00000000E+00  0.00000000E+00  0.00000000E+00
  0.00000000E+00  0.00000000E+00  0.00000000E+00
  0.00000000E+00  0.00000000E+00  0.00000000E+00
  0.00000000E+00  0.00000000E+00  0.00000000E+00
  0.00000000E+00  0.00000000E+00  0.00000000E+00
  0.00000000E+00  0.00000000E+00  0.00000000E+00
  0.00000000E+00  0.00000000E+00  0.00000000E+00
  0.00000000E+00  0.00000000E+00  0.00000000E+00
  0.00000000E+00  0.00000000E+00  0.00000000E+00
  0.00000000E+00  0.00000000E+00  0.00000000E+00
  0.00000000E+00  0.00000000E+00  0.00000000E+00
  0.00000000E+00  0.00000000E+00  0.00000000E+00
