# Supplementary material for: From density functional theory to machine learning predictive models for electrical properties of spinel oxides
Source: Sci Rep. 2024 May 27;14:12150. doi: 10.1038/s41598-024-62788-4 (PMC11637019; doi:10.1038/s41598-024-62788-4)
Supplement: Supplementary file 1 — Supplementary Information 1. [file 41598_2024_62788_MOESM1_ESM.zip › contcars/MC_contcars/Co8Mn0Co11Mn5/CONTCAR]

(Co8Mn0)[Co11Mn5]O32                    
   1.00000000000000     
     8.4126988997974390   -0.0181378161635190    0.0100723071359847
    -0.0181378161635190    8.4126988997974390   -0.0100723071359847
     0.0101777835556831   -0.0101777835556831    8.3268033438900755
   Mn   Co   O 
     5    19    32
Direct
  0.1242011532999072  0.8755638395377616  0.3736444880833076
  0.3742092542525270  0.3749847936406141  0.6258637239327243
  0.8752769247740702  0.6247230752259298  0.8750393609525702
  0.6244361604622384  0.3757988467000928  0.3736444880833076
  0.1250152063593859  0.1257907457474730  0.6258637239327243
  0.6234052368840040  0.6299850218585306  0.6264639340726532
  0.3785371122338148  0.8741752073905431  0.1211405068902280
  0.8712159537304629  0.1240856963411048  0.3723451554834085
  0.1231571620215135  0.3768428379784865  0.8888644309719140
  0.8758951713265475  0.3714652801696161  0.1225037531146143
  0.3770578486415133  0.1229421513584867  0.8813511148854616
  0.6258247926094569  0.1214628877661852  0.1211405068902280
  0.8700149781414694  0.8765947631159960  0.6264639340726532
  0.3759143036588952  0.6287840462695371  0.3723451554834085
  0.1285347198303839  0.6241048286734525  0.1225037531146143
  0.6267199882523258  0.8732800117476742  0.8681649183521287
  0.9987663579156560  0.9999248366340083  0.0021629100555600
  0.9956962593621697  0.5043037406378303  0.5000624156987783
  0.5000751633659988  0.5012336420843440  0.0021629100555600
  0.4953825685987141  0.0046174314012859  0.4970038420695886
  0.7511158050551359  0.2486007595870063  0.7479554992101711
  0.2563180297673000  0.2436819702327000  0.2524033942948734
  0.2513992404129937  0.7488841949448641  0.7479554992101711
  0.7540378887854686  0.7459621112145314  0.2455058561555035
  0.3891543211140984  0.3798755315528624  0.3901227153839315
  0.6234332940924574  0.1160174106690022  0.8866524194693355
  0.1220959190190740  0.8930590341520386  0.6102006818460524
  0.8874891897718697  0.6125108102281303  0.1100853596241080
  0.1307287372119958  0.6462324218803630  0.3728419355324277
  0.8667345386207899  0.8564346048853935  0.8752801985269230
  0.6267062903381628  0.3647068178427730  0.1407842936457726
  0.3582545101259882  0.1417454898740118  0.6310112695481465
  0.6257432610439011  0.1419587840189607  0.3642181653460170
  0.1394823701624688  0.3605176298375312  0.6327786600762977
  0.3662794268547316  0.6374812452291749  0.1289311144719107
  0.1066592204807364  0.6150278677250327  0.8739377764090079
  0.6178421408285573  0.8821578591714427  0.1181523709242569
  0.8934414507044295  0.1191335168227070  0.6171636149846051
  0.3839825893309978  0.8765667059075426  0.8866524194693355
  0.6207308334099224  0.6073794304971614  0.3771501818248595
  0.1259760164747377  0.3740239835252623  0.1149447368616805
  0.1292378997178218  0.1331000484918263  0.8598101311095263
  0.8537675781196370  0.3692712627880042  0.3728419355324277
  0.6229234565315735  0.8770765434684265  0.6378963548478964
  0.6435653951146065  0.6332654613792101  0.8752801985269230
  0.1352931821572270  0.8732937096618372  0.1407842936457726
  0.1201244684471376  0.1108456788859016  0.3901227153839315
  0.6069409658479614  0.3779040809809260  0.6102006818460524
  0.8849721322749673  0.3933407795192636  0.8739377764090079
  0.3808664831772930  0.6065585492955705  0.6171636149846051
  0.3580412159810393  0.8742567389560989  0.3642181653460170
  0.8625187547708251  0.1337205731452684  0.1289311144719107
  0.8655370405240816  0.6344629594759184  0.6428054714564695
  0.3897495169979237  0.1102504830020763  0.1255840444942606
  0.8926205695028386  0.8792691665900776  0.3771501818248595
  0.3668999515081737  0.3707621002821782  0.8598101311095263
 
  0.00000000E+00  0.00000000E+00  0.00000000E+00
  0.00000000E+00  0.00000000E+00  0.00000000E+00
  0.00000000E+00  0.00000000E+00  0.00000000E+00
  0.00000000E+00  0.00000000E+00  0.00000000E+00
  0.00000000E+00  0.00000000E+00  0.00000000E+00
  0.00000000E+00  0.00000000E+00  0.00000000E+00
  0.00000000E+00  0.00000000E+00  0.00000000E+00
  0.00000000E+00  0.00000000E+00  0.00000000E+00
  0.00000000E+00  0.00000000E+00  0.00000000E+00
  0.00000000E+00  0.00000000E+00  0.00000000E+00
  0.00000000E+00  0.00000000E+00  0.00000000E+00
  0.00000000E+00  0.00000000E+00  0.00000000E+00
  0.00000000E+00  0.00000000E+00  0.00000000E+00
  0.00000000E+00  0.00000000E+00  0.00000000E+00
  0.00000000E+00  0.00000000E+00  0.00000000E+00
  0.00000000E+00  0.00000000E+00  0.00000000E+00
  0.00000000E+00  0.00000000E+00  0.00000000E+00
  0.00000000E+00  0.00000000E+00  0.00000000E+00
  0.00000000E+00  0.00000000E+00  0.00000000E+00
  0.00000000E+00  0.00000000E+00  0.00000000E+00
  0.00000000E+00  0.00000000E+00  0.00000000E+00
  0.00000000E+00  0.00000000E+00  0.00000000E+00
  0.00000000E+00  0.00000000E+00  0.00000000E+00
  0.00000000E+00  0.00000000E+00  0.00000000E+00
  0.00000000E+00  0.00000000E+00  0.00000000E+00
  0.00000000E+00  0.00000000E+00  0.00000000E+00
  0.00000000E+00  0.00000000E+00  0.00000000E+00
  0.00000000E+00  0.00000000E+00  0.00000000E+00
  0.00000000E+00  0.00000000E+00  0.00000000E+00
  0.00000000E+00  0.00000000E+00  0.00000000E+00
  0.00000000E+00  0.00000000E+00  0.00000000E+00
  0.00000000E+00  0.00000000E+00  0.00000000E+00
  0.00000000E+00  0.00000000E+00  0.00000000E+00
  0.00000000E+00  0.00000000E+00  0.00000000E+00
  0.00000000E+00  0.00000000E+00  0.00000000E+00
  0.00000000E+00  0.00000000E+00  0.00000000E+00
  0.00000000E+00  0.00000000E+00  0.00000000E+00
  0.00000000E+00  0.00000000E+00  0.00000000E+00
  0.00000000E+00  0.00000000E+00  0.00000000E+00
  0.00000000E+00  0.00000000E+00  0.00000000E+00
  0.00000000E+00  0.00000000E+00  0.00000000E+00
  0.00000000E+00  0.00000000E+00  0.00000000E+00
  0.00000000E+00  0.00000000E+00  0.00000000E+00
  0.00000000E+00  0.00000000E+00  0.00000000E+00
  0.00000000E+00  0.00000000E+00  0.00000000E+00
  0.00000000E+00  0.00000000E+00  0.00000000E+00
  0.00000000E+00  0.00000000E+00  0.00000000E+00
  0.00000000E+00  0.00000000E+00  0.00000000E+00
  0.00000000E+00  0.00000000E+00  0.00000000E+00
  0.00000000E+00  0.00000000E+00  0.00000000E+00
  0.00000000E+00  0.00000000E+00  0.00000000E+00
  0.00000000E+00  0.00000000E+00  0.00000000E+00
  0.00000000E+00  0.00000000E+00  0.00000000E+00
  0.00000000E+00  0.00000000E+00  0.00000000E+00
  0.00000000E+00  0.00000000E+00  0.00000000E+00
  0.00000000E+00  0.00000000E+00  0.00000000E+00
