# Supplementary material for: From density functional theory to machine learning predictive models for electrical properties of spinel oxides
Source: Sci Rep. 2024 May 27;14:12150. doi: 10.1038/s41598-024-62788-4 (PMC11637019; doi:10.1038/s41598-024-62788-4)
Supplement: Supplementary file 1 — Supplementary Information 1. [file 41598_2024_62788_MOESM1_ESM.zip › contcars/MC_contcars/Co8Mn0Co13Mn3/CONTCAR]

(Co8Mn0)[Co13Mn3]O32                    
   1.00000000000000     
     8.4374543975953404   -0.0148865208825611   -0.0367164176386288
    -0.0148865208825611    8.4374543975953404   -0.0367164176386288
    -0.0376637754150392   -0.0376637754150392    8.2367107298209632
   Mn   Co   O 
     3    21    32
Direct
  0.3759590108576205  0.8740409891423795  0.1250000000000000
  0.3751748690834376  0.1257931025866981  0.8760293505758696
  0.1242068974133019  0.8748251309165624  0.3739706494241304
  0.6263491443133660  0.6236508556866340  0.6250000000000000
  0.8735919184457970  0.1269251335706727  0.3749575577566233
  0.1230748664293273  0.3764080815542030  0.8750424422433767
  0.8742731691858339  0.3757268308141661  0.1250000000000000
  0.6337131254534967  0.1253899429105445  0.1332393802259659
  0.3733831117953414  0.3753601297655393  0.6221047342398762
  0.8704538582271439  0.6240421780299243  0.8720138412883998
  0.8746398702344607  0.8766168882046586  0.6278952657601238
  0.3783252143557121  0.6195660495476218  0.3815964456714411
  0.1246100570894555  0.6162868745465033  0.1167606197740412
  0.6259578219700757  0.3795461417728561  0.3779861587116002
  0.6304339504523782  0.8716747856442879  0.8684035543285589
  0.1174220902744096  0.1325779097255904  0.6250000000000000
  0.0012711516226744  0.0016027048556495  0.0009247825931809
  0.9994035082028105  0.5018990192344148  0.4978735854356415
  0.5027923630331017  0.4975050739176012  0.0034278448520411
  0.4972456674931607  0.0030065558658663  0.5033870728555456
  0.7481009807655852  0.2505964917971895  0.7521264145643585
  0.2483972951443505  0.2487288483773256  0.2490752174068191
  0.2469934441341337  0.7527543325068393  0.7466129271444544
  0.7524949260823988  0.7472076369668983  0.2465721551479589
  0.3868498039685804  0.3851380251393479  0.3717186202609213
  0.6081129447010198  0.1179369256542060  0.8883986019832690
  0.1200103150906671  0.8873891887335290  0.6070180937731564
  0.8842292398068494  0.6103872571411841  0.1152928656036778
  0.1320630743457940  0.6418870552989802  0.3616013980167310
  0.8648619748606521  0.8631501960314196  0.8782813797390787
  0.6396127428588159  0.3657707601931506  0.1347071343963222
  0.3626108112664710  0.1299896849093329  0.6429819062268436
  0.6255431988170059  0.1331857799489597  0.3639488578823418
  0.1322507374151698  0.3645046243145700  0.6232380029135953
  0.3670796888838908  0.6405830776970021  0.1328385059471984
  0.1168142200510403  0.6244568011829941  0.8860511421176582
  0.6094169223029979  0.8829203111161092  0.1171614940528016
  0.8854953756854300  0.1177492625848302  0.6267619970864047
  0.3828334936943065  0.8891427205217184  0.8881847284544833
  0.6149289875985104  0.6136429652493121  0.3724522464870645
  0.1100627064294173  0.3825069925516047  0.1243255216633230
  0.1431687907147889  0.1259727009314275  0.8658921575632945
  0.8654864593809606  0.3689273433862397  0.3619204523707680
  0.6280224617444858  0.8705394440597303  0.6387951725611174
  0.6363570347506879  0.6350710124014896  0.8775477535129355
  0.1418300099996515  0.8673785651768640  0.1360192954249655
  0.1240272990685725  0.1068312092852111  0.3841078424367055
  0.6162620453826975  0.3785959999090736  0.6143059746601551
  0.8810726566137603  0.3845135406190394  0.8880795476292391
  0.3794605559402697  0.6219775382555142  0.6112048274388826
  0.3608572794782816  0.8671665063056935  0.3618152715455167
  0.8674930074483953  0.1399372935705827  0.1256744783366770
  0.8714040000909264  0.6337379546173025  0.6356940253398449
  0.3826214348231360  0.1081699900003485  0.1139807045750345
  0.8946157313214869  0.8837233165940859  0.3737012210403208
  0.3662766834059141  0.3553842686785131  0.8762987789596792
 
  0.00000000E+00  0.00000000E+00  0.00000000E+00
  0.00000000E+00  0.00000000E+00  0.00000000E+00
  0.00000000E+00  0.00000000E+00  0.00000000E+00
  0.00000000E+00  0.00000000E+00  0.00000000E+00
  0.00000000E+00  0.00000000E+00  0.00000000E+00
  0.00000000E+00  0.00000000E+00  0.00000000E+00
  0.00000000E+00  0.00000000E+00  0.00000000E+00
  0.00000000E+00  0.00000000E+00  0.00000000E+00
  0.00000000E+00  0.00000000E+00  0.00000000E+00
  0.00000000E+00  0.00000000E+00  0.00000000E+00
  0.00000000E+00  0.00000000E+00  0.00000000E+00
  0.00000000E+00  0.00000000E+00  0.00000000E+00
  0.00000000E+00  0.00000000E+00  0.00000000E+00
  0.00000000E+00  0.00000000E+00  0.00000000E+00
  0.00000000E+00  0.00000000E+00  0.00000000E+00
  0.00000000E+00  0.00000000E+00  0.00000000E+00
  0.00000000E+00  0.00000000E+00  0.00000000E+00
  0.00000000E+00  0.00000000E+00  0.00000000E+00
  0.00000000E+00  0.00000000E+00  0.00000000E+00
  0.00000000E+00  0.00000000E+00  0.00000000E+00
  0.00000000E+00  0.00000000E+00  0.00000000E+00
  0.00000000E+00  0.00000000E+00  0.00000000E+00
  0.00000000E+00  0.00000000E+00  0.00000000E+00
  0.00000000E+00  0.00000000E+00  0.00000000E+00
  0.00000000E+00  0.00000000E+00  0.00000000E+00
  0.00000000E+00  0.00000000E+00  0.00000000E+00
  0.00000000E+00  0.00000000E+00  0.00000000E+00
  0.00000000E+00  0.00000000E+00  0.00000000E+00
  0.00000000E+00  0.00000000E+00  0.00000000E+00
  0.00000000E+00  0.00000000E+00  0.00000000E+00
  0.00000000E+00  0.00000000E+00  0.00000000E+00
  0.00000000E+00  0.00000000E+00  0.00000000E+00
  0.00000000E+00  0.00000000E+00  0.00000000E+00
  0.00000000E+00  0.00000000E+00  0.00000000E+00
  0.00000000E+00  0.00000000E+00  0.00000000E+00
  0.00000000E+00  0.00000000E+00  0.00000000E+00
  0.00000000E+00  0.00000000E+00  0.00000000E+00
  0.00000000E+00  0.00000000E+00  0.00000000E+00
  0.00000000E+00  0.00000000E+00  0.00000000E+00
  0.00000000E+00  0.00000000E+00  0.00000000E+00
  0.00000000E+00  0.00000000E+00  0.00000000E+00
  0.00000000E+00  0.00000000E+00  0.00000000E+00
  0.00000000E+00  0.00000000E+00  0.00000000E+00
  0.00000000E+00  0.00000000E+00  0.00000000E+00
  0.00000000E+00  0.00000000E+00  0.00000000E+00
  0.00000000E+00  0.00000000E+00  0.00000000E+00
  0.00000000E+00  0.00000000E+00  0.00000000E+00
  0.00000000E+00  0.00000000E+00  0.00000000E+00
  0.00000000E+00  0.00000000E+00  0.00000000E+00
  0.00000000E+00  0.00000000E+00  0.00000000E+00
  0.00000000E+00  0.00000000E+00  0.00000000E+00
  0.00000000E+00  0.00000000E+00  0.00000000E+00
  0.00000000E+00  0.00000000E+00  0.00000000E+00
  0.00000000E+00  0.00000000E+00  0.00000000E+00
  0.00000000E+00  0.00000000E+00  0.00000000E+00
  0.00000000E+00  0.00000000E+00  0.00000000E+00
