# Supplementary material for: From density functional theory to machine learning predictive models for electrical properties of spinel oxides
Source: Sci Rep. 2024 May 27;14:12150. doi: 10.1038/s41598-024-62788-4 (PMC11637019; doi:10.1038/s41598-024-62788-4)
Supplement: Supplementary file 1 — Supplementary Information 1. [file 41598_2024_62788_MOESM1_ESM.zip › contcars/MC_contcars/Co8Mn0Co15Mn1/CONTCAR]

(Co8Mn0)[Co15Mn1]O32                    
   1.00000000000000     
     8.3717156099882164   -0.0105649178721629    0.0105649178721629
    -0.0105649178721629    8.3717156099882164    0.0105649178721629
     0.0105649178721629    0.0105649178721629    8.3717156099882164
   Mn   Co   O 
     1    23    32
Direct
  0.8750000000000000  0.8750000000000000  0.6250000000000000
  0.6207930026827242  0.6207930026827242  0.6250063481972674
  0.3750000000000000  0.8750000000000000  0.1250000000000000
  0.8750063481972674  0.1292069973172758  0.3707930026827242
  0.1255455209194452  0.3750000000000000  0.8755455209194452
  0.8750000000000000  0.3750000000000000  0.1250000000000000
  0.3750000000000000  0.1255455209194452  0.8755455209194452
  0.1292069973172758  0.8750063481972674  0.3707930026827242
  0.6244544790805548  0.1255455209194452  0.1250000000000000
  0.3750000000000000  0.3750000000000000  0.6250000000000000
  0.8749936518027326  0.6207930026827242  0.8792069973172758
  0.3750000000000000  0.6244544790805548  0.3744544790805548
  0.1255455209194452  0.6244544790805548  0.1250000000000000
  0.6244544790805548  0.3750000000000000  0.3744544790805548
  0.6207930026827242  0.8749936518027326  0.8792069973172758
  0.1292069973172758  0.1292069973172758  0.6249936518027326
  0.9984404287631889  0.9984404287631889  0.9991047776112225
  0.9984404287631889  0.5008952223887775  0.5015595712368111
  0.4978563052072289  0.4978563052072289  0.0021436947927711
  0.5008952223887775  0.9984404287631889  0.5015595712368111
  0.7515595712368111  0.2491047776112225  0.7484404287631889
  0.2521436947927711  0.2521436947927711  0.2478563052072289
  0.2491047776112225  0.7515595712368111  0.7484404287631889
  0.7515595712368111  0.7515595712368111  0.2508952223887775
  0.3859884435248944  0.3859884435248944  0.3784010198230234
  0.6174961750027492  0.1172557773032139  0.8825038249972508
  0.1093309607912474  0.8850831551597338  0.6149168448402662
  0.8863186208913305  0.6247258003252014  0.1130924848862662
  0.1325038249972508  0.6327442226967861  0.3674961750027492
  0.8649168448402662  0.8649168448402662  0.8593309607912474
  0.6284010198230234  0.3640115564751056  0.1359884435248944
  0.3630924848862662  0.1252741996747986  0.6363186208913305
  0.6327442226967861  0.1325038249972508  0.3674961750027492
  0.1252741996747986  0.3630924848862662  0.6363186208913305
  0.3640115564751056  0.6284010198230234  0.1359884435248944
  0.1172557773032139  0.6174961750027492  0.8825038249972508
  0.6247258003252014  0.8863186208913305  0.1130924848862662
  0.8850831551597338  0.1093309607912474  0.6149168448402662
  0.3869075151137338  0.8863186208913305  0.8752741996747986
  0.6174961750027492  0.6174961750027492  0.3827442226967861
  0.1215989801769766  0.3859884435248944  0.1140115564751056
  0.1325038249972508  0.1325038249972508  0.8672557773032139
  0.8636813791086695  0.3630924848862662  0.3747258003252014
  0.6406690392087526  0.8649168448402662  0.6350831551597338
  0.6307847711515961  0.6307847711515961  0.8692152288484039
  0.1252741996747986  0.8636813791086695  0.1369075151137338
  0.1192152288484039  0.1192152288484039  0.3807847711515961
  0.6247258003252014  0.3869075151137338  0.6136813791086695
  0.8863186208913305  0.3869075151137338  0.8752741996747986
  0.3869075151137338  0.6247258003252014  0.6136813791086695
  0.3630924848862662  0.8636813791086695  0.3747258003252014
  0.8636813791086695  0.1252741996747986  0.1369075151137338
  0.8649168448402662  0.6406690392087526  0.6350831551597338
  0.3859884435248944  0.1215989801769766  0.1140115564751056
  0.8850831551597338  0.8850831551597338  0.3906690392087526
  0.3640115564751056  0.3640115564751056  0.8715989801769766
 
  0.00000000E+00  0.00000000E+00  0.00000000E+00
  0.00000000E+00  0.00000000E+00  0.00000000E+00
  0.00000000E+00  0.00000000E+00  0.00000000E+00
  0.00000000E+00  0.00000000E+00  0.00000000E+00
  0.00000000E+00  0.00000000E+00  0.00000000E+00
  0.00000000E+00  0.00000000E+00  0.00000000E+00
  0.00000000E+00  0.00000000E+00  0.00000000E+00
  0.00000000E+00  0.00000000E+00  0.00000000E+00
  0.00000000E+00  0.00000000E+00  0.00000000E+00
  0.00000000E+00  0.00000000E+00  0.00000000E+00
  0.00000000E+00  0.00000000E+00  0.00000000E+00
  0.00000000E+00  0.00000000E+00  0.00000000E+00
  0.00000000E+00  0.00000000E+00  0.00000000E+00
  0.00000000E+00  0.00000000E+00  0.00000000E+00
  0.00000000E+00  0.00000000E+00  0.00000000E+00
  0.00000000E+00  0.00000000E+00  0.00000000E+00
  0.00000000E+00  0.00000000E+00  0.00000000E+00
  0.00000000E+00  0.00000000E+00  0.00000000E+00
  0.00000000E+00  0.00000000E+00  0.00000000E+00
  0.00000000E+00  0.00000000E+00  0.00000000E+00
  0.00000000E+00  0.00000000E+00  0.00000000E+00
  0.00000000E+00  0.00000000E+00  0.00000000E+00
  0.00000000E+00  0.00000000E+00  0.00000000E+00
  0.00000000E+00  0.00000000E+00  0.00000000E+00
  0.00000000E+00  0.00000000E+00  0.00000000E+00
  0.00000000E+00  0.00000000E+00  0.00000000E+00
  0.00000000E+00  0.00000000E+00  0.00000000E+00
  0.00000000E+00  0.00000000E+00  0.00000000E+00
  0.00000000E+00  0.00000000E+00  0.00000000E+00
  0.00000000E+00  0.00000000E+00  0.00000000E+00
  0.00000000E+00  0.00000000E+00  0.00000000E+00
  0.00000000E+00  0.00000000E+00  0.00000000E+00
  0.00000000E+00  0.00000000E+00  0.00000000E+00
  0.00000000E+00  0.00000000E+00  0.00000000E+00
  0.00000000E+00  0.00000000E+00  0.00000000E+00
  0.00000000E+00  0.00000000E+00  0.00000000E+00
  0.00000000E+00  0.00000000E+00  0.00000000E+00
  0.00000000E+00  0.00000000E+00  0.00000000E+00
  0.00000000E+00  0.00000000E+00  0.00000000E+00
  0.00000000E+00  0.00000000E+00  0.00000000E+00
  0.00000000E+00  0.00000000E+00  0.00000000E+00
  0.00000000E+00  0.00000000E+00  0.00000000E+00
  0.00000000E+00  0.00000000E+00  0.00000000E+00
  0.00000000E+00  0.00000000E+00  0.00000000E+00
  0.00000000E+00  0.00000000E+00  0.00000000E+00
  0.00000000E+00  0.00000000E+00  0.00000000E+00
  0.00000000E+00  0.00000000E+00  0.00000000E+00
  0.00000000E+00  0.00000000E+00  0.00000000E+00
  0.00000000E+00  0.00000000E+00  0.00000000E+00
  0.00000000E+00  0.00000000E+00  0.00000000E+00
  0.00000000E+00  0.00000000E+00  0.00000000E+00
  0.00000000E+00  0.00000000E+00  0.00000000E+00
  0.00000000E+00  0.00000000E+00  0.00000000E+00
  0.00000000E+00  0.00000000E+00  0.00000000E+00
  0.00000000E+00  0.00000000E+00  0.00000000E+00
  0.00000000E+00  0.00000000E+00  0.00000000E+00
