# Supplementary material for: From density functional theory to machine learning predictive models for electrical properties of spinel oxides
Source: Sci Rep. 2024 May 27;14:12150. doi: 10.1038/s41598-024-62788-4 (PMC11637019; doi:10.1038/s41598-024-62788-4)
Supplement: Supplementary file 1 — Supplementary Information 1. [file 41598_2024_62788_MOESM1_ESM.zip › contcars/MC_contcars/Co8Mn0Co2Mn14/CONTCAR]

(Co8Mn0)[Co2Mn14]O32                    
   1.00000000000000     
     8.7010170343455844    0.0000000000000000    0.0238343455186159
     0.0000000000000000    8.1127876308078886    0.0000000000000000
     0.0238343455186159    0.0000000000000000    8.7010170343455844
   Mn   Co   O 
    14    10    32
Direct
  0.6238324551835532  0.6244591356091576  0.6238324551835532
  0.3772865111000669  0.8752013611688270  0.1274687027293169
  0.8745328567627269  0.1247479898265027  0.3731903525792575
  0.3731903525792575  0.1247479898265027  0.8745328567627269
  0.1274687027293169  0.8752013611688270  0.3772865111000669
  0.6268096474207425  0.1247479898265027  0.1254671432372731
  0.3734967473801802  0.3746190323249650  0.6265032526198198
  0.8758550294089673  0.6249600947174088  0.8758550294089673
  0.8725312972706831  0.8752013611688270  0.6227134888999331
  0.3761675448164468  0.6244591356091576  0.3761675448164468
  0.1241449705910327  0.6249600947174088  0.1241449705910327
  0.6265032526198198  0.3746190323249650  0.3734967473801802
  0.6227134888999331  0.8752013611688270  0.8725312972706831
  0.1254671432372731  0.1247479898265027  0.6268096474207425
  0.1232561197779916  0.3753135753251229  0.8767438802220084
  0.8767438802220084  0.3753135753251229  0.1232561197779916
  0.0000000000000000  0.9968796702950655  0.0000000000000000
  0.0000000000000000  0.4970911552403194  0.5000000000000000
  0.5000000000000000  0.4970911552403194  0.0000000000000000
  0.5000000000000000  0.0008823377115306  0.5000000000000000
  0.7498627103264255  0.2528287304657724  0.7498627103264255
  0.2501372896735745  0.2528287304657724  0.2501372896735745
  0.2487384343392520  0.7503828312340985  0.7512615656607480
  0.7512615656607480  0.7503828312340985  0.2487384343392520
  0.3843438698512287  0.3875460432142006  0.3843438698512287
  0.6120425379683780  0.1138776451100725  0.8799878056295256
  0.1192968576866420  0.8855864295470823  0.6118390240466312
  0.8886751566578184  0.6315238242704737  0.1113248433421887
  0.1342002324874869  0.6361189043866204  0.3657065022126176
  0.8597204946215342  0.8663856253982374  0.8597204946215342
  0.6326069628535862  0.3621774627165877  0.1335415520261378
  0.3695967143941701  0.1381864364164258  0.6304032856058299
  0.6304032856058299  0.1381864364164258  0.3695967143941701
  0.1335415520261378  0.3621774627165877  0.6326069628535862
  0.3657065022126176  0.6361189043866204  0.1342002324874869
  0.1113248433421887  0.6315238242704737  0.8886751566578184
  0.6118390240466312  0.8855864295470823  0.1192968576866420
  0.8799878056295256  0.1138776451100725  0.6120425379683780
  0.3881609759533688  0.8855864295470823  0.8807031423133580
  0.6175915202974238  0.6128865598475457  0.3824084797025762
  0.1186785314418373  0.3893356584384833  0.1186785314418373
  0.1398129293511658  0.1192115431894010  0.8601870706488342
  0.8664584479738693  0.3621774627165877  0.3673930371464138
  0.6286220831714573  0.8609691647937439  0.6286220831714573
  0.6342934977873824  0.6361189043866204  0.8657997675125131
  0.1402795053784658  0.8663856253982374  0.1402795053784658
  0.1200121943704744  0.1138776451100725  0.3879574620316220
  0.6156561301487713  0.3875460432142006  0.6156561301487713
  0.8813214685581627  0.3893356584384833  0.8813214685581627
  0.3824084797025762  0.6128865598475457  0.6175915202974238
  0.3713779168285427  0.8609691647937439  0.3713779168285427
  0.8601870706488342  0.1192115431894010  0.1398129293511658
  0.8657997675125131  0.6361189043866204  0.6342934977873824
  0.3879574620316220  0.1138776451100725  0.1200121943704744
  0.8807031423133580  0.8855864295470823  0.3881609759533688
  0.3673930371464138  0.3621774627165877  0.8664584479738693
 
  0.00000000E+00  0.00000000E+00  0.00000000E+00
  0.00000000E+00  0.00000000E+00  0.00000000E+00
  0.00000000E+00  0.00000000E+00  0.00000000E+00
  0.00000000E+00  0.00000000E+00  0.00000000E+00
  0.00000000E+00  0.00000000E+00  0.00000000E+00
  0.00000000E+00  0.00000000E+00  0.00000000E+00
  0.00000000E+00  0.00000000E+00  0.00000000E+00
  0.00000000E+00  0.00000000E+00  0.00000000E+00
  0.00000000E+00  0.00000000E+00  0.00000000E+00
  0.00000000E+00  0.00000000E+00  0.00000000E+00
  0.00000000E+00  0.00000000E+00  0.00000000E+00
  0.00000000E+00  0.00000000E+00  0.00000000E+00
  0.00000000E+00  0.00000000E+00  0.00000000E+00
  0.00000000E+00  0.00000000E+00  0.00000000E+00
  0.00000000E+00  0.00000000E+00  0.00000000E+00
  0.00000000E+00  0.00000000E+00  0.00000000E+00
  0.00000000E+00  0.00000000E+00  0.00000000E+00
  0.00000000E+00  0.00000000E+00  0.00000000E+00
  0.00000000E+00  0.00000000E+00  0.00000000E+00
  0.00000000E+00  0.00000000E+00  0.00000000E+00
  0.00000000E+00  0.00000000E+00  0.00000000E+00
  0.00000000E+00  0.00000000E+00  0.00000000E+00
  0.00000000E+00  0.00000000E+00  0.00000000E+00
  0.00000000E+00  0.00000000E+00  0.00000000E+00
  0.00000000E+00  0.00000000E+00  0.00000000E+00
  0.00000000E+00  0.00000000E+00  0.00000000E+00
  0.00000000E+00  0.00000000E+00  0.00000000E+00
  0.00000000E+00  0.00000000E+00  0.00000000E+00
  0.00000000E+00  0.00000000E+00  0.00000000E+00
  0.00000000E+00  0.00000000E+00  0.00000000E+00
  0.00000000E+00  0.00000000E+00  0.00000000E+00
  0.00000000E+00  0.00000000E+00  0.00000000E+00
  0.00000000E+00  0.00000000E+00  0.00000000E+00
  0.00000000E+00  0.00000000E+00  0.00000000E+00
  0.00000000E+00  0.00000000E+00  0.00000000E+00
  0.00000000E+00  0.00000000E+00  0.00000000E+00
  0.00000000E+00  0.00000000E+00  0.00000000E+00
  0.00000000E+00  0.00000000E+00  0.00000000E+00
  0.00000000E+00  0.00000000E+00  0.00000000E+00
  0.00000000E+00  0.00000000E+00  0.00000000E+00
  0.00000000E+00  0.00000000E+00  0.00000000E+00
  0.00000000E+00  0.00000000E+00  0.00000000E+00
  0.00000000E+00  0.00000000E+00  0.00000000E+00
  0.00000000E+00  0.00000000E+00  0.00000000E+00
  0.00000000E+00  0.00000000E+00  0.00000000E+00
  0.00000000E+00  0.00000000E+00  0.00000000E+00
  0.00000000E+00  0.00000000E+00  0.00000000E+00
  0.00000000E+00  0.00000000E+00  0.00000000E+00
  0.00000000E+00  0.00000000E+00  0.00000000E+00
  0.00000000E+00  0.00000000E+00  0.00000000E+00
  0.00000000E+00  0.00000000E+00  0.00000000E+00
  0.00000000E+00  0.00000000E+00  0.00000000E+00
  0.00000000E+00  0.00000000E+00  0.00000000E+00
  0.00000000E+00  0.00000000E+00  0.00000000E+00
  0.00000000E+00  0.00000000E+00  0.00000000E+00
  0.00000000E+00  0.00000000E+00  0.00000000E+00
