# Supplementary material for: From density functional theory to machine learning predictive models for electrical properties of spinel oxides
Source: Sci Rep. 2024 May 27;14:12150. doi: 10.1038/s41598-024-62788-4 (PMC11637019; doi:10.1038/s41598-024-62788-4)
Supplement: Supplementary file 1 — Supplementary Information 1. [file 41598_2024_62788_MOESM1_ESM.zip › contcars/MC_contcars/Co8Mn0Co4Mn12/CONTCAR]

(Co8Mn0)[Co4Mn12]O32                    
   1.00000000000000     
     8.2148945510832565    0.0156898808893014    0.0201691276284166
     0.0156898808893014    8.2148945510832565   -0.0201691276284166
     0.0169117421116715   -0.0169117421116715    8.9699253797385676
   Mn   Co   O 
    12    12    32
Direct
  0.8763130606486840  0.1263130606486840  0.3750000000000000
  0.8758796338000465  0.3729541582927709  0.1177805060149666
  0.3739215553430100  0.1228047783218571  0.8796174099696898
  0.1266880043154472  0.8760411798531536  0.3711728053227716
  0.6269254215608626  0.1224882841186172  0.1201416761169227
  0.3733211731681507  0.3779904841563066  0.6325451654337826
  0.8728047783218571  0.6239215553430100  0.8703825900303102
  0.8724882841186172  0.8769254215608626  0.6298583238830773
  0.3765802648690340  0.6265802648690340  0.3750000000000000
  0.1279904841563066  0.6233211731681507  0.1174548345662174
  0.6260411798531536  0.3766880043154472  0.3788271946772284
  0.1229541582927709  0.1258796338000465  0.6322194939850334
  0.6216743610463382  0.6273949017783735  0.6301022789554622
  0.3773949017783735  0.8716743610463382  0.1198977210445378
  0.1241569867659038  0.3741569867659038  0.8750000000000000
  0.6256910772264064  0.8756910772264064  0.8750000000000000
  0.9995188441706730  0.9963180237649567  0.9999321081256980
  0.0016524477958271  0.5034505114107688  0.5061742847783961
  0.4991865158865920  0.5007050384574327  0.9984773488530791
  0.5009332618683544  0.0004871742448884  0.5067087941717858
  0.7463180237649567  0.2495188441706730  0.7500678918743020
  0.2534505114107688  0.2516524477958271  0.2438257152216039
  0.2507050384574327  0.7491865158865920  0.7515226511469209
  0.7504871742448884  0.7509332618683544  0.2432912058282142
  0.3852025447398191  0.3863676252660895  0.3823201789749717
  0.6128120899351046  0.1114525641310635  0.8800250901640752
  0.1131923619911959  0.8880654834219399  0.6202622843157926
  0.8871359798070060  0.6108737589333941  0.1128058495313695
  0.1363676252660895  0.6352025447398191  0.3676798210250283
  0.8614525641310635  0.8628120899351046  0.8699749098359248
  0.6380654834219399  0.3631923619911959  0.1297377156842074
  0.3608737589333941  0.1371359798070060  0.6371941504686305
  0.6367317532068171  0.1357388492208074  0.3692510110199692
  0.1320100802134903  0.3658869661558199  0.6518110794936263
  0.3630484901808089  0.6242003985752120  0.1335958284997858
  0.1127907969961157  0.6104025828733199  0.8782210150927767
  0.6254283389234061  0.8842397300957572  0.0979852910673387
  0.8858739635819433  0.1151641941490880  0.6205653661467565
  0.3883803032889759  0.8846226519820135  0.8817529923532206
  0.6156960982786899  0.6167113775223214  0.3824816821384687
  0.1158869661558199  0.3820100802134903  0.0981889205063737
  0.1353682326265684  0.1377440744624963  0.8741945551031520
  0.8668875802528788  0.3655374970265726  0.3712631603985841
  0.6342397300957572  0.8754283389234061  0.6520147089326613
  0.6346226519820135  0.6383803032889759  0.8682470076467794
  0.1281266606938871  0.8589361821404182  0.1296935530388978
  0.1155374970265726  0.1168875802528788  0.3787368396014159
  0.6089361821404182  0.3781266606938871  0.6203064469611022
  0.8877440744624963  0.3853682326265684  0.8758054448968480
  0.3742003985752120  0.6130484901808089  0.6164041715002142
  0.3667113775223214  0.8656960982786899  0.3675183178615313
  0.8651641941490880  0.1358739635819433  0.1294346338532435
  0.8713475351940048  0.6409461112685264  0.6362838015621008
  0.3909461112685264  0.1213475351940048  0.1137161984378992
  0.8857388492208074  0.8867317532068171  0.3807489889800308
  0.3604025828733199  0.3627907969961157  0.8717789849072233
 
  0.00000000E+00  0.00000000E+00  0.00000000E+00
  0.00000000E+00  0.00000000E+00  0.00000000E+00
  0.00000000E+00  0.00000000E+00  0.00000000E+00
  0.00000000E+00  0.00000000E+00  0.00000000E+00
  0.00000000E+00  0.00000000E+00  0.00000000E+00
  0.00000000E+00  0.00000000E+00  0.00000000E+00
  0.00000000E+00  0.00000000E+00  0.00000000E+00
  0.00000000E+00  0.00000000E+00  0.00000000E+00
  0.00000000E+00  0.00000000E+00  0.00000000E+00
  0.00000000E+00  0.00000000E+00  0.00000000E+00
  0.00000000E+00  0.00000000E+00  0.00000000E+00
  0.00000000E+00  0.00000000E+00  0.00000000E+00
  0.00000000E+00  0.00000000E+00  0.00000000E+00
  0.00000000E+00  0.00000000E+00  0.00000000E+00
  0.00000000E+00  0.00000000E+00  0.00000000E+00
  0.00000000E+00  0.00000000E+00  0.00000000E+00
  0.00000000E+00  0.00000000E+00  0.00000000E+00
  0.00000000E+00  0.00000000E+00  0.00000000E+00
  0.00000000E+00  0.00000000E+00  0.00000000E+00
  0.00000000E+00  0.00000000E+00  0.00000000E+00
  0.00000000E+00  0.00000000E+00  0.00000000E+00
  0.00000000E+00  0.00000000E+00  0.00000000E+00
  0.00000000E+00  0.00000000E+00  0.00000000E+00
  0.00000000E+00  0.00000000E+00  0.00000000E+00
  0.00000000E+00  0.00000000E+00  0.00000000E+00
  0.00000000E+00  0.00000000E+00  0.00000000E+00
  0.00000000E+00  0.00000000E+00  0.00000000E+00
  0.00000000E+00  0.00000000E+00  0.00000000E+00
  0.00000000E+00  0.00000000E+00  0.00000000E+00
  0.00000000E+00  0.00000000E+00  0.00000000E+00
  0.00000000E+00  0.00000000E+00  0.00000000E+00
  0.00000000E+00  0.00000000E+00  0.00000000E+00
  0.00000000E+00  0.00000000E+00  0.00000000E+00
  0.00000000E+00  0.00000000E+00  0.00000000E+00
  0.00000000E+00  0.00000000E+00  0.00000000E+00
  0.00000000E+00  0.00000000E+00  0.00000000E+00
  0.00000000E+00  0.00000000E+00  0.00000000E+00
  0.00000000E+00  0.00000000E+00  0.00000000E+00
  0.00000000E+00  0.00000000E+00  0.00000000E+00
  0.00000000E+00  0.00000000E+00  0.00000000E+00
  0.00000000E+00  0.00000000E+00  0.00000000E+00
  0.00000000E+00  0.00000000E+00  0.00000000E+00
  0.00000000E+00  0.00000000E+00  0.00000000E+00
  0.00000000E+00  0.00000000E+00  0.00000000E+00
  0.00000000E+00  0.00000000E+00  0.00000000E+00
  0.00000000E+00  0.00000000E+00  0.00000000E+00
  0.00000000E+00  0.00000000E+00  0.00000000E+00
  0.00000000E+00  0.00000000E+00  0.00000000E+00
  0.00000000E+00  0.00000000E+00  0.00000000E+00
  0.00000000E+00  0.00000000E+00  0.00000000E+00
  0.00000000E+00  0.00000000E+00  0.00000000E+00
  0.00000000E+00  0.00000000E+00  0.00000000E+00
  0.00000000E+00  0.00000000E+00  0.00000000E+00
  0.00000000E+00  0.00000000E+00  0.00000000E+00
  0.00000000E+00  0.00000000E+00  0.00000000E+00
  0.00000000E+00  0.00000000E+00  0.00000000E+00
