# Supplementary material for: From density functional theory to machine learning predictive models for electrical properties of spinel oxides
Source: Sci Rep. 2024 May 27;14:12150. doi: 10.1038/s41598-024-62788-4 (PMC11637019; doi:10.1038/s41598-024-62788-4)
Supplement: Supplementary file 1 — Supplementary Information 1. [file 41598_2024_62788_MOESM1_ESM.zip › contcars/MC_contcars/Co8Mn0Co9Mn7/CONTCAR]

(Co8Mn0)[Co9Mn7]O32                     
   1.00000000000000     
     8.3902288021195837    0.0078009810259937   -0.0376738178197363
     0.0079271833763961    8.3571167625226437   -0.0545350327786824
    -0.0378842795794548   -0.0543263601193080    8.4184762877260173
   Mn   Co   O 
     7    17    32
Direct
  0.3719494481420966  0.8730109438792297  0.1227624780628318
  0.8764061450027967  0.1262874500582924  0.3709101285963499
  0.8764941104367523  0.3761755181137829  0.1247358573381803
  0.1242722478724758  0.8738811281520285  0.3699493607785982
  0.3755799023647626  0.3733775245031978  0.6266458866931615
  0.8774619359569016  0.6263993632494831  0.8784909727393071
  0.8734726663313381  0.8760684770436811  0.6270668546424290
  0.6231326640728270  0.6225497223971246  0.6201743342781540
  0.1287082483270297  0.3717062391276897  0.8761984133458185
  0.3739489842902017  0.1239816365737454  0.8758621857265467
  0.6195464244831257  0.1286431333700264  0.1231542588535959
  0.3749469166490300  0.6221448365320512  0.3755470149148152
  0.1233426757161027  0.6256398545556792  0.1251222101734513
  0.6230948801199148  0.3789179645496503  0.3770109662140939
  0.6217611134517895  0.8747998840354541  0.8738737996035795
  0.1284134382663495  0.1257852507849080  0.6287686252796973
  0.0050885148063671  0.0041752610175294  0.9971498394776219
  0.0072807715639982  0.5013331008701769  0.4995698439647924
  0.5021601594630880  0.5032097694888407  0.9956259732102737
  0.5048167079606429  0.0056609747764895  0.4962599937355776
  0.7421624522523373  0.2453295374787317  0.7541514686897060
  0.2489306025393105  0.2501833695509603  0.2520771516434976
  0.2453775525158903  0.7451795441087299  0.7527823261837554
  0.7440234952946341  0.7501916423411359  0.2466425063690210
  0.3803669155034299  0.3775306622090611  0.3946474362262791
  0.6197851581589049  0.1086626918237172  0.8883480100201524
  0.1088731057314831  0.8734871331294372  0.6032934149565818
  0.8890505512978208  0.6125750967136057  0.1136745921958493
  0.1265145707824686  0.6418401426390616  0.3545061326100907
  0.8717116852986280  0.8591134479542575  0.8796279337294663
  0.6440490015988658  0.3752960583796607  0.1304860034758235
  0.3733892594314341  0.1429137541791263  0.6279493159987197
  0.6450183829669598  0.1310500440237021  0.3605415696882872
  0.1463139831181550  0.3742115075614478  0.6304497603225769
  0.3559600189329046  0.6369282979809725  0.1290303405973887
  0.1084453107792029  0.6177439161976324  0.8951605737876847
  0.6001227470863881  0.8771253656912350  0.1182002453936377
  0.8776315550691223  0.1132922394640090  0.6076152395369547
  0.3747323966113356  0.8761503444078258  0.8939074193205627
  0.6258856915867241  0.6233819595488370  0.3935266217789462
  0.1108621758948090  0.3936237567805634  0.1241063776484665
  0.1326194461613355  0.1310666078881582  0.8666127651349740
  0.8733446398998197  0.3614428080351360  0.3609904717378001
  0.6406421104211404  0.8668324737351725  0.6303126743137426
  0.6416545508218974  0.6353669658338177  0.8620377372776886
  0.1364987155046649  0.8596639727122692  0.1362273187694569
  0.1109040844977827  0.1092073592056124  0.3809623311364732
  0.6091896490480906  0.3839855411567328  0.6246329186365713
  0.8782729548825046  0.3859210757647347  0.8923263871744354
  0.3837552804777928  0.6088594896087045  0.6232908014967791
  0.3576012989495041  0.8714608479018082  0.3601156353679258
  0.8750273335439900  0.1438457671158346  0.1356215793639493
  0.8708421294701196  0.6347657690047939  0.6444771019472739
  0.3741462247896905  0.1054569525172511  0.1226177067904359
  0.8907238933928951  0.8918761398825836  0.3668106235499238
  0.3736931204103584  0.3706896843946126  0.8573605095002321
 
  0.00000000E+00  0.00000000E+00  0.00000000E+00
  0.00000000E+00  0.00000000E+00  0.00000000E+00
  0.00000000E+00  0.00000000E+00  0.00000000E+00
  0.00000000E+00  0.00000000E+00  0.00000000E+00
  0.00000000E+00  0.00000000E+00  0.00000000E+00
  0.00000000E+00  0.00000000E+00  0.00000000E+00
  0.00000000E+00  0.00000000E+00  0.00000000E+00
  0.00000000E+00  0.00000000E+00  0.00000000E+00
  0.00000000E+00  0.00000000E+00  0.00000000E+00
  0.00000000E+00  0.00000000E+00  0.00000000E+00
  0.00000000E+00  0.00000000E+00  0.00000000E+00
  0.00000000E+00  0.00000000E+00  0.00000000E+00
  0.00000000E+00  0.00000000E+00  0.00000000E+00
  0.00000000E+00  0.00000000E+00  0.00000000E+00
  0.00000000E+00  0.00000000E+00  0.00000000E+00
  0.00000000E+00  0.00000000E+00  0.00000000E+00
  0.00000000E+00  0.00000000E+00  0.00000000E+00
  0.00000000E+00  0.00000000E+00  0.00000000E+00
  0.00000000E+00  0.00000000E+00  0.00000000E+00
  0.00000000E+00  0.00000000E+00  0.00000000E+00
  0.00000000E+00  0.00000000E+00  0.00000000E+00
  0.00000000E+00  0.00000000E+00  0.00000000E+00
  0.00000000E+00  0.00000000E+00  0.00000000E+00
  0.00000000E+00  0.00000000E+00  0.00000000E+00
  0.00000000E+00  0.00000000E+00  0.00000000E+00
  0.00000000E+00  0.00000000E+00  0.00000000E+00
  0.00000000E+00  0.00000000E+00  0.00000000E+00
  0.00000000E+00  0.00000000E+00  0.00000000E+00
  0.00000000E+00  0.00000000E+00  0.00000000E+00
  0.00000000E+00  0.00000000E+00  0.00000000E+00
  0.00000000E+00  0.00000000E+00  0.00000000E+00
  0.00000000E+00  0.00000000E+00  0.00000000E+00
  0.00000000E+00  0.00000000E+00  0.00000000E+00
  0.00000000E+00  0.00000000E+00  0.00000000E+00
  0.00000000E+00  0.00000000E+00  0.00000000E+00
  0.00000000E+00  0.00000000E+00  0.00000000E+00
  0.00000000E+00  0.00000000E+00  0.00000000E+00
  0.00000000E+00  0.00000000E+00  0.00000000E+00
  0.00000000E+00  0.00000000E+00  0.00000000E+00
  0.00000000E+00  0.00000000E+00  0.00000000E+00
  0.00000000E+00  0.00000000E+00  0.00000000E+00
  0.00000000E+00  0.00000000E+00  0.00000000E+00
  0.00000000E+00  0.00000000E+00  0.00000000E+00
  0.00000000E+00  0.00000000E+00  0.00000000E+00
  0.00000000E+00  0.00000000E+00  0.00000000E+00
  0.00000000E+00  0.00000000E+00  0.00000000E+00
  0.00000000E+00  0.00000000E+00  0.00000000E+00
  0.00000000E+00  0.00000000E+00  0.00000000E+00
  0.00000000E+00  0.00000000E+00  0.00000000E+00
  0.00000000E+00  0.00000000E+00  0.00000000E+00
  0.00000000E+00  0.00000000E+00  0.00000000E+00
  0.00000000E+00  0.00000000E+00  0.00000000E+00
  0.00000000E+00  0.00000000E+00  0.00000000E+00
  0.00000000E+00  0.00000000E+00  0.00000000E+00
  0.00000000E+00  0.00000000E+00  0.00000000E+00
  0.00000000E+00  0.00000000E+00  0.00000000E+00
