# Supplementary material for: From density functional theory to machine learning predictive models for electrical properties of spinel oxides
Source: Sci Rep. 2024 May 27;14:12150. doi: 10.1038/s41598-024-62788-4 (PMC11637019; doi:10.1038/s41598-024-62788-4)
Supplement: Supplementary file 1 — Supplementary Information 1. [file 41598_2024_62788_MOESM1_ESM.zip › contcars/MF_contcars/Fe1Mn7Fe0Mn16/CONTCAR]

(Fe1Mn7)[Fe0Mn16]O32                    
   1.00000000000000     
     8.6607196527601769    0.0000000000000000    0.0000000000000000
     0.0000000000000000    8.6607196527601769    0.0000000000000000
     0.0000000000000000    0.0000000000000000    8.6607196527601769
   Mn   Fe   O 
    23     1    32
Direct
  0.6230954904115862  0.6230954904115862  0.6230954904115862
  0.3702152690507532  0.8827073106470920  0.1297847309492468
  0.8827073106470920  0.1297847309492468  0.3702152690507532
  0.1297847309492468  0.3702152690507532  0.8827073106470920
  0.8827073106470920  0.3702152690507532  0.1297847309492468
  0.3702152690507532  0.1297847309492468  0.8827073106470920
  0.1297847309492468  0.8827073106470920  0.3702152690507532
  0.6172926893529080  0.1297847309492468  0.1297847309492468
  0.3702152690507532  0.3702152690507532  0.6172926893529080
  0.8769045095884138  0.6230954904115862  0.8769045095884138
  0.8769045095884138  0.8769045095884138  0.6230954904115862
  0.3702152690507532  0.6172926893529080  0.3702152690507532
  0.1297847309492468  0.6172926893529080  0.1297847309492468
  0.6172926893529080  0.3702152690507532  0.3702152690507532
  0.6230954904115862  0.8769045095884138  0.8769045095884138
  0.1297847309492468  0.1297847309492468  0.6172926893529080
  0.0036245341288890  0.0036245341288890  0.0036245341288890
  0.0036245341288890  0.4963754658711110  0.4963754658711110
  0.4963754658711110  0.4963754658711110  0.0036245341288890
  0.4963754658711110  0.0036245341288890  0.4963754658711110
  0.7500000000000000  0.2500000000000000  0.7500000000000000
  0.2500000000000000  0.7500000000000000  0.7500000000000000
  0.7500000000000000  0.7500000000000000  0.2500000000000000
  0.2500000000000000  0.2500000000000000  0.2500000000000000
  0.3747704396268077  0.3747704396268077  0.3747704396268077
  0.6022103444250888  0.1232778870783875  0.8977896555749112
  0.1232778870783875  0.8977896555749112  0.6022103444250888
  0.8977896555749112  0.6022103444250888  0.1232778870783875
  0.1424799293772381  0.6320870090500108  0.3575200706227619
  0.8644723125257912  0.8644723125257912  0.8644723125257912
  0.6320870090500108  0.3575200706227619  0.1424799293772381
  0.3575200706227619  0.1424799293772381  0.6320870090500108
  0.6320870090500108  0.1424799293772381  0.3575200706227619
  0.1424799293772381  0.3575200706227619  0.6320870090500108
  0.3575200706227619  0.6320870090500108  0.1424799293772381
  0.1232778870783875  0.6022103444250888  0.8977896555749112
  0.6022103444250888  0.8977896555749112  0.1232778870783875
  0.8977896555749112  0.1232778870783875  0.6022103444250888
  0.3767221129216125  0.8977896555749112  0.8977896555749112
  0.6022103444250888  0.6022103444250888  0.3767221129216125
  0.1252295603731923  0.3747704396268077  0.1252295603731923
  0.1424799293772381  0.1424799293772381  0.8679129909499892
  0.8679129909499892  0.3575200706227619  0.3575200706227619
  0.6355276874742088  0.8644723125257912  0.6355276874742088
  0.6355276874742088  0.6355276874742088  0.8644723125257912
  0.1424799293772381  0.8679129909499892  0.1424799293772381
  0.1252295603731923  0.1252295603731923  0.3747704396268077
  0.6022103444250888  0.3767221129216125  0.6022103444250888
  0.8977896555749112  0.3767221129216125  0.8977896555749112
  0.3767221129216125  0.6022103444250888  0.6022103444250888
  0.3575200706227619  0.8679129909499892  0.3575200706227619
  0.8679129909499892  0.1424799293772381  0.1424799293772381
  0.8644723125257912  0.6355276874742088  0.6355276874742088
  0.3747704396268077  0.1252295603731923  0.1252295603731923
  0.8977896555749112  0.8977896555749112  0.3767221129216125
  0.3575200706227619  0.3575200706227619  0.8679129909499892
 
  0.00000000E+00  0.00000000E+00  0.00000000E+00
  0.00000000E+00  0.00000000E+00  0.00000000E+00
  0.00000000E+00  0.00000000E+00  0.00000000E+00
  0.00000000E+00  0.00000000E+00  0.00000000E+00
  0.00000000E+00  0.00000000E+00  0.00000000E+00
  0.00000000E+00  0.00000000E+00  0.00000000E+00
  0.00000000E+00  0.00000000E+00  0.00000000E+00
  0.00000000E+00  0.00000000E+00  0.00000000E+00
  0.00000000E+00  0.00000000E+00  0.00000000E+00
  0.00000000E+00  0.00000000E+00  0.00000000E+00
  0.00000000E+00  0.00000000E+00  0.00000000E+00
  0.00000000E+00  0.00000000E+00  0.00000000E+00
  0.00000000E+00  0.00000000E+00  0.00000000E+00
  0.00000000E+00  0.00000000E+00  0.00000000E+00
  0.00000000E+00  0.00000000E+00  0.00000000E+00
  0.00000000E+00  0.00000000E+00  0.00000000E+00
  0.00000000E+00  0.00000000E+00  0.00000000E+00
  0.00000000E+00  0.00000000E+00  0.00000000E+00
  0.00000000E+00  0.00000000E+00  0.00000000E+00
  0.00000000E+00  0.00000000E+00  0.00000000E+00
  0.00000000E+00  0.00000000E+00  0.00000000E+00
  0.00000000E+00  0.00000000E+00  0.00000000E+00
  0.00000000E+00  0.00000000E+00  0.00000000E+00
  0.00000000E+00  0.00000000E+00  0.00000000E+00
  0.00000000E+00  0.00000000E+00  0.00000000E+00
  0.00000000E+00  0.00000000E+00  0.00000000E+00
  0.00000000E+00  0.00000000E+00  0.00000000E+00
  0.00000000E+00  0.00000000E+00  0.00000000E+00
  0.00000000E+00  0.00000000E+00  0.00000000E+00
  0.00000000E+00  0.00000000E+00  0.00000000E+00
  0.00000000E+00  0.00000000E+00  0.00000000E+00
  0.00000000E+00  0.00000000E+00  0.00000000E+00
  0.00000000E+00  0.00000000E+00  0.00000000E+00
  0.00000000E+00  0.00000000E+00  0.00000000E+00
  0.00000000E+00  0.00000000E+00  0.00000000E+00
  0.00000000E+00  0.00000000E+00  0.00000000E+00
  0.00000000E+00  0.00000000E+00  0.00000000E+00
  0.00000000E+00  0.00000000E+00  0.00000000E+00
  0.00000000E+00  0.00000000E+00  0.00000000E+00
  0.00000000E+00  0.00000000E+00  0.00000000E+00
  0.00000000E+00  0.00000000E+00  0.00000000E+00
  0.00000000E+00  0.00000000E+00  0.00000000E+00
  0.00000000E+00  0.00000000E+00  0.00000000E+00
  0.00000000E+00  0.00000000E+00  0.00000000E+00
  0.00000000E+00  0.00000000E+00  0.00000000E+00
  0.00000000E+00  0.00000000E+00  0.00000000E+00
  0.00000000E+00  0.00000000E+00  0.00000000E+00
  0.00000000E+00  0.00000000E+00  0.00000000E+00
  0.00000000E+00  0.00000000E+00  0.00000000E+00
  0.00000000E+00  0.00000000E+00  0.00000000E+00
  0.00000000E+00  0.00000000E+00  0.00000000E+00
  0.00000000E+00  0.00000000E+00  0.00000000E+00
  0.00000000E+00  0.00000000E+00  0.00000000E+00
  0.00000000E+00  0.00000000E+00  0.00000000E+00
  0.00000000E+00  0.00000000E+00  0.00000000E+00
  0.00000000E+00  0.00000000E+00  0.00000000E+00
