# Supplementary material for: From density functional theory to machine learning predictive models for electrical properties of spinel oxides
Source: Sci Rep. 2024 May 27;14:12150. doi: 10.1038/s41598-024-62788-4 (PMC11637019; doi:10.1038/s41598-024-62788-4)
Supplement: Supplementary file 1 — Supplementary Information 1. [file 41598_2024_62788_MOESM1_ESM.zip › contcars/MF_contcars/Fe1Mn7Fe11Mn5/CONTCAR]

(Fe1Mn7)[Fe11Mn5]O32                    
   1.00000000000000     
     8.6620119316845710    0.0276993842912039   -0.0127266230492745
     0.0274949424027209    8.5788917185049751   -0.0244514402067412
    -0.0125286274406852   -0.0243305441301234    8.5726726299279381
   Mn   Fe   O 
    12    12    32
Direct
  0.3743693192809161  0.8759839682395807  0.1235553263998668
  0.8781421378742991  0.1257360440505266  0.3714213411299951
  0.1218407282107208  0.3746465197845623  0.8736093196058334
  0.3784031257344509  0.3728879477859053  0.6250062019199731
  0.8751329361706155  0.8774241607290776  0.6280961407063685
  0.0016968671088122  0.9998028699882866  0.9977885235735755
  0.9967160897284941  0.4995093412151093  0.5029125484602446
  0.5011145486620450  0.4977915134504087  0.0004505952934153
  0.5010702558533211  0.0010359376725759  0.4971391986996352
  0.2495750688598903  0.2537189708904677  0.2483333716613885
  0.2512507950614520  0.7457864448733460  0.7513391695187792
  0.7478406820326668  0.7528985227580165  0.2490199999792395
  0.6277297248463896  0.6242735057516384  0.6269482088549978
  0.8703031539997639  0.3730827142074133  0.1208571055101615
  0.3781764294164347  0.1304625541636781  0.8743792609160508
  0.1270127752280601  0.8758238241357077  0.3772955703070977
  0.6263061959454888  0.1289200045873571  0.1216657734906050
  0.8685428810623819  0.6251503427420531  0.8768385926897722
  0.3756810624283702  0.6212937661421094  0.3733365276459963
  0.1237866746148057  0.6222373828689030  0.1268332626046416
  0.6303343788680422  0.3737391390401328  0.3772809371582326
  0.6243053142796740  0.8738963101998110  0.8729749751766320
  0.1232097322643355  0.1276024434727603  0.6277692496904734
  0.7510657348644401  0.2508610561458227  0.7514361776373164
  0.3922634859859713  0.3817366683878376  0.3946834655816787
  0.6180764975491826  0.1180283263061668  0.8757922228064317
  0.1283501936768232  0.8926931606598316  0.6105746828501495
  0.8870499670022625  0.6107205330794372  0.1169165628999380
  0.1359911972285275  0.6362867675918267  0.3662359587380948
  0.8556450268914944  0.8574442061915875  0.8809053864166998
  0.6368078813079947  0.3658095443775693  0.1414819717940077
  0.3618062410681162  0.1423106464861377  0.6333532018370818
  0.6455789089544410  0.1346084988447274  0.3613796713069988
  0.1265263861248869  0.3627193939224540  0.6466329535381092
  0.3562694275364464  0.6165869435615505  0.1416610622091170
  0.1077885627865882  0.6067130958761240  0.8859107244658659
  0.6028702754542650  0.8902567873490810  0.1134290320351568
  0.8876517360044502  0.1279227725240162  0.6333247625554677
  0.3849781758502360  0.8907289971624905  0.8924087626966184
  0.6143710326558391  0.6112596741555976  0.3873185466820388
  0.1073993247675773  0.3834158050620999  0.1042450647405175
  0.1420472262808232  0.1425260616988240  0.8662531318102182
  0.8668205417375532  0.3558885071121267  0.3594044776580603
  0.6213415879845812  0.8584210393633427  0.6402367853313038
  0.6322107804935158  0.6376919136049182  0.8658452736062401
  0.1454630299988722  0.8613448555214305  0.1345575039187423
  0.1088923768801138  0.1180061554106402  0.3878091390010781
  0.6339635887269068  0.3794844680469396  0.6143553228796108
  0.8634418493248361  0.3852374842114372  0.8853260414304174
  0.3900897610817751  0.6038001454804345  0.6134974524797130
  0.3643329355508911  0.8613886922612508  0.3558371855967621
  0.8576679132034855  0.1399753923987674  0.1186719170948081
  0.8578393779764184  0.6274996074016528  0.6418978146999166
  0.3940094434467127  0.1332446834452341  0.1074070780557221
  0.8931207735172180  0.8986187593816197  0.3742860727965791
  0.3757278805553028  0.3630651282276176  0.8520733918565497
 
  0.00000000E+00  0.00000000E+00  0.00000000E+00
  0.00000000E+00  0.00000000E+00  0.00000000E+00
  0.00000000E+00  0.00000000E+00  0.00000000E+00
  0.00000000E+00  0.00000000E+00  0.00000000E+00
  0.00000000E+00  0.00000000E+00  0.00000000E+00
  0.00000000E+00  0.00000000E+00  0.00000000E+00
  0.00000000E+00  0.00000000E+00  0.00000000E+00
  0.00000000E+00  0.00000000E+00  0.00000000E+00
  0.00000000E+00  0.00000000E+00  0.00000000E+00
  0.00000000E+00  0.00000000E+00  0.00000000E+00
  0.00000000E+00  0.00000000E+00  0.00000000E+00
  0.00000000E+00  0.00000000E+00  0.00000000E+00
  0.00000000E+00  0.00000000E+00  0.00000000E+00
  0.00000000E+00  0.00000000E+00  0.00000000E+00
  0.00000000E+00  0.00000000E+00  0.00000000E+00
  0.00000000E+00  0.00000000E+00  0.00000000E+00
  0.00000000E+00  0.00000000E+00  0.00000000E+00
  0.00000000E+00  0.00000000E+00  0.00000000E+00
  0.00000000E+00  0.00000000E+00  0.00000000E+00
  0.00000000E+00  0.00000000E+00  0.00000000E+00
  0.00000000E+00  0.00000000E+00  0.00000000E+00
  0.00000000E+00  0.00000000E+00  0.00000000E+00
  0.00000000E+00  0.00000000E+00  0.00000000E+00
  0.00000000E+00  0.00000000E+00  0.00000000E+00
  0.00000000E+00  0.00000000E+00  0.00000000E+00
  0.00000000E+00  0.00000000E+00  0.00000000E+00
  0.00000000E+00  0.00000000E+00  0.00000000E+00
  0.00000000E+00  0.00000000E+00  0.00000000E+00
  0.00000000E+00  0.00000000E+00  0.00000000E+00
  0.00000000E+00  0.00000000E+00  0.00000000E+00
  0.00000000E+00  0.00000000E+00  0.00000000E+00
  0.00000000E+00  0.00000000E+00  0.00000000E+00
  0.00000000E+00  0.00000000E+00  0.00000000E+00
  0.00000000E+00  0.00000000E+00  0.00000000E+00
  0.00000000E+00  0.00000000E+00  0.00000000E+00
  0.00000000E+00  0.00000000E+00  0.00000000E+00
  0.00000000E+00  0.00000000E+00  0.00000000E+00
  0.00000000E+00  0.00000000E+00  0.00000000E+00
  0.00000000E+00  0.00000000E+00  0.00000000E+00
  0.00000000E+00  0.00000000E+00  0.00000000E+00
  0.00000000E+00  0.00000000E+00  0.00000000E+00
  0.00000000E+00  0.00000000E+00  0.00000000E+00
  0.00000000E+00  0.00000000E+00  0.00000000E+00
  0.00000000E+00  0.00000000E+00  0.00000000E+00
  0.00000000E+00  0.00000000E+00  0.00000000E+00
  0.00000000E+00  0.00000000E+00  0.00000000E+00
  0.00000000E+00  0.00000000E+00  0.00000000E+00
  0.00000000E+00  0.00000000E+00  0.00000000E+00
  0.00000000E+00  0.00000000E+00  0.00000000E+00
  0.00000000E+00  0.00000000E+00  0.00000000E+00
  0.00000000E+00  0.00000000E+00  0.00000000E+00
  0.00000000E+00  0.00000000E+00  0.00000000E+00
  0.00000000E+00  0.00000000E+00  0.00000000E+00
  0.00000000E+00  0.00000000E+00  0.00000000E+00
  0.00000000E+00  0.00000000E+00  0.00000000E+00
  0.00000000E+00  0.00000000E+00  0.00000000E+00
