# Supplementary material for: From density functional theory to machine learning predictive models for electrical properties of spinel oxides
Source: Sci Rep. 2024 May 27;14:12150. doi: 10.1038/s41598-024-62788-4 (PMC11637019; doi:10.1038/s41598-024-62788-4)
Supplement: Supplementary file 1 — Supplementary Information 1. [file 41598_2024_62788_MOESM1_ESM.zip › contcars/MF_contcars/Fe1Mn7Fe13Mn3/CONTCAR]

(Fe1Mn7)[Fe13Mn3]O32                    
   1.00000000000000     
     8.6462786236294438    0.0092483550475530   -0.0181731847417436
     0.0092407835126340    8.6253452796214489    0.0075265758490372
    -0.0180234758168056    0.0075540910517714    8.5129116780737455
   Mn   Fe   O 
    10    14    32
Direct
  0.3777657097961935  0.8743642812722356  0.1245065995167636
  0.1200495722618697  0.8701560808296946  0.3754056075787275
  0.1231344713550158  0.1252424997122787  0.6267467421684287
  0.9970021294181493  0.0008331989832513  0.0001046903840702
  0.9991135251707917  0.5026651531982509  0.5004385325556555
  0.5013864560182881  0.5004594155759605  0.9995415371868077
  0.5003525387429377  0.0009974174055927  0.4980327535483511
  0.2498302536823758  0.2468535933047633  0.2521449067303365
  0.2506802871476594  0.7469585752722097  0.7503689779488738
  0.7500297727348268  0.7490515390312211  0.2494307401188962
  0.6250659679731712  0.6256660003284722  0.6251967205444302
  0.8721302784218707  0.1248041476800097  0.3772071453146495
  0.1247767412222771  0.3772197668966655  0.8737482055460646
  0.8756306401614466  0.3746327060073185  0.1245724195054549
  0.3759840311298532  0.1264396102015226  0.8749483856722833
  0.6286487591616492  0.1246627996993297  0.1239425634836309
  0.3734832183636314  0.3776340046462181  0.6250871707254859
  0.8744061634994225  0.6237135900370419  0.8747411837466288
  0.8729811106836181  0.8730201905033113  0.6235543151881089
  0.3776869062620278  0.6251918737874718  0.3729533225816866
  0.1228669699797464  0.6249949272894355  0.1255458144782295
  0.6262198734793358  0.3753068772257180  0.3749302887064516
  0.6289339586340148  0.8756380355818862  0.8757488011059422
  0.7458414451718625  0.2503749182672834  0.7488555673587811
  0.3879944060026759  0.3874283213456593  0.3852078033788189
  0.6139324998090316  0.1149334321087494  0.8817037499413445
  0.1082308621141763  0.8703877701103693  0.6034435791985118
  0.8864694256493948  0.6099000853685723  0.1143594426158572
  0.1405595313374164  0.6369966991737144  0.3632515099070659
  0.8650929592876011  0.8615998192627288  0.8615065378426792
  0.6381194108493560  0.3623728802777038  0.1353540955888377
  0.3557435760395933  0.1368958303519534  0.6351752309293133
  0.6368876794821787  0.1401060002741019  0.3647793717023404
  0.1423216703243995  0.3782835449090101  0.6389782979650462
  0.3612964969968075  0.6412283494840167  0.1325707833560728
  0.1115863468335263  0.6147043971320088  0.8884441470808611
  0.6290576319560799  0.8926733524215962  0.1085546606644385
  0.8931303571298983  0.1153613217998881  0.6202251285126366
  0.3872803819644872  0.8875021911261314  0.8925335923274247
  0.6134902599649976  0.6105995959551009  0.3850411537370277
  0.1135111319182869  0.3863160536193249  0.1144809534741640
  0.1384203094879979  0.1372755778876709  0.8614654743704335
  0.8632163131613098  0.3626003596964935  0.3653186809159408
  0.6347812489700786  0.8636756093269611  0.6380529449698713
  0.6379232048058370  0.6380173181525635  0.8649189371396062
  0.1229084382459789  0.8605845038528344  0.1466941016077072
  0.1099645552952921  0.1072764992430066  0.3916431129402937
  0.6136766212111624  0.3863932509186370  0.6161826732279039
  0.8876962965166513  0.3863829462658828  0.8830693441400541
  0.3905386015220387  0.6146534884892247  0.6129374508788956
  0.3751108462761650  0.8599736331955157  0.3529687204053928
  0.8644979049563943  0.1397257209780918  0.1374700556201631
  0.8590189605013450  0.6361545814067995  0.6355060017797527
  0.3897436101772698  0.1087743054072092  0.1140828279858681
  0.8700183111617150  0.8926079775666551  0.3907643170007162
  0.3637793695788076  0.3617333801546891  0.8655623271002142
 
  0.00000000E+00  0.00000000E+00  0.00000000E+00
  0.00000000E+00  0.00000000E+00  0.00000000E+00
  0.00000000E+00  0.00000000E+00  0.00000000E+00
  0.00000000E+00  0.00000000E+00  0.00000000E+00
  0.00000000E+00  0.00000000E+00  0.00000000E+00
  0.00000000E+00  0.00000000E+00  0.00000000E+00
  0.00000000E+00  0.00000000E+00  0.00000000E+00
  0.00000000E+00  0.00000000E+00  0.00000000E+00
  0.00000000E+00  0.00000000E+00  0.00000000E+00
  0.00000000E+00  0.00000000E+00  0.00000000E+00
  0.00000000E+00  0.00000000E+00  0.00000000E+00
  0.00000000E+00  0.00000000E+00  0.00000000E+00
  0.00000000E+00  0.00000000E+00  0.00000000E+00
  0.00000000E+00  0.00000000E+00  0.00000000E+00
  0.00000000E+00  0.00000000E+00  0.00000000E+00
  0.00000000E+00  0.00000000E+00  0.00000000E+00
  0.00000000E+00  0.00000000E+00  0.00000000E+00
  0.00000000E+00  0.00000000E+00  0.00000000E+00
  0.00000000E+00  0.00000000E+00  0.00000000E+00
  0.00000000E+00  0.00000000E+00  0.00000000E+00
  0.00000000E+00  0.00000000E+00  0.00000000E+00
  0.00000000E+00  0.00000000E+00  0.00000000E+00
  0.00000000E+00  0.00000000E+00  0.00000000E+00
  0.00000000E+00  0.00000000E+00  0.00000000E+00
  0.00000000E+00  0.00000000E+00  0.00000000E+00
  0.00000000E+00  0.00000000E+00  0.00000000E+00
  0.00000000E+00  0.00000000E+00  0.00000000E+00
  0.00000000E+00  0.00000000E+00  0.00000000E+00
  0.00000000E+00  0.00000000E+00  0.00000000E+00
  0.00000000E+00  0.00000000E+00  0.00000000E+00
  0.00000000E+00  0.00000000E+00  0.00000000E+00
  0.00000000E+00  0.00000000E+00  0.00000000E+00
  0.00000000E+00  0.00000000E+00  0.00000000E+00
  0.00000000E+00  0.00000000E+00  0.00000000E+00
  0.00000000E+00  0.00000000E+00  0.00000000E+00
  0.00000000E+00  0.00000000E+00  0.00000000E+00
  0.00000000E+00  0.00000000E+00  0.00000000E+00
  0.00000000E+00  0.00000000E+00  0.00000000E+00
  0.00000000E+00  0.00000000E+00  0.00000000E+00
  0.00000000E+00  0.00000000E+00  0.00000000E+00
  0.00000000E+00  0.00000000E+00  0.00000000E+00
  0.00000000E+00  0.00000000E+00  0.00000000E+00
  0.00000000E+00  0.00000000E+00  0.00000000E+00
  0.00000000E+00  0.00000000E+00  0.00000000E+00
  0.00000000E+00  0.00000000E+00  0.00000000E+00
  0.00000000E+00  0.00000000E+00  0.00000000E+00
  0.00000000E+00  0.00000000E+00  0.00000000E+00
  0.00000000E+00  0.00000000E+00  0.00000000E+00
  0.00000000E+00  0.00000000E+00  0.00000000E+00
  0.00000000E+00  0.00000000E+00  0.00000000E+00
  0.00000000E+00  0.00000000E+00  0.00000000E+00
  0.00000000E+00  0.00000000E+00  0.00000000E+00
  0.00000000E+00  0.00000000E+00  0.00000000E+00
  0.00000000E+00  0.00000000E+00  0.00000000E+00
  0.00000000E+00  0.00000000E+00  0.00000000E+00
  0.00000000E+00  0.00000000E+00  0.00000000E+00
