# Supplementary material for: From density functional theory to machine learning predictive models for electrical properties of spinel oxides
Source: Sci Rep. 2024 May 27;14:12150. doi: 10.1038/s41598-024-62788-4 (PMC11637019; doi:10.1038/s41598-024-62788-4)
Supplement: Supplementary file 1 — Supplementary Information 1. [file 41598_2024_62788_MOESM1_ESM.zip › contcars/MF_contcars/Fe1Mn7Fe15Mn1/CONTCAR]

(Fe1Mn7)[Fe15Mn1]O32                    
   1.00000000000000     
     8.5398996888317686   -0.0048175189511178   -0.0048175189511178
    -0.0048195869704758    8.6068363993932309    0.0061177972027502
    -0.0048195869704758    0.0061177972027502    8.6068363993932309
   Mn   Fe   O 
     8    16    32
Direct
  0.6267199898032416  0.3759996462456812  0.3759996462456812
  0.0005185988311069  0.9999871189027516  0.9999871189027516
  0.4997406755380069  0.5005025592212604  0.9995551431891911
  0.4997406755380069  0.9995551431891911  0.5005025592212604
  0.7504144669290937  0.2494330616534484  0.7502156890037099
  0.2523696348801252  0.2498410777071882  0.2498410777071882
  0.2488771146467244  0.7500270400183950  0.7500270400183950
  0.7504144669290937  0.7502156890037099  0.2494330616534484
  0.6253904895867635  0.6251429782460178  0.6251429782460178
  0.3750680569696954  0.8746632917180364  0.1246191931148246
  0.8737682652053280  0.1231106965064299  0.3750457026219323
  0.1244227245150213  0.3749136906258315  0.8754322228782456
  0.8737682652053280  0.3750457026219323  0.1231106965064299
  0.3750680569696954  0.1246191931148246  0.8746632917180364
  0.1244227245150213  0.8754322228782456  0.3749136906258315
  0.6259642576868814  0.1245480086206285  0.1245480086206285
  0.3762600779360241  0.3761311479950322  0.6269321410804096
  0.8751500934058782  0.6248168483345395  0.8736183118755676
  0.8751500934058782  0.8736183118755676  0.6248168483345395
  0.3762600779360241  0.6269321410804096  0.3761311479950322
  0.1242911033374199  0.6243091237582234  0.1252102121427541
  0.6251634484458037  0.8748283790995117  0.8748283790995117
  0.1242911033374199  0.1252102121427541  0.6243091237582234
  0.0051986493256564  0.4986531708424735  0.4986531708424735
  0.3942860994753801  0.3874093970107140  0.3874093970107140
  0.6136494090195797  0.1116686956609527  0.8863550164885439
  0.1141163641859819  0.8879368344131535  0.6122465080926531
  0.8857900107090231  0.6122829660114704  0.1121856813238011
  0.1332899627445983  0.6350173457314625  0.3640199792112710
  0.8651198579450252  0.8622908427168881  0.8622908427168881
  0.6382175039163869  0.3601581050121041  0.1307144717283748
  0.3632095785628948  0.1384096119504221  0.6367242038737047
  0.6382175039163869  0.1307144717283748  0.3601581050121041
  0.1332899627445983  0.3640199792112710  0.6350173457314625
  0.3632095785628948  0.6367242038737047  0.1384096119504221
  0.1141163641859819  0.6122465080926531  0.8879368344131535
  0.6136494090195797  0.8863550164885439  0.1116686956609527
  0.8857900107090231  0.1121856813238011  0.6122829660114704
  0.3851780178082365  0.8870610851388818  0.8870610851388818
  0.6116274416701160  0.6208953722045436  0.3900835464283574
  0.1132534042902691  0.3867248599600828  0.1142749903616291
  0.1356514368945199  0.1376519953462818  0.8618967931731305
  0.8567209944444301  0.3667096138203050  0.3667096138203050
  0.6367138515778805  0.8632255517357024  0.6381015653584967
  0.6367138515778805  0.6381015653584967  0.8632255517357024
  0.1356514368945199  0.8618967931731305  0.1376519953462818
  0.1132534042902691  0.1142749903616291  0.3867248599600828
  0.6116274416701160  0.3900835464283574  0.6208953722045436
  0.8870713586142074  0.3868331248314334  0.8869150894176769
  0.3840419201883165  0.6130361997988416  0.6130361997988416
  0.3618479323195700  0.8632139944866708  0.3630214239124427
  0.8658956211710205  0.1377911091115820  0.1377911091115820
  0.8653829435716531  0.6354219841328757  0.6354219841328757
  0.3860649255066875  0.1121855861534584  0.1121855861534584
  0.8870713586142074  0.8869150894176769  0.3868331248314334
  0.3618479323195700  0.3630214239124427  0.8632139944866708
 
  0.00000000E+00  0.00000000E+00  0.00000000E+00
  0.00000000E+00  0.00000000E+00  0.00000000E+00
  0.00000000E+00  0.00000000E+00  0.00000000E+00
  0.00000000E+00  0.00000000E+00  0.00000000E+00
  0.00000000E+00  0.00000000E+00  0.00000000E+00
  0.00000000E+00  0.00000000E+00  0.00000000E+00
  0.00000000E+00  0.00000000E+00  0.00000000E+00
  0.00000000E+00  0.00000000E+00  0.00000000E+00
  0.00000000E+00  0.00000000E+00  0.00000000E+00
  0.00000000E+00  0.00000000E+00  0.00000000E+00
  0.00000000E+00  0.00000000E+00  0.00000000E+00
  0.00000000E+00  0.00000000E+00  0.00000000E+00
  0.00000000E+00  0.00000000E+00  0.00000000E+00
  0.00000000E+00  0.00000000E+00  0.00000000E+00
  0.00000000E+00  0.00000000E+00  0.00000000E+00
  0.00000000E+00  0.00000000E+00  0.00000000E+00
  0.00000000E+00  0.00000000E+00  0.00000000E+00
  0.00000000E+00  0.00000000E+00  0.00000000E+00
  0.00000000E+00  0.00000000E+00  0.00000000E+00
  0.00000000E+00  0.00000000E+00  0.00000000E+00
  0.00000000E+00  0.00000000E+00  0.00000000E+00
  0.00000000E+00  0.00000000E+00  0.00000000E+00
  0.00000000E+00  0.00000000E+00  0.00000000E+00
  0.00000000E+00  0.00000000E+00  0.00000000E+00
  0.00000000E+00  0.00000000E+00  0.00000000E+00
  0.00000000E+00  0.00000000E+00  0.00000000E+00
  0.00000000E+00  0.00000000E+00  0.00000000E+00
  0.00000000E+00  0.00000000E+00  0.00000000E+00
  0.00000000E+00  0.00000000E+00  0.00000000E+00
  0.00000000E+00  0.00000000E+00  0.00000000E+00
  0.00000000E+00  0.00000000E+00  0.00000000E+00
  0.00000000E+00  0.00000000E+00  0.00000000E+00
  0.00000000E+00  0.00000000E+00  0.00000000E+00
  0.00000000E+00  0.00000000E+00  0.00000000E+00
  0.00000000E+00  0.00000000E+00  0.00000000E+00
  0.00000000E+00  0.00000000E+00  0.00000000E+00
  0.00000000E+00  0.00000000E+00  0.00000000E+00
  0.00000000E+00  0.00000000E+00  0.00000000E+00
  0.00000000E+00  0.00000000E+00  0.00000000E+00
  0.00000000E+00  0.00000000E+00  0.00000000E+00
  0.00000000E+00  0.00000000E+00  0.00000000E+00
  0.00000000E+00  0.00000000E+00  0.00000000E+00
  0.00000000E+00  0.00000000E+00  0.00000000E+00
  0.00000000E+00  0.00000000E+00  0.00000000E+00
  0.00000000E+00  0.00000000E+00  0.00000000E+00
  0.00000000E+00  0.00000000E+00  0.00000000E+00
  0.00000000E+00  0.00000000E+00  0.00000000E+00
  0.00000000E+00  0.00000000E+00  0.00000000E+00
  0.00000000E+00  0.00000000E+00  0.00000000E+00
  0.00000000E+00  0.00000000E+00  0.00000000E+00
  0.00000000E+00  0.00000000E+00  0.00000000E+00
  0.00000000E+00  0.00000000E+00  0.00000000E+00
  0.00000000E+00  0.00000000E+00  0.00000000E+00
  0.00000000E+00  0.00000000E+00  0.00000000E+00
  0.00000000E+00  0.00000000E+00  0.00000000E+00
  0.00000000E+00  0.00000000E+00  0.00000000E+00
