# Supplementary material for: From density functional theory to machine learning predictive models for electrical properties of spinel oxides
Source: Sci Rep. 2024 May 27;14:12150. doi: 10.1038/s41598-024-62788-4 (PMC11637019; doi:10.1038/s41598-024-62788-4)
Supplement: Supplementary file 1 — Supplementary Information 1. [file 41598_2024_62788_MOESM1_ESM.zip › contcars/MF_contcars/Fe1Mn7Fe2Mn14/CONTCAR]

(Fe1Mn7)[Fe2Mn14]O32                    
   1.00000000000000     
     8.3333652834075043   -0.0051229936869075    0.0151804634427636
    -0.0037007837275794    9.3715748940639330    0.0008760177403551
     0.0154456673073182    0.0001852150277563    8.3331675860118484
   Mn   Fe   O 
    21     3    32
Direct
  0.6269715156976687  0.6250182421790811  0.6238183829834298
  0.3725003268229230  0.8751164521023895  0.1229335264987697
  0.8781125316019143  0.1237289888614512  0.3720913079187156
  0.1240620088983349  0.3768441224382073  0.8771027811884835
  0.8743141309426363  0.3768128316853279  0.1246852442498323
  0.3753758356114218  0.1250874834721003  0.8751197706166494
  0.1231418994786964  0.8760282952539598  0.3739703534603933
  0.6285325702991429  0.1195958954203959  0.1214378054301406
  0.8787167931172206  0.6300029426044418  0.8806837971779515
  0.8796284607989406  0.8749356612086885  0.6268246055505244
  0.3699034773119791  0.6193443302990431  0.3716298471691104
  0.1229894533092306  0.6239001528664403  0.1265183865306199
  0.6246731500564948  0.3753869107451706  0.3727374151274319
  0.1239705710280390  0.1282621296401558  0.6245979283884111
  0.9984917233461204  0.5006762276097660  0.5058822810783496
  0.5032640826126382  0.5041959682879735  0.0024403937970092
  0.5015063217378426  0.0001984108873287  0.4999219150575698
  0.7502534868187993  0.2500129058037786  0.7490586546285414
  0.2513157943925677  0.2499102502885151  0.2452458729353495
  0.2477696896494308  0.7453333593389004  0.7463365079953306
  0.7440515799506073  0.7494771811924394  0.2514075612472766
  0.3733531234550398  0.3807000140770711  0.6250219004194406
  0.6248741797231787  0.8704365062007895  0.8777802188521875
  0.0038244731343511  0.0004961167262749  0.9990463969248182
  0.3902738668778341  0.3759020737319005  0.3851084043791744
  0.6133211371375964  0.1053729327993267  0.8867016265210452
  0.1135626196144841  0.8876159767294212  0.6097972774787692
  0.8898029068367777  0.6177135843669888  0.1145553758282745
  0.1351281310713119  0.6350980745462493  0.3593977059795250
  0.8729339528784905  0.8826337536372222  0.8687629607902423
  0.6411296410388516  0.3604258694763729  0.1349306217250970
  0.3599067315053048  0.1409766221538504  0.6404017850206642
  0.6444623201069390  0.1289793567975224  0.3549037595767572
  0.1321652114611425  0.3619198606622831  0.6441655900449561
  0.3556964366821660  0.6361930461293994  0.1371466613682912
  0.1121703998614763  0.6163992714711881  0.8934824330372635
  0.6067359839312303  0.8852797365240264  0.1166151917297640
  0.8918981041400968  0.1175427148301011  0.6087294182306167
  0.3851765129947466  0.8798010379189520  0.8883875874028604
  0.6002788760294635  0.6114321270079586  0.3716268954563446
  0.1087665526038748  0.3828651722273761  0.1112485692942258
  0.1344380727885195  0.1239723763680161  0.8681601045116949
  0.8605917257338191  0.3656315342289318  0.3589032593841921
  0.6453355681469333  0.8704797847753696  0.6384433261702753
  0.6444382319249584  0.6533205495643131  0.8823088089215148
  0.1320648530360771  0.8782371202068973  0.1327030150392119
  0.1103227519469243  0.1179092191826925  0.3871261221471016
  0.6140293243760198  0.3813855471648182  0.6090418333567271
  0.8879564056801925  0.3831567533387812  0.8906639939674292
  0.3681764478489669  0.5984922223985194  0.6073068551061453
  0.3561627836054981  0.8708615008419898  0.3583471456830694
  0.8702986210752428  0.1215007868533391  0.1310882455809264
  0.8801344803089677  0.6418863108369450  0.6506758960552119
  0.3906951853993093  0.1157789828589770  0.1062113668657432
  0.8906781693564483  0.8824427883884951  0.3897915340185705
  0.3596708142051241  0.3672919327921136  0.8669737741019716
 
  0.00000000E+00  0.00000000E+00  0.00000000E+00
  0.00000000E+00  0.00000000E+00  0.00000000E+00
  0.00000000E+00  0.00000000E+00  0.00000000E+00
  0.00000000E+00  0.00000000E+00  0.00000000E+00
  0.00000000E+00  0.00000000E+00  0.00000000E+00
  0.00000000E+00  0.00000000E+00  0.00000000E+00
  0.00000000E+00  0.00000000E+00  0.00000000E+00
  0.00000000E+00  0.00000000E+00  0.00000000E+00
  0.00000000E+00  0.00000000E+00  0.00000000E+00
  0.00000000E+00  0.00000000E+00  0.00000000E+00
  0.00000000E+00  0.00000000E+00  0.00000000E+00
  0.00000000E+00  0.00000000E+00  0.00000000E+00
  0.00000000E+00  0.00000000E+00  0.00000000E+00
  0.00000000E+00  0.00000000E+00  0.00000000E+00
  0.00000000E+00  0.00000000E+00  0.00000000E+00
  0.00000000E+00  0.00000000E+00  0.00000000E+00
  0.00000000E+00  0.00000000E+00  0.00000000E+00
  0.00000000E+00  0.00000000E+00  0.00000000E+00
  0.00000000E+00  0.00000000E+00  0.00000000E+00
  0.00000000E+00  0.00000000E+00  0.00000000E+00
  0.00000000E+00  0.00000000E+00  0.00000000E+00
  0.00000000E+00  0.00000000E+00  0.00000000E+00
  0.00000000E+00  0.00000000E+00  0.00000000E+00
  0.00000000E+00  0.00000000E+00  0.00000000E+00
  0.00000000E+00  0.00000000E+00  0.00000000E+00
  0.00000000E+00  0.00000000E+00  0.00000000E+00
  0.00000000E+00  0.00000000E+00  0.00000000E+00
  0.00000000E+00  0.00000000E+00  0.00000000E+00
  0.00000000E+00  0.00000000E+00  0.00000000E+00
  0.00000000E+00  0.00000000E+00  0.00000000E+00
  0.00000000E+00  0.00000000E+00  0.00000000E+00
  0.00000000E+00  0.00000000E+00  0.00000000E+00
  0.00000000E+00  0.00000000E+00  0.00000000E+00
  0.00000000E+00  0.00000000E+00  0.00000000E+00
  0.00000000E+00  0.00000000E+00  0.00000000E+00
  0.00000000E+00  0.00000000E+00  0.00000000E+00
  0.00000000E+00  0.00000000E+00  0.00000000E+00
  0.00000000E+00  0.00000000E+00  0.00000000E+00
  0.00000000E+00  0.00000000E+00  0.00000000E+00
  0.00000000E+00  0.00000000E+00  0.00000000E+00
  0.00000000E+00  0.00000000E+00  0.00000000E+00
  0.00000000E+00  0.00000000E+00  0.00000000E+00
  0.00000000E+00  0.00000000E+00  0.00000000E+00
  0.00000000E+00  0.00000000E+00  0.00000000E+00
  0.00000000E+00  0.00000000E+00  0.00000000E+00
  0.00000000E+00  0.00000000E+00  0.00000000E+00
  0.00000000E+00  0.00000000E+00  0.00000000E+00
  0.00000000E+00  0.00000000E+00  0.00000000E+00
  0.00000000E+00  0.00000000E+00  0.00000000E+00
  0.00000000E+00  0.00000000E+00  0.00000000E+00
  0.00000000E+00  0.00000000E+00  0.00000000E+00
  0.00000000E+00  0.00000000E+00  0.00000000E+00
  0.00000000E+00  0.00000000E+00  0.00000000E+00
  0.00000000E+00  0.00000000E+00  0.00000000E+00
  0.00000000E+00  0.00000000E+00  0.00000000E+00
  0.00000000E+00  0.00000000E+00  0.00000000E+00
