# Supplementary material for: From density functional theory to machine learning predictive models for electrical properties of spinel oxides
Source: Sci Rep. 2024 May 27;14:12150. doi: 10.1038/s41598-024-62788-4 (PMC11637019; doi:10.1038/s41598-024-62788-4)
Supplement: Supplementary file 1 — Supplementary Information 1. [file 41598_2024_62788_MOESM1_ESM.zip › contcars/MF_contcars/Fe1Mn7Fe9Mn7/CONTCAR]

(Fe1Mn7)[Fe9Mn7]O32                     
   1.00000000000000     
     8.5398266507318201    0.0023242581656190   -0.0060487959425043
     0.0023781436845046    8.7026797552627126   -0.0173160998039111
    -0.0059910877197742   -0.0172823106369149    8.6002865957177637
   Mn   Fe   O 
    14    10    32
Direct
  0.8727714205838453  0.3764281622879722  0.1281623072111699
  0.3716773170792962  0.1236055599952621  0.8797311214598196
  0.1277011869460765  0.8769611338967707  0.3731552204693926
  0.3737287680179477  0.3798632853667243  0.6262303410500749
  0.8749033970395885  0.6270246832010855  0.8761121292988534
  0.6268369563006644  0.3746242071664909  0.3710044798547187
  0.1194218661935267  0.1244120386508243  0.6282184091839795
  0.0011017706030998  0.9936339516985342  0.0035659746606669
  0.9991412665128436  0.4988218723969027  0.4966657177604787
  0.5030797115663148  0.5041118026983398  0.0019987818735387
  0.4970319670536298  0.9995769313593499  0.5041273351780546
  0.7499229509878589  0.2526180012163834  0.7490967334853451
  0.2523322239858956  0.2482066597339738  0.2447510923361733
  0.2490681382385560  0.7481833988041657  0.7473859288806679
  0.6293769768726563  0.6282459569230312  0.6173955971275262
  0.3786483371134821  0.8683652320853170  0.1247144321691351
  0.8705440106940685  0.1170679054770432  0.3692533113579088
  0.1279108598296474  0.3746204942499176  0.8802080691532197
  0.6277561431347962  0.1182207317722117  0.1268231629083161
  0.8717056145186461  0.8723176823999808  0.6219556030422027
  0.3813381777551754  0.6308824292343758  0.3731794961731012
  0.1219185599744037  0.6277370844015593  0.1307937190233872
  0.6237425968244850  0.8724623277927961  0.8721597252177915
  0.7487748675569250  0.7566984762609366  0.2516787827673710
  0.3977985442834324  0.3943077219283353  0.3714284395417309
  0.6088037394372776  0.1091202416752637  0.8844546127854827
  0.1117629440327335  0.8935742194201879  0.6055215472371813
  0.8838340982211932  0.6323403833201340  0.1340752435992911
  0.1405004312238916  0.6462968124771180  0.3686330601647398
  0.8661697123653838  0.8580867648318318  0.8590846132987977
  0.6412108413004063  0.3579432929351967  0.1387852548995312
  0.3502394300563054  0.1276093341282518  0.6508690846908891
  0.6349288676720235  0.1245470512329589  0.3601279840126921
  0.1174875342246011  0.3520299406316738  0.6444258223344477
  0.3614037410683650  0.6364823302151450  0.1364705794061010
  0.1038437938077692  0.6155454326383563  0.8908020544825206
  0.6224231954446608  0.8779411452414507  0.1129331183086961
  0.8886300065192927  0.1101663239318071  0.6112784798042767
  0.3913023289617641  0.8686298706201825  0.8916215927495159
  0.6214476186057709  0.6307212959201536  0.3773077465725621
  0.1033300330956521  0.3948413776749078  0.1225485167680347
  0.1405640207460905  0.1424803044068881  0.8854129404551401
  0.8604757491103072  0.3551026119170331  0.3575877813752015
  0.6368942698628075  0.8652642438734546  0.6392175539529248
  0.6460543851689664  0.6352892760224762  0.8590615800842656
  0.1397226983031601  0.8601944185268735  0.1424713545894463
  0.1091841301116148  0.1016416391120103  0.3705491884632863
  0.6293629685307067  0.3951698807509487  0.5994494919603994
  0.8811974717701574  0.3962412431946731  0.8992417360220628
  0.3943739831291637  0.6279015740717071  0.6057581874284637
  0.3790457386149697  0.8625974670869851  0.3563654240637177
  0.8583062057804582  0.1225399668363352  0.1356472526563621
  0.8650883065563590  0.6439556683178793  0.6215785149675668
  0.3905927725522886  0.1060247255313627  0.1086102824516928
  0.8685247349774201  0.8844528234282478  0.3836634716526675
  0.3550606190815842  0.3762706090302004  0.8766500175774112
 
  0.00000000E+00  0.00000000E+00  0.00000000E+00
  0.00000000E+00  0.00000000E+00  0.00000000E+00
  0.00000000E+00  0.00000000E+00  0.00000000E+00
  0.00000000E+00  0.00000000E+00  0.00000000E+00
  0.00000000E+00  0.00000000E+00  0.00000000E+00
  0.00000000E+00  0.00000000E+00  0.00000000E+00
  0.00000000E+00  0.00000000E+00  0.00000000E+00
  0.00000000E+00  0.00000000E+00  0.00000000E+00
  0.00000000E+00  0.00000000E+00  0.00000000E+00
  0.00000000E+00  0.00000000E+00  0.00000000E+00
  0.00000000E+00  0.00000000E+00  0.00000000E+00
  0.00000000E+00  0.00000000E+00  0.00000000E+00
  0.00000000E+00  0.00000000E+00  0.00000000E+00
  0.00000000E+00  0.00000000E+00  0.00000000E+00
  0.00000000E+00  0.00000000E+00  0.00000000E+00
  0.00000000E+00  0.00000000E+00  0.00000000E+00
  0.00000000E+00  0.00000000E+00  0.00000000E+00
  0.00000000E+00  0.00000000E+00  0.00000000E+00
  0.00000000E+00  0.00000000E+00  0.00000000E+00
  0.00000000E+00  0.00000000E+00  0.00000000E+00
  0.00000000E+00  0.00000000E+00  0.00000000E+00
  0.00000000E+00  0.00000000E+00  0.00000000E+00
  0.00000000E+00  0.00000000E+00  0.00000000E+00
  0.00000000E+00  0.00000000E+00  0.00000000E+00
  0.00000000E+00  0.00000000E+00  0.00000000E+00
  0.00000000E+00  0.00000000E+00  0.00000000E+00
  0.00000000E+00  0.00000000E+00  0.00000000E+00
  0.00000000E+00  0.00000000E+00  0.00000000E+00
  0.00000000E+00  0.00000000E+00  0.00000000E+00
  0.00000000E+00  0.00000000E+00  0.00000000E+00
  0.00000000E+00  0.00000000E+00  0.00000000E+00
  0.00000000E+00  0.00000000E+00  0.00000000E+00
  0.00000000E+00  0.00000000E+00  0.00000000E+00
  0.00000000E+00  0.00000000E+00  0.00000000E+00
  0.00000000E+00  0.00000000E+00  0.00000000E+00
  0.00000000E+00  0.00000000E+00  0.00000000E+00
  0.00000000E+00  0.00000000E+00  0.00000000E+00
  0.00000000E+00  0.00000000E+00  0.00000000E+00
  0.00000000E+00  0.00000000E+00  0.00000000E+00
  0.00000000E+00  0.00000000E+00  0.00000000E+00
  0.00000000E+00  0.00000000E+00  0.00000000E+00
  0.00000000E+00  0.00000000E+00  0.00000000E+00
  0.00000000E+00  0.00000000E+00  0.00000000E+00
  0.00000000E+00  0.00000000E+00  0.00000000E+00
  0.00000000E+00  0.00000000E+00  0.00000000E+00
  0.00000000E+00  0.00000000E+00  0.00000000E+00
  0.00000000E+00  0.00000000E+00  0.00000000E+00
  0.00000000E+00  0.00000000E+00  0.00000000E+00
  0.00000000E+00  0.00000000E+00  0.00000000E+00
  0.00000000E+00  0.00000000E+00  0.00000000E+00
  0.00000000E+00  0.00000000E+00  0.00000000E+00
  0.00000000E+00  0.00000000E+00  0.00000000E+00
  0.00000000E+00  0.00000000E+00  0.00000000E+00
  0.00000000E+00  0.00000000E+00  0.00000000E+00
  0.00000000E+00  0.00000000E+00  0.00000000E+00
  0.00000000E+00  0.00000000E+00  0.00000000E+00
