# Supplementary material for: From density functional theory to machine learning predictive models for electrical properties of spinel oxides
Source: Sci Rep. 2024 May 27;14:12150. doi: 10.1038/s41598-024-62788-4 (PMC11637019; doi:10.1038/s41598-024-62788-4)
Supplement: Supplementary file 1 — Supplementary Information 1. [file 41598_2024_62788_MOESM1_ESM.zip › contcars/MF_contcars/Fe3Mn5Fe0Mn16/CONTCAR]

(Fe3Mn5)[Fe0Mn16]O32                    
   1.00000000000000     
     8.6408829432886254    0.0000000000000000    0.0000000000000000
     0.0000000000000000    8.6408829432886254    0.0000000000000000
     0.0000000000000000    0.0000000000000000    8.6408829432886254
   Mn   Fe   O 
    21     3    32
Direct
  0.6243508200037340  0.6243508200037340  0.6243508200037340
  0.3803431036406977  0.8731079129090915  0.1268920870909085
  0.8731079129090915  0.1268920870909085  0.3803431036406977
  0.1268920870909085  0.3803431036406977  0.8731079129090915
  0.8731079129090915  0.3803431036406977  0.1268920870909085
  0.3803431036406977  0.1268920870909085  0.8731079129090915
  0.1268920870909085  0.8731079129090915  0.3803431036406977
  0.6196568963593023  0.1268920870909085  0.1268920870909085
  0.3756491799962660  0.3756491799962660  0.6243508200037340
  0.8731079129090915  0.6196568963593023  0.8731079129090915
  0.8731079129090915  0.8731079129090915  0.6196568963593023
  0.3756491799962660  0.6243508200037340  0.3756491799962660
  0.1268920870909085  0.6196568963593023  0.1268920870909085
  0.6243508200037340  0.3756491799962660  0.3756491799962660
  0.6196568963593023  0.8731079129090915  0.8731079129090915
  0.1268920870909085  0.1268920870909085  0.6196568963593023
  0.0000000000000000  0.0000000000000000  0.0000000000000000
  0.7471697934403991  0.2528302065596009  0.7471697934403991
  0.2528302065596009  0.2528302065596009  0.2528302065596009
  0.2528302065596009  0.7471697934403991  0.7471697934403991
  0.7471697934403991  0.7471697934403991  0.2528302065596009
  0.0000000000000000  0.5000000000000000  0.5000000000000000
  0.5000000000000000  0.5000000000000000  0.0000000000000000
  0.5000000000000000  0.0000000000000000  0.5000000000000000
  0.3901206995720301  0.3901206995720301  0.3901206995720301
  0.6078592036058978  0.1155389621336340  0.8844610378663660
  0.1155389621336340  0.8844610378663660  0.6078592036058978
  0.8844610378663660  0.6078592036058978  0.1155389621336340
  0.1358338504978889  0.6264443132933764  0.3735556867066236
  0.8557546328527437  0.8557546328527437  0.8557546328527437
  0.6264443132933764  0.3735556867066236  0.1358338504978889
  0.3735556867066236  0.1358338504978889  0.6264443132933764
  0.6264443132933764  0.1358338504978889  0.3735556867066236
  0.1358338504978889  0.3735556867066236  0.6264443132933764
  0.3735556867066236  0.6264443132933764  0.1358338504978889
  0.1155389621336340  0.6078592036058978  0.8844610378663660
  0.6078592036058978  0.8844610378663660  0.1155389621336340
  0.8844610378663660  0.1155389621336340  0.6078592036058978
  0.3921407963941022  0.8844610378663660  0.8844610378663660
  0.6098793004279699  0.6098793004279699  0.3901206995720301
  0.1155389621336340  0.3921407963941022  0.1155389621336340
  0.1442453671472563  0.1442453671472563  0.8557546328527437
  0.8641661495021111  0.3735556867066236  0.3735556867066236
  0.6264443132933764  0.8641661495021111  0.6264443132933764
  0.6264443132933764  0.6264443132933764  0.8641661495021111
  0.1442453671472563  0.8557546328527437  0.1442453671472563
  0.1155389621336340  0.1155389621336340  0.3921407963941022
  0.6098793004279699  0.3901206995720301  0.6098793004279699
  0.8844610378663660  0.3921407963941022  0.8844610378663660
  0.3901206995720301  0.6098793004279699  0.6098793004279699
  0.3735556867066236  0.8641661495021111  0.3735556867066236
  0.8557546328527437  0.1442453671472563  0.1442453671472563
  0.8641661495021111  0.6264443132933764  0.6264443132933764
  0.3921407963941022  0.1155389621336340  0.1155389621336340
  0.8844610378663660  0.8844610378663660  0.3921407963941022
  0.3735556867066236  0.3735556867066236  0.8641661495021111
 
  0.00000000E+00  0.00000000E+00  0.00000000E+00
  0.00000000E+00  0.00000000E+00  0.00000000E+00
  0.00000000E+00  0.00000000E+00  0.00000000E+00
  0.00000000E+00  0.00000000E+00  0.00000000E+00
  0.00000000E+00  0.00000000E+00  0.00000000E+00
  0.00000000E+00  0.00000000E+00  0.00000000E+00
  0.00000000E+00  0.00000000E+00  0.00000000E+00
  0.00000000E+00  0.00000000E+00  0.00000000E+00
  0.00000000E+00  0.00000000E+00  0.00000000E+00
  0.00000000E+00  0.00000000E+00  0.00000000E+00
  0.00000000E+00  0.00000000E+00  0.00000000E+00
  0.00000000E+00  0.00000000E+00  0.00000000E+00
  0.00000000E+00  0.00000000E+00  0.00000000E+00
  0.00000000E+00  0.00000000E+00  0.00000000E+00
  0.00000000E+00  0.00000000E+00  0.00000000E+00
  0.00000000E+00  0.00000000E+00  0.00000000E+00
  0.00000000E+00  0.00000000E+00  0.00000000E+00
  0.00000000E+00  0.00000000E+00  0.00000000E+00
  0.00000000E+00  0.00000000E+00  0.00000000E+00
  0.00000000E+00  0.00000000E+00  0.00000000E+00
  0.00000000E+00  0.00000000E+00  0.00000000E+00
  0.00000000E+00  0.00000000E+00  0.00000000E+00
  0.00000000E+00  0.00000000E+00  0.00000000E+00
  0.00000000E+00  0.00000000E+00  0.00000000E+00
  0.00000000E+00  0.00000000E+00  0.00000000E+00
  0.00000000E+00  0.00000000E+00  0.00000000E+00
  0.00000000E+00  0.00000000E+00  0.00000000E+00
  0.00000000E+00  0.00000000E+00  0.00000000E+00
  0.00000000E+00  0.00000000E+00  0.00000000E+00
  0.00000000E+00  0.00000000E+00  0.00000000E+00
  0.00000000E+00  0.00000000E+00  0.00000000E+00
  0.00000000E+00  0.00000000E+00  0.00000000E+00
  0.00000000E+00  0.00000000E+00  0.00000000E+00
  0.00000000E+00  0.00000000E+00  0.00000000E+00
  0.00000000E+00  0.00000000E+00  0.00000000E+00
  0.00000000E+00  0.00000000E+00  0.00000000E+00
  0.00000000E+00  0.00000000E+00  0.00000000E+00
  0.00000000E+00  0.00000000E+00  0.00000000E+00
  0.00000000E+00  0.00000000E+00  0.00000000E+00
  0.00000000E+00  0.00000000E+00  0.00000000E+00
  0.00000000E+00  0.00000000E+00  0.00000000E+00
  0.00000000E+00  0.00000000E+00  0.00000000E+00
  0.00000000E+00  0.00000000E+00  0.00000000E+00
  0.00000000E+00  0.00000000E+00  0.00000000E+00
  0.00000000E+00  0.00000000E+00  0.00000000E+00
  0.00000000E+00  0.00000000E+00  0.00000000E+00
  0.00000000E+00  0.00000000E+00  0.00000000E+00
  0.00000000E+00  0.00000000E+00  0.00000000E+00
  0.00000000E+00  0.00000000E+00  0.00000000E+00
  0.00000000E+00  0.00000000E+00  0.00000000E+00
  0.00000000E+00  0.00000000E+00  0.00000000E+00
  0.00000000E+00  0.00000000E+00  0.00000000E+00
  0.00000000E+00  0.00000000E+00  0.00000000E+00
  0.00000000E+00  0.00000000E+00  0.00000000E+00
  0.00000000E+00  0.00000000E+00  0.00000000E+00
  0.00000000E+00  0.00000000E+00  0.00000000E+00
