# Supplementary material for: From density functional theory to machine learning predictive models for electrical properties of spinel oxides
Source: Sci Rep. 2024 May 27;14:12150. doi: 10.1038/s41598-024-62788-4 (PMC11637019; doi:10.1038/s41598-024-62788-4)
Supplement: Supplementary file 1 — Supplementary Information 1. [file 41598_2024_62788_MOESM1_ESM.zip › contcars/MF_contcars/Fe3Mn5Fe11Mn5/CONTCAR]

(Fe3Mn5)[Fe11Mn5]O32                    
   1.00000000000000     
     8.6390551408948681    0.0222121450556329   -0.0273406044799768
     0.0222569456465439    8.6133936962168764   -0.0270004867273444
    -0.0275572757272545   -0.0269861553684466    8.5348737304829498
   Mn   Fe   O 
    10    14    32
Direct
  0.3732201301705231  0.8755592211620637  0.1232011706573459
  0.8745519004866580  0.3728264710485902  0.1221361571368291
  0.3756693521784911  0.3754486782976372  0.6274481624141401
  0.3765586758046027  0.6273477071121292  0.3742179086019135
  0.6290391608250658  0.3748279773451060  0.3749424909446972
  0.9941047484501411  0.4974212650390584  0.5024501574433913
  0.4987484132581130  0.4990874611509639  0.0045843057650572
  0.4968441263726078  0.9940361036498615  0.5024630027258183
  0.2535105022945316  0.2525107425075674  0.2486878729553865
  0.2513317057693669  0.7515644781964426  0.7466207401961427
  0.6301726696897916  0.6305425614353055  0.6212328524574531
  0.8714894193864708  0.1218865154290043  0.3732700345912292
  0.1259192699444043  0.3746293269833814  0.8761569479720990
  0.3761809158071827  0.1254596693034955  0.8749177227614737
  0.1213537189124523  0.8719886319349968  0.3750615082628741
  0.6251465664974560  0.1235919994943657  0.1272579032001957
  0.8745899871058498  0.6258179529376804  0.8751789314762846
  0.8753088614384978  0.8761673367982397  0.6272881333808087
  0.1219107097878833  0.6237088576130816  0.1274179416226460
  0.6258777560418167  0.8758677336137026  0.8747724633343026
  0.1248189497427603  0.1253103960272313  0.6256228459576860
  0.9981253124666267  0.9976318487035485  0.0014733580449473
  0.7528201845321405  0.2524063668148671  0.7455170510283011
  0.7560637599922231  0.7561289828701589  0.2472641333302477
  0.4031675809559019  0.3982549147802317  0.3787981504224405
  0.6229884453495700  0.1224719469466962  0.8779022557322875
  0.1058416631810033  0.8880952658212635  0.6142967370568471
  0.8798618264713909  0.6287284948168619  0.1124626253352758
  0.1175901235463286  0.6387465206385485  0.3613231675829454
  0.8706658352082286  0.8701788971722664  0.8679830147006840
  0.6307103120910043  0.3558807593274267  0.1438102357090472
  0.3549208271230384  0.1249080241375466  0.6398327625650850
  0.6388886240371079  0.1178785729383520  0.3606924012802395
  0.1239620012576097  0.3561430231619838  0.6414464833151143
  0.3545112331112605  0.6291624469004162  0.1445292764308874
  0.1105004820423829  0.6130165049950165  0.8851902248146217
  0.6311436976935525  0.8826199792278189  0.1121900696827183
  0.8784763659475345  0.1154876058497791  0.6200288727609475
  0.3969212967477134  0.8908140473765229  0.8733561200234519
  0.6376353140288344  0.6330964619323609  0.3826490385818175
  0.1173067156371985  0.3907738472321469  0.1110700059957992
  0.1287385727891390  0.1278787870054003  0.8740048562481491
  0.8545937242381569  0.3514254402815666  0.3734234754844081
  0.6435919446909679  0.8662068487940928  0.6396015747992507
  0.6381329113831455  0.6384352787338230  0.8636909826241919
  0.1182911231977073  0.8677116404747096  0.1317300118979290
  0.1092820054694315  0.1129436535301664  0.3866655991332095
  0.6324039954452942  0.3867190809427470  0.6136524701756372
  0.8796704836861764  0.3850470208083294  0.8697285620130657
  0.3990384463953944  0.6255623307746845  0.6042861958739181
  0.3506549830100312  0.8555172041283612  0.3743024850716452
  0.8678916071784784  0.1184929353619992  0.1318292164551380
  0.8656933596739265  0.6427182610943234  0.6405795803747196
  0.3950208765243417  0.1209840607001382  0.1098870721620813
  0.8811264906085583  0.8834941828478406  0.3850634776141959
  0.3574203343239049  0.3588376757981209  0.8748092018210087
 
  0.00000000E+00  0.00000000E+00  0.00000000E+00
  0.00000000E+00  0.00000000E+00  0.00000000E+00
  0.00000000E+00  0.00000000E+00  0.00000000E+00
  0.00000000E+00  0.00000000E+00  0.00000000E+00
  0.00000000E+00  0.00000000E+00  0.00000000E+00
  0.00000000E+00  0.00000000E+00  0.00000000E+00
  0.00000000E+00  0.00000000E+00  0.00000000E+00
  0.00000000E+00  0.00000000E+00  0.00000000E+00
  0.00000000E+00  0.00000000E+00  0.00000000E+00
  0.00000000E+00  0.00000000E+00  0.00000000E+00
  0.00000000E+00  0.00000000E+00  0.00000000E+00
  0.00000000E+00  0.00000000E+00  0.00000000E+00
  0.00000000E+00  0.00000000E+00  0.00000000E+00
  0.00000000E+00  0.00000000E+00  0.00000000E+00
  0.00000000E+00  0.00000000E+00  0.00000000E+00
  0.00000000E+00  0.00000000E+00  0.00000000E+00
  0.00000000E+00  0.00000000E+00  0.00000000E+00
  0.00000000E+00  0.00000000E+00  0.00000000E+00
  0.00000000E+00  0.00000000E+00  0.00000000E+00
  0.00000000E+00  0.00000000E+00  0.00000000E+00
  0.00000000E+00  0.00000000E+00  0.00000000E+00
  0.00000000E+00  0.00000000E+00  0.00000000E+00
  0.00000000E+00  0.00000000E+00  0.00000000E+00
  0.00000000E+00  0.00000000E+00  0.00000000E+00
  0.00000000E+00  0.00000000E+00  0.00000000E+00
  0.00000000E+00  0.00000000E+00  0.00000000E+00
  0.00000000E+00  0.00000000E+00  0.00000000E+00
  0.00000000E+00  0.00000000E+00  0.00000000E+00
  0.00000000E+00  0.00000000E+00  0.00000000E+00
  0.00000000E+00  0.00000000E+00  0.00000000E+00
  0.00000000E+00  0.00000000E+00  0.00000000E+00
  0.00000000E+00  0.00000000E+00  0.00000000E+00
  0.00000000E+00  0.00000000E+00  0.00000000E+00
  0.00000000E+00  0.00000000E+00  0.00000000E+00
  0.00000000E+00  0.00000000E+00  0.00000000E+00
  0.00000000E+00  0.00000000E+00  0.00000000E+00
  0.00000000E+00  0.00000000E+00  0.00000000E+00
  0.00000000E+00  0.00000000E+00  0.00000000E+00
  0.00000000E+00  0.00000000E+00  0.00000000E+00
  0.00000000E+00  0.00000000E+00  0.00000000E+00
  0.00000000E+00  0.00000000E+00  0.00000000E+00
  0.00000000E+00  0.00000000E+00  0.00000000E+00
  0.00000000E+00  0.00000000E+00  0.00000000E+00
  0.00000000E+00  0.00000000E+00  0.00000000E+00
  0.00000000E+00  0.00000000E+00  0.00000000E+00
  0.00000000E+00  0.00000000E+00  0.00000000E+00
  0.00000000E+00  0.00000000E+00  0.00000000E+00
  0.00000000E+00  0.00000000E+00  0.00000000E+00
  0.00000000E+00  0.00000000E+00  0.00000000E+00
  0.00000000E+00  0.00000000E+00  0.00000000E+00
  0.00000000E+00  0.00000000E+00  0.00000000E+00
  0.00000000E+00  0.00000000E+00  0.00000000E+00
  0.00000000E+00  0.00000000E+00  0.00000000E+00
  0.00000000E+00  0.00000000E+00  0.00000000E+00
  0.00000000E+00  0.00000000E+00  0.00000000E+00
  0.00000000E+00  0.00000000E+00  0.00000000E+00
