# Supplementary material for: From density functional theory to machine learning predictive models for electrical properties of spinel oxides
Source: Sci Rep. 2024 May 27;14:12150. doi: 10.1038/s41598-024-62788-4 (PMC11637019; doi:10.1038/s41598-024-62788-4)
Supplement: Supplementary file 1 — Supplementary Information 1. [file 41598_2024_62788_MOESM1_ESM.zip › contcars/MF_contcars/Fe3Mn5Fe13Mn3/CONTCAR]

(Fe3Mn5)[Fe13Mn3]O32                    
   1.00000000000000     
     8.5481273417722843    0.0187631080340333   -0.0035781100181153
     0.0185706671424961    8.6418880648180973    0.0038771391629708
    -0.0036688660841011    0.0040683738946665    8.5598978627729299
   Mn   Fe   O 
     8    16    32
Direct
  0.3745843243951938  0.3741490600383699  0.6254642347346646
  0.1271340671581100  0.6250989341466209  0.1249628802818705
  0.1264584857621855  0.1258710157471370  0.6245309856989394
  0.9986611632615592  0.0012895715285524  0.0004223042040934
  0.9982602103386142  0.5009812702748917  0.4993720904878955
  0.7498168215895475  0.2506873890423478  0.7490474159855793
  0.2505142014580457  0.7498124623656253  0.7509810348896337
  0.7515571164981054  0.7501695864786058  0.2475077194073094
  0.6234096691936131  0.6239989421718732  0.6225307552952657
  0.3732016024357989  0.8785317486932982  0.1258280291896980
  0.8739530502946877  0.1243918679196199  0.3764571355532595
  0.1277111233147465  0.3705188343130246  0.8760553161116391
  0.8750839886199699  0.3709624010085690  0.1254242228776619
  0.3747460662070949  0.1267489210686605  0.8755312451773847
  0.1258239878548295  0.8783729303300376  0.3736681834947575
  0.6236643141717693  0.1254956176886992  0.1255443228375199
  0.8737540168360596  0.6230992167988347  0.8748099192922041
  0.8766349883549083  0.8752766476204599  0.6229093904515182
  0.3764752303814518  0.6251964510631680  0.3741775872420590
  0.6233318643086747  0.3752304512517455  0.3739668892837855
  0.6236536226804219  0.8766468302625015  0.8758283348075153
  0.5008190364012250  0.5012933340224990  0.0009599289539324
  0.5025273234410648  0.9980406354201392  0.5019999374447863
  0.2494234575980983  0.2482366663766413  0.2465339082701306
  0.3806732292418502  0.3840653323770127  0.3660032413841634
  0.6141357576050339  0.1125006158772379  0.8901575748811510
  0.1096340843012413  0.8740149848986150  0.6064967933838261
  0.8921726262670120  0.6088736653523839  0.1150332954067821
  0.1385321727816091  0.6396877716342573  0.3555077859232583
  0.8614432127174254  0.8616027424482908  0.8633705685154638
  0.6354461433121372  0.3613372275488587  0.1360872073320678
  0.3823888326559555  0.1203227837603507  0.6359372578362041
  0.6276390886438037  0.1308640022399956  0.3689962466357528
  0.1273999703956719  0.3735357052967743  0.6471953483008548
  0.3624063594644937  0.6425738783843116  0.1348288633598571
  0.1145819526443432  0.6113277042472589  0.8964480156559773
  0.6121081348012680  0.8889169670826931  0.1140043601820153
  0.8731542945261594  0.1069081481994161  0.6077777268505002
  0.3859925768002483  0.8890531500732521  0.8901744083892638
  0.6127310279760252  0.6114495753290754  0.3806291557574539
  0.1143686366222667  0.3690837956229132  0.1215062375158951
  0.1419750195920457  0.1374966828482016  0.8742167969404875
  0.8612679678985913  0.3598102888805812  0.3626303198667316
  0.6311049648875837  0.8671088011739627  0.6300960586179798
  0.6332955174628196  0.6395127481484337  0.8650220332807663
  0.1414251147534884  0.8761017337555259  0.1404876269261095
  0.1177912990145771  0.1189765356019379  0.3707635167666936
  0.6254334147837923  0.3929636033833148  0.6063699081234688
  0.8852653331017208  0.3869884204851601  0.8905052998225429
  0.3901024211737081  0.6255870370511332  0.6054893543797419
  0.3719269229779130  0.8706505966939133  0.3691513093425627
  0.8574644115246173  0.1348010954109782  0.1385490665905849
  0.8603804412085196  0.6396677337668066  0.6372741831435746
  0.3838646686978535  0.1178913451739447  0.1228515066112692
  0.8877825033118540  0.8884833058042716  0.3820660832599927
  0.3649121662985664  0.3577412358172225  0.8798590770438963
 
  0.00000000E+00  0.00000000E+00  0.00000000E+00
  0.00000000E+00  0.00000000E+00  0.00000000E+00
  0.00000000E+00  0.00000000E+00  0.00000000E+00
  0.00000000E+00  0.00000000E+00  0.00000000E+00
  0.00000000E+00  0.00000000E+00  0.00000000E+00
  0.00000000E+00  0.00000000E+00  0.00000000E+00
  0.00000000E+00  0.00000000E+00  0.00000000E+00
  0.00000000E+00  0.00000000E+00  0.00000000E+00
  0.00000000E+00  0.00000000E+00  0.00000000E+00
  0.00000000E+00  0.00000000E+00  0.00000000E+00
  0.00000000E+00  0.00000000E+00  0.00000000E+00
  0.00000000E+00  0.00000000E+00  0.00000000E+00
  0.00000000E+00  0.00000000E+00  0.00000000E+00
  0.00000000E+00  0.00000000E+00  0.00000000E+00
  0.00000000E+00  0.00000000E+00  0.00000000E+00
  0.00000000E+00  0.00000000E+00  0.00000000E+00
  0.00000000E+00  0.00000000E+00  0.00000000E+00
  0.00000000E+00  0.00000000E+00  0.00000000E+00
  0.00000000E+00  0.00000000E+00  0.00000000E+00
  0.00000000E+00  0.00000000E+00  0.00000000E+00
  0.00000000E+00  0.00000000E+00  0.00000000E+00
  0.00000000E+00  0.00000000E+00  0.00000000E+00
  0.00000000E+00  0.00000000E+00  0.00000000E+00
  0.00000000E+00  0.00000000E+00  0.00000000E+00
  0.00000000E+00  0.00000000E+00  0.00000000E+00
  0.00000000E+00  0.00000000E+00  0.00000000E+00
  0.00000000E+00  0.00000000E+00  0.00000000E+00
  0.00000000E+00  0.00000000E+00  0.00000000E+00
  0.00000000E+00  0.00000000E+00  0.00000000E+00
  0.00000000E+00  0.00000000E+00  0.00000000E+00
  0.00000000E+00  0.00000000E+00  0.00000000E+00
  0.00000000E+00  0.00000000E+00  0.00000000E+00
  0.00000000E+00  0.00000000E+00  0.00000000E+00
  0.00000000E+00  0.00000000E+00  0.00000000E+00
  0.00000000E+00  0.00000000E+00  0.00000000E+00
  0.00000000E+00  0.00000000E+00  0.00000000E+00
  0.00000000E+00  0.00000000E+00  0.00000000E+00
  0.00000000E+00  0.00000000E+00  0.00000000E+00
  0.00000000E+00  0.00000000E+00  0.00000000E+00
  0.00000000E+00  0.00000000E+00  0.00000000E+00
  0.00000000E+00  0.00000000E+00  0.00000000E+00
  0.00000000E+00  0.00000000E+00  0.00000000E+00
  0.00000000E+00  0.00000000E+00  0.00000000E+00
  0.00000000E+00  0.00000000E+00  0.00000000E+00
  0.00000000E+00  0.00000000E+00  0.00000000E+00
  0.00000000E+00  0.00000000E+00  0.00000000E+00
  0.00000000E+00  0.00000000E+00  0.00000000E+00
  0.00000000E+00  0.00000000E+00  0.00000000E+00
  0.00000000E+00  0.00000000E+00  0.00000000E+00
  0.00000000E+00  0.00000000E+00  0.00000000E+00
  0.00000000E+00  0.00000000E+00  0.00000000E+00
  0.00000000E+00  0.00000000E+00  0.00000000E+00
  0.00000000E+00  0.00000000E+00  0.00000000E+00
  0.00000000E+00  0.00000000E+00  0.00000000E+00
  0.00000000E+00  0.00000000E+00  0.00000000E+00
  0.00000000E+00  0.00000000E+00  0.00000000E+00
