# Supplementary material for: From density functional theory to machine learning predictive models for electrical properties of spinel oxides
Source: Sci Rep. 2024 May 27;14:12150. doi: 10.1038/s41598-024-62788-4 (PMC11637019; doi:10.1038/s41598-024-62788-4)
Supplement: Supplementary file 1 — Supplementary Information 1. [file 41598_2024_62788_MOESM1_ESM.zip › contcars/MF_contcars/Fe3Mn5Fe2Mn14/CONTCAR]

(Fe3Mn5)[Fe2Mn14]O32                    
   1.00000000000000     
     9.2100030495053229   -0.0052698693754979    0.0082225753642296
    -0.0053862226144072    8.3853893517942542   -0.0108287924056593
     0.0057107303949095   -0.0112153140362391    8.3718738174213883
   Mn   Fe   O 
    19     5    32
Direct
  0.6321723613193342  0.6220145811935609  0.6253974843702608
  0.3703168097012224  0.8745018955458903  0.1215383628983275
  0.8792212393045844  0.1274474654901780  0.3767283801029819
  0.1189380294516553  0.3738269845005817  0.8738215729727443
  0.8769657879553847  0.3725296160452629  0.1235560843315540
  0.3750916998767764  0.1252285627554954  0.8747852707690313
  0.1203272042669354  0.8755465264656763  0.3748247734989221
  0.6285889155497983  0.1254510655325092  0.1232827199418196
  0.3745838755911919  0.3754900966641515  0.6257825539271948
  0.8802421090320678  0.8758393812237415  0.6276992190792612
  0.3699109993547509  0.6222305114075581  0.3752854151540532
  0.6279893960557672  0.3739073000120356  0.3761669755286121
  0.6316235955175884  0.8764148669202001  0.8752876791517110
  0.1200545616586766  0.1282262718820490  0.6285564632459213
  0.5007129347186492  0.5016129879928855  0.0005029838535577
  0.4996066586099985  0.9961678856298093  0.4997385832740378
  0.2468816881684148  0.2518825453454454  0.2497953768866310
  0.2449260326712803  0.7513524127340077  0.7510380601573843
  0.7571578779617170  0.7537376052120734  0.2477104342712693
  0.8806981603039432  0.6243618323906261  0.8726899079280841
  0.1143625469896250  0.6249950682736980  0.1257495585977964
  0.9986789593967202  0.9960199783379196  0.0018285616960938
  0.9985144083256472  0.4921943040357917  0.5015932237147211
  0.7509125415242082  0.2541249743580209  0.7473500176390786
  0.3854531796647649  0.3897875581986270  0.3915633740365720
  0.6279712280394918  0.1174880419280839  0.8842181175802679
  0.1140016461025084  0.9001624774794124  0.6271760779214546
  0.8950782065438290  0.6230616446897841  0.1104704353974313
  0.1209106418290418  0.6164721027045701  0.3653839056183870
  0.8743416520869971  0.8650508170056810  0.8781777873957353
  0.6352775621046476  0.3594781536310876  0.1403526659222507
  0.3683010621294684  0.1411023372108744  0.6417954128713674
  0.6319545769042350  0.1408012997128552  0.3579272297460747
  0.1269326244298981  0.3657831179156545  0.6383092545705225
  0.3531545695571623  0.6369506742153419  0.1366812417639949
  0.1055370390993673  0.6073069560172826  0.8808978296365169
  0.6167444393692705  0.8910005959382943  0.1074430224220251
  0.8703010377241824  0.1291217471855006  0.6157468164037354
  0.3872565933249490  0.8905994259848669  0.8870243070616439
  0.6215304798316694  0.6077819567305269  0.3907884824821792
  0.1171782714512375  0.3866536581064537  0.1034770525187412
  0.1215579447845414  0.1376408152677158  0.8668727436637127
  0.8712015705577016  0.3621422417537730  0.3766868227963869
  0.6369877929255807  0.8558008524708356  0.6420569249521364
  0.6476073430053901  0.6373827289429030  0.8622564714770746
  0.1283408949144587  0.8645375864805160  0.1176512022315634
  0.1152122197728502  0.1291443063010433  0.3999813336770899
  0.6221130462788054  0.3849213886636491  0.6170109005379771
  0.8706260476986216  0.3844093923119374  0.8721256269952562
  0.3834706283790794  0.6097644900316297  0.6112061070353647
  0.3633333615862782  0.8558459535721568  0.3572005438853907
  0.8769042013782666  0.1219728857312603  0.1375521831398672
  0.8784226598287077  0.6222743095618100  0.6320467094082360
  0.3830452420898638  0.1100116701781388  0.1077950721254481
  0.8844243642892309  0.9001449352312534  0.3812568744689102
  0.3663494790119799  0.3602991588972984  0.8601578072656437
 
  0.00000000E+00  0.00000000E+00  0.00000000E+00
  0.00000000E+00  0.00000000E+00  0.00000000E+00
  0.00000000E+00  0.00000000E+00  0.00000000E+00
  0.00000000E+00  0.00000000E+00  0.00000000E+00
  0.00000000E+00  0.00000000E+00  0.00000000E+00
  0.00000000E+00  0.00000000E+00  0.00000000E+00
  0.00000000E+00  0.00000000E+00  0.00000000E+00
  0.00000000E+00  0.00000000E+00  0.00000000E+00
  0.00000000E+00  0.00000000E+00  0.00000000E+00
  0.00000000E+00  0.00000000E+00  0.00000000E+00
  0.00000000E+00  0.00000000E+00  0.00000000E+00
  0.00000000E+00  0.00000000E+00  0.00000000E+00
  0.00000000E+00  0.00000000E+00  0.00000000E+00
  0.00000000E+00  0.00000000E+00  0.00000000E+00
  0.00000000E+00  0.00000000E+00  0.00000000E+00
  0.00000000E+00  0.00000000E+00  0.00000000E+00
  0.00000000E+00  0.00000000E+00  0.00000000E+00
  0.00000000E+00  0.00000000E+00  0.00000000E+00
  0.00000000E+00  0.00000000E+00  0.00000000E+00
  0.00000000E+00  0.00000000E+00  0.00000000E+00
  0.00000000E+00  0.00000000E+00  0.00000000E+00
  0.00000000E+00  0.00000000E+00  0.00000000E+00
  0.00000000E+00  0.00000000E+00  0.00000000E+00
  0.00000000E+00  0.00000000E+00  0.00000000E+00
  0.00000000E+00  0.00000000E+00  0.00000000E+00
  0.00000000E+00  0.00000000E+00  0.00000000E+00
  0.00000000E+00  0.00000000E+00  0.00000000E+00
  0.00000000E+00  0.00000000E+00  0.00000000E+00
  0.00000000E+00  0.00000000E+00  0.00000000E+00
  0.00000000E+00  0.00000000E+00  0.00000000E+00
  0.00000000E+00  0.00000000E+00  0.00000000E+00
  0.00000000E+00  0.00000000E+00  0.00000000E+00
  0.00000000E+00  0.00000000E+00  0.00000000E+00
  0.00000000E+00  0.00000000E+00  0.00000000E+00
  0.00000000E+00  0.00000000E+00  0.00000000E+00
  0.00000000E+00  0.00000000E+00  0.00000000E+00
  0.00000000E+00  0.00000000E+00  0.00000000E+00
  0.00000000E+00  0.00000000E+00  0.00000000E+00
  0.00000000E+00  0.00000000E+00  0.00000000E+00
  0.00000000E+00  0.00000000E+00  0.00000000E+00
  0.00000000E+00  0.00000000E+00  0.00000000E+00
  0.00000000E+00  0.00000000E+00  0.00000000E+00
  0.00000000E+00  0.00000000E+00  0.00000000E+00
  0.00000000E+00  0.00000000E+00  0.00000000E+00
  0.00000000E+00  0.00000000E+00  0.00000000E+00
  0.00000000E+00  0.00000000E+00  0.00000000E+00
  0.00000000E+00  0.00000000E+00  0.00000000E+00
  0.00000000E+00  0.00000000E+00  0.00000000E+00
  0.00000000E+00  0.00000000E+00  0.00000000E+00
  0.00000000E+00  0.00000000E+00  0.00000000E+00
  0.00000000E+00  0.00000000E+00  0.00000000E+00
  0.00000000E+00  0.00000000E+00  0.00000000E+00
  0.00000000E+00  0.00000000E+00  0.00000000E+00
  0.00000000E+00  0.00000000E+00  0.00000000E+00
  0.00000000E+00  0.00000000E+00  0.00000000E+00
  0.00000000E+00  0.00000000E+00  0.00000000E+00
