# Supplementary material for: From density functional theory to machine learning predictive models for electrical properties of spinel oxides
Source: Sci Rep. 2024 May 27;14:12150. doi: 10.1038/s41598-024-62788-4 (PMC11637019; doi:10.1038/s41598-024-62788-4)
Supplement: Supplementary file 1 — Supplementary Information 1. [file 41598_2024_62788_MOESM1_ESM.zip › contcars/MF_contcars/Fe3Mn5Fe4Mn12/CONTCAR]

(Fe3Mn5)[Fe4Mn12]O32                    
   1.00000000000000     
     8.3736775250087589   -0.0156725217440343    0.0001589183704543
    -0.0145216592393657    9.1759498591106450   -0.0145216592393657
     0.0001589183704543   -0.0156725217440343    8.3736775250087589
   Mn   Fe   O 
    17     7    32
Direct
  0.3733832623601359  0.8709919110333146  0.1214374955119482
  0.8762107012828295  0.1280886065137565  0.3749870048498209
  0.1284324989908754  0.3809648046476042  0.8722070390197771
  0.8722070390197771  0.3809648046476042  0.1284324989908754
  0.3749870048498209  0.1280886065137565  0.8762107012828295
  0.1214374955119482  0.8709919110333146  0.3733832623601359
  0.6237322250169228  0.1279531576093476  0.1241414488009411
  0.8761816426875768  0.6207043997159616  0.8761816426875768
  0.8756468840244409  0.8724023110410428  0.6242462623930152
  0.3732536638821884  0.6207077592382646  0.3732536638821884
  0.6242462623930152  0.8724023110410428  0.8756468840244409
  0.1241414488009411  0.1279531576093476  0.6237322250169228
  0.4999229701306618  0.0017226083015487  0.4999229701306618
  0.7516311898884709  0.2528721483371541  0.7516311898884709
  0.2489798763665689  0.2562548149979591  0.2489798763665689
  0.2503912846787486  0.7456328417756524  0.7470267704479170
  0.7470267704479170  0.7456328417756524  0.2503912846787486
  0.6267776305491921  0.6156898403482458  0.6267776305491921
  0.3768629891496929  0.3822938136522751  0.6252986115183390
  0.1238314204457183  0.6185413932105419  0.1238314204457183
  0.6252986115183390  0.3822938136522751  0.3768629891496929
  0.0003678617324496  0.9987976441590192  0.0003678617324496
  0.9989385404074724  0.5003792036937895  0.5001255721644782
  0.5001255721644782  0.5003792036937895  0.9989385404074724
  0.3903708327598068  0.3785964356355720  0.3903708327598068
  0.6090984669567874  0.1170994979196607  0.8890648000257215
  0.1115801692558378  0.8826187539884955  0.6075118119643150
  0.8860370337667192  0.6214939567520545  0.1067690946112165
  0.1177547049366865  0.6251986583904809  0.3651578969787082
  0.8589668866015145  0.8706708306961346  0.8589668866015145
  0.6276471570264022  0.3781459687493580  0.1338699637990857
  0.3626891008044666  0.1463664979352046  0.6395497288037006
  0.6395497288037006  0.1463664979352046  0.3626891008044666
  0.1338699637990857  0.3781459687493580  0.6276471570264022
  0.3651578969787082  0.6251986583904809  0.1177547049366865
  0.1067690946112165  0.6214939567520545  0.8860370337667192
  0.6075118119643150  0.8826187539884955  0.1115801692558378
  0.8890648000257215  0.1170994979196607  0.6090984669567874
  0.3911650609929040  0.8823758031736801  0.8868886438906927
  0.6283926102121029  0.6036722387872331  0.3910887393096800
  0.1160288916926504  0.3973645807276611  0.1160288916926504
  0.1394359333958803  0.1315733137776078  0.8607575069347391
  0.8683199551690493  0.3748245906246979  0.3709425588290642
  0.6367810656737234  0.8517341994390364  0.6367810656737234
  0.6393241566017807  0.6224296718253512  0.8702083076098646
  0.1357028039650672  0.8569329300393065  0.1357028039650672
  0.1097152306832001  0.1176270592951596  0.3880945826597326
  0.6176187903977208  0.3897954690548318  0.6176187903977208
  0.8917933837991470  0.3807789703993336  0.8917933837991470
  0.3910887393096800  0.6036722387872331  0.6283926102121029
  0.3576592835918291  0.8645706533279238  0.3576592835918291
  0.8607575069347391  0.1315733137776078  0.1394359333958803
  0.8702083076098646  0.6224296718253512  0.6393241566017807
  0.3880945826597326  0.1176270592951596  0.1097152306832001
  0.8868886438906927  0.8823758031736801  0.3911650609929040
  0.3709425588290642  0.3748245906246979  0.8683199551690493
 
  0.00000000E+00  0.00000000E+00  0.00000000E+00
  0.00000000E+00  0.00000000E+00  0.00000000E+00
  0.00000000E+00  0.00000000E+00  0.00000000E+00
  0.00000000E+00  0.00000000E+00  0.00000000E+00
  0.00000000E+00  0.00000000E+00  0.00000000E+00
  0.00000000E+00  0.00000000E+00  0.00000000E+00
  0.00000000E+00  0.00000000E+00  0.00000000E+00
  0.00000000E+00  0.00000000E+00  0.00000000E+00
  0.00000000E+00  0.00000000E+00  0.00000000E+00
  0.00000000E+00  0.00000000E+00  0.00000000E+00
  0.00000000E+00  0.00000000E+00  0.00000000E+00
  0.00000000E+00  0.00000000E+00  0.00000000E+00
  0.00000000E+00  0.00000000E+00  0.00000000E+00
  0.00000000E+00  0.00000000E+00  0.00000000E+00
  0.00000000E+00  0.00000000E+00  0.00000000E+00
  0.00000000E+00  0.00000000E+00  0.00000000E+00
  0.00000000E+00  0.00000000E+00  0.00000000E+00
  0.00000000E+00  0.00000000E+00  0.00000000E+00
  0.00000000E+00  0.00000000E+00  0.00000000E+00
  0.00000000E+00  0.00000000E+00  0.00000000E+00
  0.00000000E+00  0.00000000E+00  0.00000000E+00
  0.00000000E+00  0.00000000E+00  0.00000000E+00
  0.00000000E+00  0.00000000E+00  0.00000000E+00
  0.00000000E+00  0.00000000E+00  0.00000000E+00
  0.00000000E+00  0.00000000E+00  0.00000000E+00
  0.00000000E+00  0.00000000E+00  0.00000000E+00
  0.00000000E+00  0.00000000E+00  0.00000000E+00
  0.00000000E+00  0.00000000E+00  0.00000000E+00
  0.00000000E+00  0.00000000E+00  0.00000000E+00
  0.00000000E+00  0.00000000E+00  0.00000000E+00
  0.00000000E+00  0.00000000E+00  0.00000000E+00
  0.00000000E+00  0.00000000E+00  0.00000000E+00
  0.00000000E+00  0.00000000E+00  0.00000000E+00
  0.00000000E+00  0.00000000E+00  0.00000000E+00
  0.00000000E+00  0.00000000E+00  0.00000000E+00
  0.00000000E+00  0.00000000E+00  0.00000000E+00
  0.00000000E+00  0.00000000E+00  0.00000000E+00
  0.00000000E+00  0.00000000E+00  0.00000000E+00
  0.00000000E+00  0.00000000E+00  0.00000000E+00
  0.00000000E+00  0.00000000E+00  0.00000000E+00
  0.00000000E+00  0.00000000E+00  0.00000000E+00
  0.00000000E+00  0.00000000E+00  0.00000000E+00
  0.00000000E+00  0.00000000E+00  0.00000000E+00
  0.00000000E+00  0.00000000E+00  0.00000000E+00
  0.00000000E+00  0.00000000E+00  0.00000000E+00
  0.00000000E+00  0.00000000E+00  0.00000000E+00
  0.00000000E+00  0.00000000E+00  0.00000000E+00
  0.00000000E+00  0.00000000E+00  0.00000000E+00
  0.00000000E+00  0.00000000E+00  0.00000000E+00
  0.00000000E+00  0.00000000E+00  0.00000000E+00
  0.00000000E+00  0.00000000E+00  0.00000000E+00
  0.00000000E+00  0.00000000E+00  0.00000000E+00
  0.00000000E+00  0.00000000E+00  0.00000000E+00
  0.00000000E+00  0.00000000E+00  0.00000000E+00
  0.00000000E+00  0.00000000E+00  0.00000000E+00
  0.00000000E+00  0.00000000E+00  0.00000000E+00
