# Supplementary material for: From density functional theory to machine learning predictive models for electrical properties of spinel oxides
Source: Sci Rep. 2024 May 27;14:12150. doi: 10.1038/s41598-024-62788-4 (PMC11637019; doi:10.1038/s41598-024-62788-4)
Supplement: Supplementary file 1 — Supplementary Information 1. [file 41598_2024_62788_MOESM1_ESM.zip › contcars/MF_contcars/Fe3Mn5Fe9Mn7/CONTCAR]

(Fe3Mn5)[Fe9Mn7]O32                     
   1.00000000000000     
     8.5763434842012440   -0.0105569414210024    0.0010707647543573
    -0.0104378210008911    8.7367257622068291   -0.0122766729539524
     0.0009454858211297   -0.0117952795124827    8.4881049971987217
   Mn   Fe   O 
    12    12    32
Direct
  0.6284079352187320  0.6269670761071637  0.6265251891479053
  0.1234776147838872  0.3746609060870725  0.8731120898321478
  0.6245457984712885  0.1196741250986761  0.1287851433928751
  0.8677925045435302  0.6256661588567098  0.8765473427962789
  0.8717834586233550  0.8811658710696975  0.6248212662906951
  0.3790228441870767  0.6267248238871446  0.3743039616450048
  0.6285114271584078  0.3707062791669529  0.3792944598723054
  0.0012980470428019  0.0051401363063874  0.0004889311911001
  0.9980608780979736  0.4995686617797830  0.5032297320919739
  0.5010039770385220  0.5002380609253905  0.0022728929749078
  0.2513578447296467  0.2495584975461611  0.2466390807368057
  0.2523268522431934  0.7482996524904735  0.7485971979019794
  0.3729278886773315  0.8740780586119783  0.1213564189067569
  0.8740136588935599  0.1246119299379203  0.3744635656520430
  0.8695584314360545  0.3707630902544778  0.1241093053563631
  0.3779951246220250  0.1250027979891541  0.8743789214458531
  0.1256207104393496  0.8766582208605200  0.3736416565948559
  0.3833428514064536  0.3717911546848924  0.6277098219559534
  0.1227484125067448  0.6281875722985362  0.1272596987447585
  0.6268167256232431  0.8793518441964494  0.8722394971679037
  0.1279340396909419  0.1243120729788458  0.6222332894262834
  0.4971000501821692  0.9998027619426679  0.5005667659127795
  0.7488702177125859  0.2435110862496970  0.7484376533213535
  0.7517673525484483  0.7522675616867573  0.2489831893694614
  0.3997090296596113  0.3771994740110358  0.3894216653182738
  0.6172509038960925  0.1136688639135457  0.8711380166376799
  0.1239996952750886  0.8931800378827859  0.6105227941830975
  0.8768097740603196  0.6158963274187528  0.1139455342417364
  0.1237876135749048  0.6430114107673504  0.3623126748698837
  0.8546286489307064  0.8739133669047305  0.8747426356580803
  0.6363536560895682  0.3705369342815459  0.1504143264849844
  0.3675313494339321  0.1323507149675365  0.6281646115986419
  0.6389922127409093  0.1168610292117478  0.3816521071465075
  0.1440825330463724  0.3642307859903227  0.6401131289682667
  0.3540759873517132  0.6413094919001523  0.1209373976391248
  0.0987989231922555  0.6032382952215372  0.8808230834276003
  0.6135432479938032  0.8664767292154991  0.1175444357532314
  0.8890206862052921  0.1310762523720399  0.6175134509024360
  0.3872839264329357  0.8902375144767731  0.8843456391896325
  0.6346287426151775  0.6283374441629306  0.3921966598363937
  0.1090403640042723  0.3913128578445608  0.1070091148155612
  0.1397309721162259  0.1461478383900143  0.8608231623665503
  0.8594601344138937  0.3597439477311823  0.3661649743868480
  0.6175156011218448  0.8763506642673065  0.6344693292846699
  0.6384774742918751  0.6421925501863939  0.8600223192070189
  0.1355579667251590  0.8608722378687759  0.1329917865622079
  0.1110056761081637  0.1143607554467394  0.3862923830614378
  0.6230044092960512  0.3705380343268629  0.6136430248566640
  0.8630123671341892  0.3701000471201397  0.8870866020970354
  0.4005097644186719  0.6027933057152737  0.6274734658440337
  0.3649015143992003  0.8802529251017290  0.3643721156064146
  0.8745918777729713  0.1439167018341152  0.1416299780471846
  0.8556650551883038  0.6332205182243058  0.6454931859570365
  0.3761206727508082  0.1065084296903152  0.1077880293814886
  0.8842319506718042  0.8868853162777484  0.3670147688241698
  0.3803926232105752  0.3545707962627205  0.8619405261177704
 
  0.00000000E+00  0.00000000E+00  0.00000000E+00
  0.00000000E+00  0.00000000E+00  0.00000000E+00
  0.00000000E+00  0.00000000E+00  0.00000000E+00
  0.00000000E+00  0.00000000E+00  0.00000000E+00
  0.00000000E+00  0.00000000E+00  0.00000000E+00
  0.00000000E+00  0.00000000E+00  0.00000000E+00
  0.00000000E+00  0.00000000E+00  0.00000000E+00
  0.00000000E+00  0.00000000E+00  0.00000000E+00
  0.00000000E+00  0.00000000E+00  0.00000000E+00
  0.00000000E+00  0.00000000E+00  0.00000000E+00
  0.00000000E+00  0.00000000E+00  0.00000000E+00
  0.00000000E+00  0.00000000E+00  0.00000000E+00
  0.00000000E+00  0.00000000E+00  0.00000000E+00
  0.00000000E+00  0.00000000E+00  0.00000000E+00
  0.00000000E+00  0.00000000E+00  0.00000000E+00
  0.00000000E+00  0.00000000E+00  0.00000000E+00
  0.00000000E+00  0.00000000E+00  0.00000000E+00
  0.00000000E+00  0.00000000E+00  0.00000000E+00
  0.00000000E+00  0.00000000E+00  0.00000000E+00
  0.00000000E+00  0.00000000E+00  0.00000000E+00
  0.00000000E+00  0.00000000E+00  0.00000000E+00
  0.00000000E+00  0.00000000E+00  0.00000000E+00
  0.00000000E+00  0.00000000E+00  0.00000000E+00
  0.00000000E+00  0.00000000E+00  0.00000000E+00
  0.00000000E+00  0.00000000E+00  0.00000000E+00
  0.00000000E+00  0.00000000E+00  0.00000000E+00
  0.00000000E+00  0.00000000E+00  0.00000000E+00
  0.00000000E+00  0.00000000E+00  0.00000000E+00
  0.00000000E+00  0.00000000E+00  0.00000000E+00
  0.00000000E+00  0.00000000E+00  0.00000000E+00
  0.00000000E+00  0.00000000E+00  0.00000000E+00
  0.00000000E+00  0.00000000E+00  0.00000000E+00
  0.00000000E+00  0.00000000E+00  0.00000000E+00
  0.00000000E+00  0.00000000E+00  0.00000000E+00
  0.00000000E+00  0.00000000E+00  0.00000000E+00
  0.00000000E+00  0.00000000E+00  0.00000000E+00
  0.00000000E+00  0.00000000E+00  0.00000000E+00
  0.00000000E+00  0.00000000E+00  0.00000000E+00
  0.00000000E+00  0.00000000E+00  0.00000000E+00
  0.00000000E+00  0.00000000E+00  0.00000000E+00
  0.00000000E+00  0.00000000E+00  0.00000000E+00
  0.00000000E+00  0.00000000E+00  0.00000000E+00
  0.00000000E+00  0.00000000E+00  0.00000000E+00
  0.00000000E+00  0.00000000E+00  0.00000000E+00
  0.00000000E+00  0.00000000E+00  0.00000000E+00
  0.00000000E+00  0.00000000E+00  0.00000000E+00
  0.00000000E+00  0.00000000E+00  0.00000000E+00
  0.00000000E+00  0.00000000E+00  0.00000000E+00
  0.00000000E+00  0.00000000E+00  0.00000000E+00
  0.00000000E+00  0.00000000E+00  0.00000000E+00
  0.00000000E+00  0.00000000E+00  0.00000000E+00
  0.00000000E+00  0.00000000E+00  0.00000000E+00
  0.00000000E+00  0.00000000E+00  0.00000000E+00
  0.00000000E+00  0.00000000E+00  0.00000000E+00
  0.00000000E+00  0.00000000E+00  0.00000000E+00
  0.00000000E+00  0.00000000E+00  0.00000000E+00
