# Supplementary material for: From density functional theory to machine learning predictive models for electrical properties of spinel oxides
Source: Sci Rep. 2024 May 27;14:12150. doi: 10.1038/s41598-024-62788-4 (PMC11637019; doi:10.1038/s41598-024-62788-4)
Supplement: Supplementary file 1 — Supplementary Information 1. [file 41598_2024_62788_MOESM1_ESM.zip › contcars/MF_contcars/Fe5Mn3Fe11Mn5/CONTCAR]

(Fe5Mn3)[Fe11Mn5]O32                    
   1.00000000000000     
     8.5701265008573735   -0.0102326022504640    0.0174513678945629
    -0.0101424193048342    8.5990944759282968   -0.0071244103409499
     0.0174586652360524   -0.0072187823492582    8.5617087189389469
   Mn   Fe   O 
     8    16    32
Direct
  0.3749553628751272  0.1224140304830357  0.8748208979958108
  0.6257892982900017  0.1223030514782266  0.1246093239295263
  0.8756866990746204  0.6253890680813541  0.8766261080223003
  0.3761067553657540  0.6273270308927863  0.3749826810563519
  0.1244900348961480  0.6274312407284341  0.1236623801032337
  0.9990562551117179  0.5025655598414147  0.5002288534037191
  0.4994688519206818  0.5040903645757098  0.9996603170289902
  0.2499788314977778  0.2464524312986285  0.2504283260316669
  0.6263816483408107  0.6275765895979006  0.6264319445011424
  0.3748288572305540  0.8749573460030220  0.1241977043852316
  0.8746548455051482  0.1237909319103139  0.3751713572422091
  0.1258123096008745  0.3740739094520009  0.8741237850006769
  0.8743655682692477  0.3739690063629126  0.1257671202781836
  0.1249481445980578  0.8745539079110287  0.3741392122858613
  0.3752487461988778  0.3743627004703924  0.6263671312208459
  0.8739737694849410  0.8746429063737224  0.6262688020256775
  0.6264132986418716  0.3742604674307657  0.3748695680839589
  0.6248907725809545  0.8739881245629917  0.8747328814373958
  0.1250014103125494  0.1237402380521289  0.6256153093226686
  0.9993159704104713  0.0056731458790296  0.9998827908685683
  0.4983866739387395  0.0046375285383107  0.4993242427228992
  0.7516372171231822  0.2463027285330668  0.7493661634636908
  0.2530124751932803  0.7447721272162227  0.7497459540798843
  0.7498914886046677  0.7447932904996577  0.2514959969447332
  0.3944539207655708  0.3761459301377457  0.3931951545561674
  0.6272735475000246  0.1114703400848924  0.8689247319680717
  0.1164928901660645  0.8826683139831673  0.6218154141085179
  0.8727642314746333  0.6124673129035259  0.1273013208696412
  0.1278426678937095  0.6512722594414839  0.3741382048869326
  0.8666776063804278  0.8816370567047755  0.8656728149160102
  0.6399106210793875  0.3712179308473722  0.1420234860887959
  0.3641379367388780  0.1315750313029298  0.6218010219788326
  0.6373424370728173  0.1324659866034565  0.3828072736875399
  0.1366827285319729  0.3580341187200204  0.6341104211692397
  0.3695227766035316  0.6491852135255556  0.1308485001811306
  0.1231134381882981  0.6122274805690040  0.8668141762638086
  0.6215023861574380  0.8689118528534152  0.1145577020365849
  0.8821410719324660  0.1162169051436805  0.6169678506083116
  0.3842761433301334  0.8717661125498211  0.8793158864967410
  0.6305867112799461  0.6149848946923484  0.3883847792328226
  0.1081502510821650  0.3767488853257532  0.1067779707157968
  0.1199202370263990  0.1316709832506007  0.8620200509573834
  0.8649258900793342  0.3568677528319029  0.3647643556171829
  0.6300446164380773  0.8713916915803352  0.6288570193468885
  0.6287884789260545  0.6446683067317451  0.8563026821740252
  0.1295676540825212  0.8829820656617784  0.1322900972937688
  0.1078395218458112  0.1106815932039567  0.3927233467778990
  0.6219454604047954  0.3840984937697272  0.6229712791952338
  0.8798740702587224  0.3709716126012168  0.8819315275882147
  0.3865802905949849  0.6154185632327369  0.6265910500237837
  0.3665857450225261  0.8834593161466913  0.3692854184857666
  0.8776088946986604  0.1311384504414335  0.1373382351311250
  0.8587967924844904  0.6470671451458685  0.6262427329470484
  0.3825276579890371  0.1024765008184616  0.1186982616947532
  0.8785007601060428  0.8845035452396033  0.3828343953144682
  0.3593272787990358  0.3695406277819444  0.8591739862522729
 
  0.00000000E+00  0.00000000E+00  0.00000000E+00
  0.00000000E+00  0.00000000E+00  0.00000000E+00
  0.00000000E+00  0.00000000E+00  0.00000000E+00
  0.00000000E+00  0.00000000E+00  0.00000000E+00
  0.00000000E+00  0.00000000E+00  0.00000000E+00
  0.00000000E+00  0.00000000E+00  0.00000000E+00
  0.00000000E+00  0.00000000E+00  0.00000000E+00
  0.00000000E+00  0.00000000E+00  0.00000000E+00
  0.00000000E+00  0.00000000E+00  0.00000000E+00
  0.00000000E+00  0.00000000E+00  0.00000000E+00
  0.00000000E+00  0.00000000E+00  0.00000000E+00
  0.00000000E+00  0.00000000E+00  0.00000000E+00
  0.00000000E+00  0.00000000E+00  0.00000000E+00
  0.00000000E+00  0.00000000E+00  0.00000000E+00
  0.00000000E+00  0.00000000E+00  0.00000000E+00
  0.00000000E+00  0.00000000E+00  0.00000000E+00
  0.00000000E+00  0.00000000E+00  0.00000000E+00
  0.00000000E+00  0.00000000E+00  0.00000000E+00
  0.00000000E+00  0.00000000E+00  0.00000000E+00
  0.00000000E+00  0.00000000E+00  0.00000000E+00
  0.00000000E+00  0.00000000E+00  0.00000000E+00
  0.00000000E+00  0.00000000E+00  0.00000000E+00
  0.00000000E+00  0.00000000E+00  0.00000000E+00
  0.00000000E+00  0.00000000E+00  0.00000000E+00
  0.00000000E+00  0.00000000E+00  0.00000000E+00
  0.00000000E+00  0.00000000E+00  0.00000000E+00
  0.00000000E+00  0.00000000E+00  0.00000000E+00
  0.00000000E+00  0.00000000E+00  0.00000000E+00
  0.00000000E+00  0.00000000E+00  0.00000000E+00
  0.00000000E+00  0.00000000E+00  0.00000000E+00
  0.00000000E+00  0.00000000E+00  0.00000000E+00
  0.00000000E+00  0.00000000E+00  0.00000000E+00
  0.00000000E+00  0.00000000E+00  0.00000000E+00
  0.00000000E+00  0.00000000E+00  0.00000000E+00
  0.00000000E+00  0.00000000E+00  0.00000000E+00
  0.00000000E+00  0.00000000E+00  0.00000000E+00
  0.00000000E+00  0.00000000E+00  0.00000000E+00
  0.00000000E+00  0.00000000E+00  0.00000000E+00
  0.00000000E+00  0.00000000E+00  0.00000000E+00
  0.00000000E+00  0.00000000E+00  0.00000000E+00
  0.00000000E+00  0.00000000E+00  0.00000000E+00
  0.00000000E+00  0.00000000E+00  0.00000000E+00
  0.00000000E+00  0.00000000E+00  0.00000000E+00
  0.00000000E+00  0.00000000E+00  0.00000000E+00
  0.00000000E+00  0.00000000E+00  0.00000000E+00
  0.00000000E+00  0.00000000E+00  0.00000000E+00
  0.00000000E+00  0.00000000E+00  0.00000000E+00
  0.00000000E+00  0.00000000E+00  0.00000000E+00
  0.00000000E+00  0.00000000E+00  0.00000000E+00
  0.00000000E+00  0.00000000E+00  0.00000000E+00
  0.00000000E+00  0.00000000E+00  0.00000000E+00
  0.00000000E+00  0.00000000E+00  0.00000000E+00
  0.00000000E+00  0.00000000E+00  0.00000000E+00
  0.00000000E+00  0.00000000E+00  0.00000000E+00
  0.00000000E+00  0.00000000E+00  0.00000000E+00
  0.00000000E+00  0.00000000E+00  0.00000000E+00
