# Supplementary material for: From density functional theory to machine learning predictive models for electrical properties of spinel oxides
Source: Sci Rep. 2024 May 27;14:12150. doi: 10.1038/s41598-024-62788-4 (PMC11637019; doi:10.1038/s41598-024-62788-4)
Supplement: Supplementary file 1 — Supplementary Information 1. [file 41598_2024_62788_MOESM1_ESM.zip › contcars/MF_contcars/Fe5Mn3Fe13Mn3/CONTCAR]

(Fe5Mn3)[Fe13Mn3]O32                    
   1.00000000000000     
     8.5500157129092464    0.0164920155964865   -0.0224034522251775
     0.0164766677592329    8.5464464164590428   -0.0178669116777104
    -0.0222520028286804   -0.0179650679822616    8.5966648579067151
   Mn   Fe   O 
     6    18    32
Direct
  0.3728670814910799  0.8753619178690712  0.1237035353769613
  0.1221055290122379  0.8738491655015537  0.3734754585665314
  0.8776739575532133  0.8737848230989300  0.6262629834733673
  0.5001083361172505  0.4972530320494144  0.0008919995584691
  0.4974656991036497  0.9994181696463400  0.5000911729348090
  0.7503423660231192  0.2525002019701645  0.7495447178424044
  0.6241002469412180  0.6258370552771026  0.6263460480416256
  0.8800108913661759  0.1248893497478036  0.3759370534245647
  0.1246217068993047  0.3753002784349277  0.8750607531635666
  0.8778678137956533  0.3776811425517721  0.1238369717220493
  0.3736812880266456  0.1265386025359092  0.8762002822855308
  0.6264693959412426  0.1249528409378371  0.1231252088933346
  0.3728152961855073  0.3745434058654098  0.6245569986778250
  0.8769172297339338  0.6249268616684844  0.8771104545159076
  0.3709776809748959  0.6231299505768675  0.3742055018150694
  0.1233043290490770  0.6227517717066533  0.1213759923248503
  0.6250135898453308  0.3751694065110343  0.3757456921604927
  0.6255915095314677  0.8750626442363370  0.8744717886061295
  0.1246925147408788  0.1247603598180973  0.6274204219593003
  0.9986593319340074  0.9970078052328333  0.0004256478024871
  0.9993039524344880  0.4974345710819819  0.4996612726087193
  0.2499036054898767  0.2522633751554437  0.2482916344326895
  0.2518348971508857  0.7533117352860472  0.7502481186823573
  0.7446122234085735  0.7529788482506632  0.2502137064719321
  0.3888156759678338  0.3852467371399655  0.3877937436708905
  0.6133554750480954  0.1128582258063275  0.8846856476303842
  0.1284453326422792  0.8848839912380129  0.6263214030807021
  0.8852661359546801  0.6145169391331677  0.1137258686123346
  0.1263402059582148  0.6302313237188883  0.3701313360958451
  0.8657122828036705  0.8668683234707899  0.8768945825121008
  0.6419795598837297  0.3634496299266345  0.1404180216614392
  0.3610322622932642  0.1395299353698718  0.6377043443271688
  0.6419175303782296  0.1360415197131104  0.3628484872990825
  0.1334731705167727  0.3675895463984773  0.6194330002070174
  0.3558703676497075  0.6216030127863448  0.1428432445520045
  0.1171647752249143  0.6309994944311654  0.8819587860947138
  0.6256076974178058  0.8900553263357267  0.1106378046646199
  0.8921491869359102  0.1258731441984082  0.6085789887505584
  0.3862003147999218  0.8824097592279401  0.8715306121993081
  0.6132881739353309  0.6164791117221853  0.3870742989880753
  0.1085806777063709  0.3884885807990983  0.1250155694565223
  0.1319929687032513  0.1199065155093777  0.8677932927396199
  0.8686951722644167  0.3694658238434414  0.3688705035248674
  0.6288547217289278  0.8579565756678775  0.6394427599582571
  0.6393156857548021  0.6360951650594515  0.8630193636247796
  0.1208043971322752  0.8636150309704291  0.1243851013017618
  0.1168568853252907  0.1124975631720559  0.3871475032846448
  0.6106486276285139  0.3885904525001536  0.6119046970152056
  0.8829801300880646  0.3907064413359933  0.8902806546864355
  0.3790441529043491  0.6167870738468579  0.6200308568705282
  0.3525371206266357  0.8559669570344539  0.3725831996639002
  0.8730366863421963  0.1346435344265160  0.1310482921760681
  0.8681342086051700  0.6175040979498476  0.6337003500264586
  0.3921299662994073  0.1289251441798243  0.1098990723401627
  0.8936760935427515  0.8875244216262459  0.3763523887690212
  0.3651538851874960  0.3619832864506805  0.8577428088745762
 
  0.00000000E+00  0.00000000E+00  0.00000000E+00
  0.00000000E+00  0.00000000E+00  0.00000000E+00
  0.00000000E+00  0.00000000E+00  0.00000000E+00
  0.00000000E+00  0.00000000E+00  0.00000000E+00
  0.00000000E+00  0.00000000E+00  0.00000000E+00
  0.00000000E+00  0.00000000E+00  0.00000000E+00
  0.00000000E+00  0.00000000E+00  0.00000000E+00
  0.00000000E+00  0.00000000E+00  0.00000000E+00
  0.00000000E+00  0.00000000E+00  0.00000000E+00
  0.00000000E+00  0.00000000E+00  0.00000000E+00
  0.00000000E+00  0.00000000E+00  0.00000000E+00
  0.00000000E+00  0.00000000E+00  0.00000000E+00
  0.00000000E+00  0.00000000E+00  0.00000000E+00
  0.00000000E+00  0.00000000E+00  0.00000000E+00
  0.00000000E+00  0.00000000E+00  0.00000000E+00
  0.00000000E+00  0.00000000E+00  0.00000000E+00
  0.00000000E+00  0.00000000E+00  0.00000000E+00
  0.00000000E+00  0.00000000E+00  0.00000000E+00
  0.00000000E+00  0.00000000E+00  0.00000000E+00
  0.00000000E+00  0.00000000E+00  0.00000000E+00
  0.00000000E+00  0.00000000E+00  0.00000000E+00
  0.00000000E+00  0.00000000E+00  0.00000000E+00
  0.00000000E+00  0.00000000E+00  0.00000000E+00
  0.00000000E+00  0.00000000E+00  0.00000000E+00
  0.00000000E+00  0.00000000E+00  0.00000000E+00
  0.00000000E+00  0.00000000E+00  0.00000000E+00
  0.00000000E+00  0.00000000E+00  0.00000000E+00
  0.00000000E+00  0.00000000E+00  0.00000000E+00
  0.00000000E+00  0.00000000E+00  0.00000000E+00
  0.00000000E+00  0.00000000E+00  0.00000000E+00
  0.00000000E+00  0.00000000E+00  0.00000000E+00
  0.00000000E+00  0.00000000E+00  0.00000000E+00
  0.00000000E+00  0.00000000E+00  0.00000000E+00
  0.00000000E+00  0.00000000E+00  0.00000000E+00
  0.00000000E+00  0.00000000E+00  0.00000000E+00
  0.00000000E+00  0.00000000E+00  0.00000000E+00
  0.00000000E+00  0.00000000E+00  0.00000000E+00
  0.00000000E+00  0.00000000E+00  0.00000000E+00
  0.00000000E+00  0.00000000E+00  0.00000000E+00
  0.00000000E+00  0.00000000E+00  0.00000000E+00
  0.00000000E+00  0.00000000E+00  0.00000000E+00
  0.00000000E+00  0.00000000E+00  0.00000000E+00
  0.00000000E+00  0.00000000E+00  0.00000000E+00
  0.00000000E+00  0.00000000E+00  0.00000000E+00
  0.00000000E+00  0.00000000E+00  0.00000000E+00
  0.00000000E+00  0.00000000E+00  0.00000000E+00
  0.00000000E+00  0.00000000E+00  0.00000000E+00
  0.00000000E+00  0.00000000E+00  0.00000000E+00
  0.00000000E+00  0.00000000E+00  0.00000000E+00
  0.00000000E+00  0.00000000E+00  0.00000000E+00
  0.00000000E+00  0.00000000E+00  0.00000000E+00
  0.00000000E+00  0.00000000E+00  0.00000000E+00
  0.00000000E+00  0.00000000E+00  0.00000000E+00
  0.00000000E+00  0.00000000E+00  0.00000000E+00
  0.00000000E+00  0.00000000E+00  0.00000000E+00
  0.00000000E+00  0.00000000E+00  0.00000000E+00
