# Supplementary material for: From density functional theory to machine learning predictive models for electrical properties of spinel oxides
Source: Sci Rep. 2024 May 27;14:12150. doi: 10.1038/s41598-024-62788-4 (PMC11637019; doi:10.1038/s41598-024-62788-4)
Supplement: Supplementary file 1 — Supplementary Information 1. [file 41598_2024_62788_MOESM1_ESM.zip › contcars/MF_contcars/Fe5Mn3Fe15Mn1/CONTCAR]

(Fe5Mn3)[Fe15Mn1]O32                    
   1.00000000000000     
     8.4924065055135021    0.0017165650359781    0.0032165018004231
     0.0016916585909746    8.6447271840959026   -0.0047851608032774
     0.0032519663352798   -0.0048010935697622    8.5391608875135319
   Mn   Fe   O 
     4    20    32
Direct
  0.3747131274709190  0.8744661632453301  0.1232717541419461
  0.4996766509542212  0.4991741365147817  0.9988015075626251
  0.4997102744601634  0.0008646256777993  0.4972311270264314
  0.2495511604155425  0.2507569307850019  0.2513071859575859
  0.6262677939814125  0.6263312282265403  0.6244717374747140
  0.8754404782697875  0.1252060778584152  0.3744545776333013
  0.1236725739514171  0.3735818164899527  0.8732724499541646
  0.8745064062617089  0.3723095732894137  0.1285919110686393
  0.3737767170424604  0.1277935040839395  0.8760172037360761
  0.1241101624237331  0.8742175563483343  0.3767491689121059
  0.6263068151514304  0.1283105632248862  0.1259221178446808
  0.3732696231999029  0.3737977226424007  0.6248660206877545
  0.8757352640576670  0.6252944230451547  0.8730798046723507
  0.8751007444537890  0.8763690266295896  0.6250155285984960
  0.3742782452400704  0.6232629183753460  0.3747240354997459
  0.1252514704929411  0.6223745879457425  0.1254863654451484
  0.6282023167110964  0.3759125985584930  0.3743395739530015
  0.6264388864665165  0.8747340459254076  0.8742026861242209
  0.1242952250984857  0.1250241491719564  0.6265674415817912
  0.9969055913592015  0.9987597176206151  0.0011493360271828
  0.9984328082278182  0.5017943281243404  0.4995788290207770
  0.7511267516320927  0.2494779881667597  0.7513156766191003
  0.2509087644230874  0.7498145404729399  0.7494628434511199
  0.7568306313761610  0.7496279982503893  0.2489110135285202
  0.3880268250480654  0.3872017453592065  0.3910718146695658
  0.6202085093919578  0.1187067609662336  0.8768262490613736
  0.1147479598303036  0.8885806360391300  0.6185179519463304
  0.8831570033879146  0.6125349796258632  0.1092251952835710
  0.1339247914693971  0.6378114328539866  0.3655226899672286
  0.8654923065138505  0.8604247817595194  0.8665757187516618
  0.6373013445789368  0.3648731966468262  0.1360472714027594
  0.3638240639885595  0.1378912542784860  0.6375433762132019
  0.6306311672078948  0.1420683729308152  0.3605070570733133
  0.1329639872241799  0.3612242620956252  0.6342376023627310
  0.3592935674747793  0.6224556081660495  0.1401955080652684
  0.1146656994403230  0.6095197794835414  0.8841002194736873
  0.6107604282279908  0.8874379977878917  0.1134569641561640
  0.8814304930478656  0.1155910111636231  0.6331650782895721
  0.3869884800484371  0.8895512056604389  0.8860199278145444
  0.6143950874908128  0.6137169938440934  0.3885396321458643
  0.1103989842054318  0.3863442581598804  0.1110796003967778
  0.1357598530488033  0.1381600581285554  0.8668432711520211
  0.8629795399118336  0.3725185814423639  0.3623671769930752
  0.6355327228181409  0.8628938305983809  0.6372270921432985
  0.6355720745965314  0.6393074870018438  0.8628331643024936
  0.1392616805192404  0.8621754075142576  0.1334018953020149
  0.1192372808336728  0.1077604998148374  0.3911501581775099
  0.6222493402093789  0.3807930954506062  0.6218958357584299
  0.8784365375648946  0.3835852094141075  0.8768139573034475
  0.3868492581182323  0.6103688880270326  0.6176877226147397
  0.3633871990328004  0.8591559686161148  0.3609378369055776
  0.8623316164409260  0.1407189864085012  0.1216131480622380
  0.8653555120322451  0.6390065080306613  0.6368450222650992
  0.3914405565019123  0.1272216712249232  0.1072869864535306
  0.8865137862599255  0.8773493785012576  0.3909611623537543
  0.3623738604131006  0.3637939323318164  0.8607138166176753
 
  0.00000000E+00  0.00000000E+00  0.00000000E+00
  0.00000000E+00  0.00000000E+00  0.00000000E+00
  0.00000000E+00  0.00000000E+00  0.00000000E+00
  0.00000000E+00  0.00000000E+00  0.00000000E+00
  0.00000000E+00  0.00000000E+00  0.00000000E+00
  0.00000000E+00  0.00000000E+00  0.00000000E+00
  0.00000000E+00  0.00000000E+00  0.00000000E+00
  0.00000000E+00  0.00000000E+00  0.00000000E+00
  0.00000000E+00  0.00000000E+00  0.00000000E+00
  0.00000000E+00  0.00000000E+00  0.00000000E+00
  0.00000000E+00  0.00000000E+00  0.00000000E+00
  0.00000000E+00  0.00000000E+00  0.00000000E+00
  0.00000000E+00  0.00000000E+00  0.00000000E+00
  0.00000000E+00  0.00000000E+00  0.00000000E+00
  0.00000000E+00  0.00000000E+00  0.00000000E+00
  0.00000000E+00  0.00000000E+00  0.00000000E+00
  0.00000000E+00  0.00000000E+00  0.00000000E+00
  0.00000000E+00  0.00000000E+00  0.00000000E+00
  0.00000000E+00  0.00000000E+00  0.00000000E+00
  0.00000000E+00  0.00000000E+00  0.00000000E+00
  0.00000000E+00  0.00000000E+00  0.00000000E+00
  0.00000000E+00  0.00000000E+00  0.00000000E+00
  0.00000000E+00  0.00000000E+00  0.00000000E+00
  0.00000000E+00  0.00000000E+00  0.00000000E+00
  0.00000000E+00  0.00000000E+00  0.00000000E+00
  0.00000000E+00  0.00000000E+00  0.00000000E+00
  0.00000000E+00  0.00000000E+00  0.00000000E+00
  0.00000000E+00  0.00000000E+00  0.00000000E+00
  0.00000000E+00  0.00000000E+00  0.00000000E+00
  0.00000000E+00  0.00000000E+00  0.00000000E+00
  0.00000000E+00  0.00000000E+00  0.00000000E+00
  0.00000000E+00  0.00000000E+00  0.00000000E+00
  0.00000000E+00  0.00000000E+00  0.00000000E+00
  0.00000000E+00  0.00000000E+00  0.00000000E+00
  0.00000000E+00  0.00000000E+00  0.00000000E+00
  0.00000000E+00  0.00000000E+00  0.00000000E+00
  0.00000000E+00  0.00000000E+00  0.00000000E+00
  0.00000000E+00  0.00000000E+00  0.00000000E+00
  0.00000000E+00  0.00000000E+00  0.00000000E+00
  0.00000000E+00  0.00000000E+00  0.00000000E+00
  0.00000000E+00  0.00000000E+00  0.00000000E+00
  0.00000000E+00  0.00000000E+00  0.00000000E+00
  0.00000000E+00  0.00000000E+00  0.00000000E+00
  0.00000000E+00  0.00000000E+00  0.00000000E+00
  0.00000000E+00  0.00000000E+00  0.00000000E+00
  0.00000000E+00  0.00000000E+00  0.00000000E+00
  0.00000000E+00  0.00000000E+00  0.00000000E+00
  0.00000000E+00  0.00000000E+00  0.00000000E+00
  0.00000000E+00  0.00000000E+00  0.00000000E+00
  0.00000000E+00  0.00000000E+00  0.00000000E+00
  0.00000000E+00  0.00000000E+00  0.00000000E+00
  0.00000000E+00  0.00000000E+00  0.00000000E+00
  0.00000000E+00  0.00000000E+00  0.00000000E+00
  0.00000000E+00  0.00000000E+00  0.00000000E+00
  0.00000000E+00  0.00000000E+00  0.00000000E+00
  0.00000000E+00  0.00000000E+00  0.00000000E+00
