# Supplementary material for: From density functional theory to machine learning predictive models for electrical properties of spinel oxides
Source: Sci Rep. 2024 May 27;14:12150. doi: 10.1038/s41598-024-62788-4 (PMC11637019; doi:10.1038/s41598-024-62788-4)
Supplement: Supplementary file 1 — Supplementary Information 1. [file 41598_2024_62788_MOESM1_ESM.zip › contcars/MF_contcars/Fe5Mn3Fe2Mn14/CONTCAR]

(Fe5Mn3)[Fe2Mn14]O32                    
   1.00000000000000     
     8.6620218677137260    0.0030350419925945   -0.0042409631797787
     0.0030068145332817    8.8116383549519526    0.0049186239489897
    -0.0041171812568813    0.0047730433556507    8.3682502191667876
   Mn   Fe   O 
    17     7    32
Direct
  0.6316956955661510  0.6245788564309649  0.6212803211479141
  0.3689791717220174  0.8756052746028260  0.1231706590788946
  0.8800411628747895  0.1353159102194184  0.3799629241949418
  0.1224531395339596  0.3723773556117322  0.8745766362452017
  0.1206581915221818  0.8691810501716759  0.3745019658489639
  0.6262692850891014  0.1230682381158701  0.1262503939153632
  0.3714552297143427  0.3792998889085410  0.6258883223061318
  0.8756644127423527  0.6231170504949191  0.8722649971011549
  0.8790664119152964  0.8682461982457852  0.6222892526833164
  0.3737047464219856  0.6240904710671202  0.3763387034024603
  0.1215902570552885  0.6230159976287766  0.1300052858979726
  0.6292787853448374  0.3765349074010373  0.3768657603149990
  0.6259973019872191  0.8758563820265977  0.8746688588227727
  0.1266259124647249  0.1286251950417068  0.6238389111610374
  0.9971136346220533  0.0017431195068056  0.9989498573779159
  0.5019076982277184  0.5017558338888719  0.0003557809314572
  0.5017216195042309  0.9976869021296650  0.4967408667447231
  0.8721668750049290  0.3752452580578876  0.1284562280292576
  0.3728757599100305  0.1298576353038499  0.8709601919986056
  0.0041284321476169  0.4979826922552490  0.4997984336274826
  0.7485520146207065  0.2510034753033352  0.7472496151608894
  0.2479315144141339  0.2527779063714775  0.2491942416973458
  0.2453335494634530  0.7511583788719634  0.7557479950323156
  0.7512123187026845  0.7475298299588218  0.2509509817515649
  0.3835973044243417  0.3749456929595354  0.3685249345733439
  0.6121604382386252  0.1230474567403945  0.8651592328625668
  0.1138437542067052  0.8734193635033023  0.6120715875102647
  0.8662808903126589  0.6127569130571615  0.1100073109669140
  0.1265414300801808  0.6223810995229258  0.3609430068918869
  0.8719273994061894  0.8684829676015369  0.8490849620157022
  0.6412260546591568  0.3696203710790940  0.1488760408144998
  0.3533685843527081  0.1289225951085555  0.6321656042517105
  0.6551870709068268  0.1437093502043894  0.3831068430354776
  0.1276301313010606  0.3741055238913304  0.6248896707616041
  0.3681076671041410  0.6551042433610235  0.1241152285113998
  0.1082328905004815  0.6233909590962980  0.8920811904416084
  0.6283596203380171  0.8792608296962641  0.1300368525012914
  0.8912702173610256  0.1256484120207517  0.6158520202145539
  0.3725952626463496  0.8870113281828296  0.8852614858786509
  0.6239945311783259  0.6173684705153235  0.3870544055816580
  0.1136670661434565  0.3923560242287820  0.1291088961761631
  0.1383934728891560  0.1293832016534040  0.8548957405555981
  0.8723898511899861  0.3821844929015796  0.3678605664963754
  0.6504493176706632  0.8486743395007181  0.6180804383380760
  0.6493666696298206  0.6282847757020491  0.8516922447657294
  0.1155342775128929  0.8490104347380409  0.1441524889509225
  0.1121497623945871  0.1259544860743773  0.3852783203827599
  0.6246798951305479  0.3917149364287269  0.6111683867538673
  0.8708306541168866  0.3674158554337765  0.8882205687185092
  0.3750944679729358  0.6279455296236591  0.6317603137201360
  0.3471082774333496  0.8712232075220925  0.3584147278228542
  0.8784369314685776  0.1477804445152486  0.1478954217885402
  0.8837827248062595  0.6218886763954927  0.6389734953047110
  0.3679306566927139  0.1066874316559989  0.1185517730644605
  0.8895937827666458  0.8727684425618278  0.3864628448783947
  0.3698458245929359  0.3518983369086115  0.8779462109971021
 
  0.00000000E+00  0.00000000E+00  0.00000000E+00
  0.00000000E+00  0.00000000E+00  0.00000000E+00
  0.00000000E+00  0.00000000E+00  0.00000000E+00
  0.00000000E+00  0.00000000E+00  0.00000000E+00
  0.00000000E+00  0.00000000E+00  0.00000000E+00
  0.00000000E+00  0.00000000E+00  0.00000000E+00
  0.00000000E+00  0.00000000E+00  0.00000000E+00
  0.00000000E+00  0.00000000E+00  0.00000000E+00
  0.00000000E+00  0.00000000E+00  0.00000000E+00
  0.00000000E+00  0.00000000E+00  0.00000000E+00
  0.00000000E+00  0.00000000E+00  0.00000000E+00
  0.00000000E+00  0.00000000E+00  0.00000000E+00
  0.00000000E+00  0.00000000E+00  0.00000000E+00
  0.00000000E+00  0.00000000E+00  0.00000000E+00
  0.00000000E+00  0.00000000E+00  0.00000000E+00
  0.00000000E+00  0.00000000E+00  0.00000000E+00
  0.00000000E+00  0.00000000E+00  0.00000000E+00
  0.00000000E+00  0.00000000E+00  0.00000000E+00
  0.00000000E+00  0.00000000E+00  0.00000000E+00
  0.00000000E+00  0.00000000E+00  0.00000000E+00
  0.00000000E+00  0.00000000E+00  0.00000000E+00
  0.00000000E+00  0.00000000E+00  0.00000000E+00
  0.00000000E+00  0.00000000E+00  0.00000000E+00
  0.00000000E+00  0.00000000E+00  0.00000000E+00
  0.00000000E+00  0.00000000E+00  0.00000000E+00
  0.00000000E+00  0.00000000E+00  0.00000000E+00
  0.00000000E+00  0.00000000E+00  0.00000000E+00
  0.00000000E+00  0.00000000E+00  0.00000000E+00
  0.00000000E+00  0.00000000E+00  0.00000000E+00
  0.00000000E+00  0.00000000E+00  0.00000000E+00
  0.00000000E+00  0.00000000E+00  0.00000000E+00
  0.00000000E+00  0.00000000E+00  0.00000000E+00
  0.00000000E+00  0.00000000E+00  0.00000000E+00
  0.00000000E+00  0.00000000E+00  0.00000000E+00
  0.00000000E+00  0.00000000E+00  0.00000000E+00
  0.00000000E+00  0.00000000E+00  0.00000000E+00
  0.00000000E+00  0.00000000E+00  0.00000000E+00
  0.00000000E+00  0.00000000E+00  0.00000000E+00
  0.00000000E+00  0.00000000E+00  0.00000000E+00
  0.00000000E+00  0.00000000E+00  0.00000000E+00
  0.00000000E+00  0.00000000E+00  0.00000000E+00
  0.00000000E+00  0.00000000E+00  0.00000000E+00
  0.00000000E+00  0.00000000E+00  0.00000000E+00
  0.00000000E+00  0.00000000E+00  0.00000000E+00
  0.00000000E+00  0.00000000E+00  0.00000000E+00
  0.00000000E+00  0.00000000E+00  0.00000000E+00
  0.00000000E+00  0.00000000E+00  0.00000000E+00
  0.00000000E+00  0.00000000E+00  0.00000000E+00
  0.00000000E+00  0.00000000E+00  0.00000000E+00
  0.00000000E+00  0.00000000E+00  0.00000000E+00
  0.00000000E+00  0.00000000E+00  0.00000000E+00
  0.00000000E+00  0.00000000E+00  0.00000000E+00
  0.00000000E+00  0.00000000E+00  0.00000000E+00
  0.00000000E+00  0.00000000E+00  0.00000000E+00
  0.00000000E+00  0.00000000E+00  0.00000000E+00
  0.00000000E+00  0.00000000E+00  0.00000000E+00
