# Supplementary material for: From density functional theory to machine learning predictive models for electrical properties of spinel oxides
Source: Sci Rep. 2024 May 27;14:12150. doi: 10.1038/s41598-024-62788-4 (PMC11637019; doi:10.1038/s41598-024-62788-4)
Supplement: Supplementary file 1 — Supplementary Information 1. [file 41598_2024_62788_MOESM1_ESM.zip › contcars/MF_contcars/Fe5Mn3Fe4Mn12/CONTCAR]

(Fe5Mn3)[Fe4Mn12]O32                    
   1.00000000000000     
     8.5112495212275903   -0.0041724548377852   -0.0120509063827349
    -0.0043327246942009    8.6889394553445314   -0.0035535081905461
    -0.0117345448581675   -0.0039564663255974    8.6082779177177944
   Mn   Fe   O 
    15     9    32
Direct
  0.6243630604797943  0.6283814973182800  0.6236980545901645
  0.3728561953608818  0.8767321508274435  0.1263766182775541
  0.8733842384882493  0.1245352170381366  0.3770902476903402
  0.8792558317030057  0.3714621179195419  0.1245407681618929
  0.3754209768621521  0.1255284674547710  0.8771318432145421
  0.1258488329250653  0.8819871229912408  0.3740803970307098
  0.3732141212340352  0.3731008893084748  0.6186310057741906
  0.8755697443774295  0.6252892664513823  0.8741165370533537
  0.8755395353376230  0.8780850257961248  0.6269068448705823
  0.3725446925043201  0.6226600496679708  0.3735706289781504
  0.1291398021454100  0.6154417841475990  0.1273170315892358
  0.6189058498085558  0.3755320349797202  0.3691175166797365
  0.7477221397408798  0.2506066619825091  0.7496063119011325
  0.2506546342352962  0.7493289473758935  0.7481080603580992
  0.7546258480102708  0.7500548399606686  0.2466467109395367
  0.1276299699305454  0.3728001292493701  0.8816595892435473
  0.6195972438683484  0.1210261592620867  0.1289316369327196
  0.6220294527678050  0.8788520980689256  0.8775503985469726
  0.1240606110013616  0.1262663574996878  0.6192371117505147
  0.9972094262899063  0.0051036659007764  0.0022111024888574
  0.9996332117723910  0.4960755081301187  0.4988278397232762
  0.4947390765507649  0.4984244658128674  0.0041748566004287
  0.4940113611488215  0.0015603362148369  0.5010077647162845
  0.2567757292841293  0.2458956209582297  0.2494461141864335
  0.3882886962070415  0.3775463060794593  0.3691763302071038
  0.6057391942667323  0.1172232475073045  0.8911159166000502
  0.1291567669890057  0.8965025534072737  0.6046978750493608
  0.9009092441845326  0.5961785019076160  0.1234485140373778
  0.1394297496970935  0.6175542929873927  0.3610785712382949
  0.8658581689554836  0.8764084533655776  0.8774927451720913
  0.6219386728405070  0.3661802747769656  0.1366554249078575
  0.3673283652360126  0.1451005342909326  0.6232816637531116
  0.6220979927218195  0.1184731319389769  0.3633561242139720
  0.1344707587810632  0.3684730586041383  0.6370176212471605
  0.3608841829817422  0.6276365014896399  0.1334158980416831
  0.1307943653122265  0.6039357178646512  0.8990353508383251
  0.6242770160947160  0.8929305567172818  0.1094522809550398
  0.8968794147317567  0.1256573950967521  0.6212169997333703
  0.3854274031673128  0.8989720891444222  0.8792527826995382
  0.5955344769241506  0.6245384240091809  0.3749842527009619
  0.1313247267110427  0.3641054805735067  0.1140550463782759
  0.1399700555887620  0.1306688916390399  0.8668036134346551
  0.8571582784894574  0.3763501932307420  0.3623561037530720
  0.6210405852333380  0.8793392236888309  0.6389694681301634
  0.6177166450232363  0.6372695297857760  0.8805810772443508
  0.1209206874004778  0.8780899279336012  0.1385364651421597
  0.1274044657291853  0.1349654309364539  0.3861353940609433
  0.6068394442591014  0.3783726135107557  0.5970821697357209
  0.8939373140732982  0.3757003726156469  0.8948277237685431
  0.3728694961218864  0.5960841730438418  0.6071363702578410
  0.3584874133855962  0.8706464103394183  0.3759704992287567
  0.8627901923185917  0.1423715087937367  0.1243715053459127
  0.8771992309265570  0.6228720221187345  0.6259022496413920
  0.3863655890737974  0.1224554814712420  0.1269215049524490
  0.9014301167093208  0.8822846631442758  0.3807562886959985
  0.3707997040381059  0.3603826236701693  0.8749311775361974
 
  0.00000000E+00  0.00000000E+00  0.00000000E+00
  0.00000000E+00  0.00000000E+00  0.00000000E+00
  0.00000000E+00  0.00000000E+00  0.00000000E+00
  0.00000000E+00  0.00000000E+00  0.00000000E+00
  0.00000000E+00  0.00000000E+00  0.00000000E+00
  0.00000000E+00  0.00000000E+00  0.00000000E+00
  0.00000000E+00  0.00000000E+00  0.00000000E+00
  0.00000000E+00  0.00000000E+00  0.00000000E+00
  0.00000000E+00  0.00000000E+00  0.00000000E+00
  0.00000000E+00  0.00000000E+00  0.00000000E+00
  0.00000000E+00  0.00000000E+00  0.00000000E+00
  0.00000000E+00  0.00000000E+00  0.00000000E+00
  0.00000000E+00  0.00000000E+00  0.00000000E+00
  0.00000000E+00  0.00000000E+00  0.00000000E+00
  0.00000000E+00  0.00000000E+00  0.00000000E+00
  0.00000000E+00  0.00000000E+00  0.00000000E+00
  0.00000000E+00  0.00000000E+00  0.00000000E+00
  0.00000000E+00  0.00000000E+00  0.00000000E+00
  0.00000000E+00  0.00000000E+00  0.00000000E+00
  0.00000000E+00  0.00000000E+00  0.00000000E+00
  0.00000000E+00  0.00000000E+00  0.00000000E+00
  0.00000000E+00  0.00000000E+00  0.00000000E+00
  0.00000000E+00  0.00000000E+00  0.00000000E+00
  0.00000000E+00  0.00000000E+00  0.00000000E+00
  0.00000000E+00  0.00000000E+00  0.00000000E+00
  0.00000000E+00  0.00000000E+00  0.00000000E+00
  0.00000000E+00  0.00000000E+00  0.00000000E+00
  0.00000000E+00  0.00000000E+00  0.00000000E+00
  0.00000000E+00  0.00000000E+00  0.00000000E+00
  0.00000000E+00  0.00000000E+00  0.00000000E+00
  0.00000000E+00  0.00000000E+00  0.00000000E+00
  0.00000000E+00  0.00000000E+00  0.00000000E+00
  0.00000000E+00  0.00000000E+00  0.00000000E+00
  0.00000000E+00  0.00000000E+00  0.00000000E+00
  0.00000000E+00  0.00000000E+00  0.00000000E+00
  0.00000000E+00  0.00000000E+00  0.00000000E+00
  0.00000000E+00  0.00000000E+00  0.00000000E+00
  0.00000000E+00  0.00000000E+00  0.00000000E+00
  0.00000000E+00  0.00000000E+00  0.00000000E+00
  0.00000000E+00  0.00000000E+00  0.00000000E+00
  0.00000000E+00  0.00000000E+00  0.00000000E+00
  0.00000000E+00  0.00000000E+00  0.00000000E+00
  0.00000000E+00  0.00000000E+00  0.00000000E+00
  0.00000000E+00  0.00000000E+00  0.00000000E+00
  0.00000000E+00  0.00000000E+00  0.00000000E+00
  0.00000000E+00  0.00000000E+00  0.00000000E+00
  0.00000000E+00  0.00000000E+00  0.00000000E+00
  0.00000000E+00  0.00000000E+00  0.00000000E+00
  0.00000000E+00  0.00000000E+00  0.00000000E+00
  0.00000000E+00  0.00000000E+00  0.00000000E+00
  0.00000000E+00  0.00000000E+00  0.00000000E+00
  0.00000000E+00  0.00000000E+00  0.00000000E+00
  0.00000000E+00  0.00000000E+00  0.00000000E+00
  0.00000000E+00  0.00000000E+00  0.00000000E+00
  0.00000000E+00  0.00000000E+00  0.00000000E+00
  0.00000000E+00  0.00000000E+00  0.00000000E+00
