# Supplementary material for: From density functional theory to machine learning predictive models for electrical properties of spinel oxides
Source: Sci Rep. 2024 May 27;14:12150. doi: 10.1038/s41598-024-62788-4 (PMC11637019; doi:10.1038/s41598-024-62788-4)
Supplement: Supplementary file 1 — Supplementary Information 1. [file 41598_2024_62788_MOESM1_ESM.zip › contcars/MF_contcars/Fe5Mn3Fe9Mn7/CONTCAR]

(Fe5Mn3)[Fe9Mn7]O32                     
   1.00000000000000     
     8.5867067158048425    0.0000250522995308   -0.0040996260139558
     0.0000047597908304    8.5398769012430211   -0.0104339115368659
    -0.0040507545657262   -0.0102346796135952    8.6255567968211437
   Mn   Fe   O 
    10    14    32
Direct
  0.8736553622983152  0.3773615464171556  0.1239654227277427
  0.1244411076915242  0.8766093792990333  0.3706464297419600
  0.3765185463698657  0.3755074470086655  0.6264342836127454
  0.8735648542709384  0.6248864472720257  0.8767662431185244
  0.3778772408546516  0.6240414165897832  0.3719139632969899
  0.1257427806812288  0.6216252359314680  0.1234276833027010
  0.1200169806039071  0.1248872608690874  0.6294031545807712
  0.9978056878233943  0.4970542600044041  0.4972426567641577
  0.4962288109173798  0.0010226394579504  0.5003180528324691
  0.2533020833358179  0.7531639608917260  0.7547974372738722
  0.6252298222784773  0.6266154593103863  0.6250445234795805
  0.3767976706933140  0.8730605042947488  0.1255653514932220
  0.8751158465980922  0.1263618283238230  0.3700214223287617
  0.1249913944362788  0.3712603944844446  0.8796767648796333
  0.3730299130570884  0.1259348443886594  0.8787790947370198
  0.6253075309721439  0.1264288649133078  0.1254860586086579
  0.8723215144568144  0.8743819764362186  0.6244099790558835
  0.6259031606733672  0.3730665923550589  0.3732850918169106
  0.6264235617919667  0.8761488085531326  0.8760123742982628
  0.9984986470418704  0.9976438841496531  0.0018284017128352
  0.4988196019793421  0.5000205257803572  0.9979417768935548
  0.7538801741348706  0.2496151429473628  0.7482259220135177
  0.2530437469911107  0.2496469994663642  0.2481669622424434
  0.7489588471866497  0.7516917655581850  0.2531970267641697
  0.3895607046903677  0.3675061556843104  0.3748485490176492
  0.6181430941700938  0.1224686078267823  0.8823053561038492
  0.1054542901228075  0.8966245899691216  0.6227391206542023
  0.8752529574645465  0.6289474557002137  0.1253632434329859
  0.1321940840177120  0.6276167351367263  0.3451416755454204
  0.8639561882871618  0.8834210484585441  0.8662123363981280
  0.6212623344049675  0.3651734954893584  0.1305936051549779
  0.3503043123080190  0.1227709640011838  0.6489605922661426
  0.6365361448228057  0.1361751789582257  0.3587736963621708
  0.1257139840381143  0.3534621570627010  0.6480367427881717
  0.3793481503558098  0.6375819297963901  0.1180164084726272
  0.1211314949625546  0.6045588334559255  0.8961347486257765
  0.6209781111236126  0.8848881560742825  0.1154999965562951
  0.8830483738288919  0.1191647003043030  0.6143292265239921
  0.3939422116610203  0.8927395512638228  0.8904579712819327
  0.6308677966376663  0.6129002693004679  0.3838394747057094
  0.1263710054931977  0.3816709971599792  0.1175254291192189
  0.1338500101819662  0.1324273622349992  0.8886042623963633
  0.8568817745001240  0.3566684224891574  0.3688556716354867
  0.6368137518590586  0.8673738678559531  0.6427939788994266
  0.6228654539515475  0.6338730771936625  0.8666989047830000
  0.1367629670287442  0.8655642777143058  0.1140334339727573
  0.1105225390901765  0.1311468576638362  0.3699965000731495
  0.6309272630700278  0.3809311600553400  0.6168705611302840
  0.8846729744888080  0.3683924596590487  0.8764194666403995
  0.3968027516658950  0.6230561026113932  0.6186650416713491
  0.3722096378884814  0.8741258719290741  0.3492297787986374
  0.8629748244692976  0.1180671867682008  0.1325681665713674
  0.8621182159610683  0.6442778114690029  0.6289806265424502
  0.3865174271740983  0.1174866755637609  0.1178041201304367
  0.8675004270200475  0.8880071963880027  0.3860557998124463
  0.3670398561228794  0.3628936600589228  0.8810894363568025
 
  0.00000000E+00  0.00000000E+00  0.00000000E+00
  0.00000000E+00  0.00000000E+00  0.00000000E+00
  0.00000000E+00  0.00000000E+00  0.00000000E+00
  0.00000000E+00  0.00000000E+00  0.00000000E+00
  0.00000000E+00  0.00000000E+00  0.00000000E+00
  0.00000000E+00  0.00000000E+00  0.00000000E+00
  0.00000000E+00  0.00000000E+00  0.00000000E+00
  0.00000000E+00  0.00000000E+00  0.00000000E+00
  0.00000000E+00  0.00000000E+00  0.00000000E+00
  0.00000000E+00  0.00000000E+00  0.00000000E+00
  0.00000000E+00  0.00000000E+00  0.00000000E+00
  0.00000000E+00  0.00000000E+00  0.00000000E+00
  0.00000000E+00  0.00000000E+00  0.00000000E+00
  0.00000000E+00  0.00000000E+00  0.00000000E+00
  0.00000000E+00  0.00000000E+00  0.00000000E+00
  0.00000000E+00  0.00000000E+00  0.00000000E+00
  0.00000000E+00  0.00000000E+00  0.00000000E+00
  0.00000000E+00  0.00000000E+00  0.00000000E+00
  0.00000000E+00  0.00000000E+00  0.00000000E+00
  0.00000000E+00  0.00000000E+00  0.00000000E+00
  0.00000000E+00  0.00000000E+00  0.00000000E+00
  0.00000000E+00  0.00000000E+00  0.00000000E+00
  0.00000000E+00  0.00000000E+00  0.00000000E+00
  0.00000000E+00  0.00000000E+00  0.00000000E+00
  0.00000000E+00  0.00000000E+00  0.00000000E+00
  0.00000000E+00  0.00000000E+00  0.00000000E+00
  0.00000000E+00  0.00000000E+00  0.00000000E+00
  0.00000000E+00  0.00000000E+00  0.00000000E+00
  0.00000000E+00  0.00000000E+00  0.00000000E+00
  0.00000000E+00  0.00000000E+00  0.00000000E+00
  0.00000000E+00  0.00000000E+00  0.00000000E+00
  0.00000000E+00  0.00000000E+00  0.00000000E+00
  0.00000000E+00  0.00000000E+00  0.00000000E+00
  0.00000000E+00  0.00000000E+00  0.00000000E+00
  0.00000000E+00  0.00000000E+00  0.00000000E+00
  0.00000000E+00  0.00000000E+00  0.00000000E+00
  0.00000000E+00  0.00000000E+00  0.00000000E+00
  0.00000000E+00  0.00000000E+00  0.00000000E+00
  0.00000000E+00  0.00000000E+00  0.00000000E+00
  0.00000000E+00  0.00000000E+00  0.00000000E+00
  0.00000000E+00  0.00000000E+00  0.00000000E+00
  0.00000000E+00  0.00000000E+00  0.00000000E+00
  0.00000000E+00  0.00000000E+00  0.00000000E+00
  0.00000000E+00  0.00000000E+00  0.00000000E+00
  0.00000000E+00  0.00000000E+00  0.00000000E+00
  0.00000000E+00  0.00000000E+00  0.00000000E+00
  0.00000000E+00  0.00000000E+00  0.00000000E+00
  0.00000000E+00  0.00000000E+00  0.00000000E+00
  0.00000000E+00  0.00000000E+00  0.00000000E+00
  0.00000000E+00  0.00000000E+00  0.00000000E+00
  0.00000000E+00  0.00000000E+00  0.00000000E+00
  0.00000000E+00  0.00000000E+00  0.00000000E+00
  0.00000000E+00  0.00000000E+00  0.00000000E+00
  0.00000000E+00  0.00000000E+00  0.00000000E+00
  0.00000000E+00  0.00000000E+00  0.00000000E+00
  0.00000000E+00  0.00000000E+00  0.00000000E+00
