# Supplementary material for: From density functional theory to machine learning predictive models for electrical properties of spinel oxides
Source: Sci Rep. 2024 May 27;14:12150. doi: 10.1038/s41598-024-62788-4 (PMC11637019; doi:10.1038/s41598-024-62788-4)
Supplement: Supplementary file 1 — Supplementary Information 1. [file 41598_2024_62788_MOESM1_ESM.zip › contcars/MF_contcars/Fe6Mn2Fe0Mn16/CONTCAR]

(Fe6Mn2)[Fe0Mn16]O32                    
   1.00000000000000     
     8.6112220231207282    0.0038890826731593   -0.0038890826731593
     0.0038890826731593    8.6112220231207282    0.0038890826731593
    -0.0038890826731593    0.0038890826731594    8.6112220231207282
   Mn   Fe   O 
    18     6    32
Direct
  0.6213843295778503  0.6290274530075095  0.6213843295778503
  0.3790274530075095  0.8713843295778503  0.1286156704221497
  0.8750000000000000  0.1250000000000000  0.3750000000000000
  0.1307314640952839  0.3807314640952839  0.8750000000000000
  0.8750000000000000  0.3807314640952839  0.1307314640952839
  0.3750000000000000  0.1250000000000000  0.8750000000000000
  0.1286156704221497  0.8713843295778503  0.3790274530075095
  0.6192685359047161  0.1250000000000000  0.1307314640952839
  0.3709725469924905  0.3786156704221497  0.6213843295778503
  0.8750000000000000  0.6250000000000000  0.8750000000000000
  0.8750000000000000  0.8692685359047161  0.6192685359047161
  0.3750000000000000  0.6250000000000000  0.3750000000000000
  0.1286156704221497  0.6209725469924905  0.1286156704221497
  0.6213843295778503  0.3786156704221497  0.3709725469924905
  0.6192685359047161  0.8692685359047161  0.8750000000000000
  0.1307314640952839  0.1250000000000000  0.6192685359047161
  0.0046663618540848  0.9953336381459152  0.0046663618540848
  0.7453336381459152  0.2546663618540848  0.7453336381459152
  0.0014212974430876  0.5002560320958693  0.4997439679041307
  0.4997439679041307  0.5002560320958693  0.0014212974430876
  0.4997439679041307  0.9985787025569124  0.4997439679041307
  0.2502560320958693  0.2514212974430876  0.2502560320958693
  0.2502560320958693  0.7497439679041307  0.7485787025569124
  0.7485787025569124  0.7497439679041307  0.2502560320958693
  0.3779332318845121  0.3783837778858015  0.3779332318845121
  0.6018610956940904  0.1128613139049222  0.8871386860950778
  0.1255236771149413  0.8744763228850587  0.6099123493073435
  0.8816812810829617  0.6240673868759785  0.1202020433423172
  0.1283837778858015  0.6279332318845121  0.3720667681154879
  0.8628613139049222  0.8518610956940904  0.8628613139049222
  0.6244763228850587  0.3755236771149413  0.1400876506926565
  0.3740673868759785  0.1316812810829617  0.6297979566576828
  0.6297979566576828  0.1316812810829617  0.3740673868759785
  0.1400876506926565  0.3755236771149413  0.6244763228850587
  0.3720667681154879  0.6279332318845121  0.1283837778858015
  0.1202020433423172  0.6240673868759785  0.8816812810829617
  0.6099123493073435  0.8744763228850587  0.1255236771149413
  0.8871386860950778  0.1128613139049222  0.6018610956940904
  0.3759326131240215  0.8797979566576828  0.8816812810829617
  0.6216162221141985  0.6220667681154879  0.3779332318845121
  0.1255236771149413  0.3900876506926565  0.1255236771149413
  0.1481389043059096  0.1371386860950778  0.8628613139049222
  0.8683187189170383  0.3702020433423172  0.3740673868759785
  0.6244763228850587  0.8599123493073435  0.6244763228850587
  0.6297979566576828  0.6259326131240215  0.8683187189170383
  0.1470470234291241  0.8529529765708759  0.1470470234291241
  0.1202020433423172  0.1183187189170383  0.3759326131240215
  0.6029529765708759  0.3970470234291241  0.6029529765708759
  0.8871386860950778  0.3981389043059096  0.8871386860950778
  0.3779332318845121  0.6220667681154879  0.6216162221141985
  0.3720667681154879  0.8716162221141985  0.3720667681154879
  0.8628613139049222  0.1371386860950778  0.1481389043059096
  0.8683187189170383  0.6259326131240215  0.6297979566576828
  0.3759326131240215  0.1183187189170383  0.1202020433423172
  0.8816812810829617  0.8797979566576828  0.3759326131240215
  0.3740673868759785  0.3702020433423172  0.8683187189170383
 
  0.00000000E+00  0.00000000E+00  0.00000000E+00
  0.00000000E+00  0.00000000E+00  0.00000000E+00
  0.00000000E+00  0.00000000E+00  0.00000000E+00
  0.00000000E+00  0.00000000E+00  0.00000000E+00
  0.00000000E+00  0.00000000E+00  0.00000000E+00
  0.00000000E+00  0.00000000E+00  0.00000000E+00
  0.00000000E+00  0.00000000E+00  0.00000000E+00
  0.00000000E+00  0.00000000E+00  0.00000000E+00
  0.00000000E+00  0.00000000E+00  0.00000000E+00
  0.00000000E+00  0.00000000E+00  0.00000000E+00
  0.00000000E+00  0.00000000E+00  0.00000000E+00
  0.00000000E+00  0.00000000E+00  0.00000000E+00
  0.00000000E+00  0.00000000E+00  0.00000000E+00
  0.00000000E+00  0.00000000E+00  0.00000000E+00
  0.00000000E+00  0.00000000E+00  0.00000000E+00
  0.00000000E+00  0.00000000E+00  0.00000000E+00
  0.00000000E+00  0.00000000E+00  0.00000000E+00
  0.00000000E+00  0.00000000E+00  0.00000000E+00
  0.00000000E+00  0.00000000E+00  0.00000000E+00
  0.00000000E+00  0.00000000E+00  0.00000000E+00
  0.00000000E+00  0.00000000E+00  0.00000000E+00
  0.00000000E+00  0.00000000E+00  0.00000000E+00
  0.00000000E+00  0.00000000E+00  0.00000000E+00
  0.00000000E+00  0.00000000E+00  0.00000000E+00
  0.00000000E+00  0.00000000E+00  0.00000000E+00
  0.00000000E+00  0.00000000E+00  0.00000000E+00
  0.00000000E+00  0.00000000E+00  0.00000000E+00
  0.00000000E+00  0.00000000E+00  0.00000000E+00
  0.00000000E+00  0.00000000E+00  0.00000000E+00
  0.00000000E+00  0.00000000E+00  0.00000000E+00
  0.00000000E+00  0.00000000E+00  0.00000000E+00
  0.00000000E+00  0.00000000E+00  0.00000000E+00
  0.00000000E+00  0.00000000E+00  0.00000000E+00
  0.00000000E+00  0.00000000E+00  0.00000000E+00
  0.00000000E+00  0.00000000E+00  0.00000000E+00
  0.00000000E+00  0.00000000E+00  0.00000000E+00
  0.00000000E+00  0.00000000E+00  0.00000000E+00
  0.00000000E+00  0.00000000E+00  0.00000000E+00
  0.00000000E+00  0.00000000E+00  0.00000000E+00
  0.00000000E+00  0.00000000E+00  0.00000000E+00
  0.00000000E+00  0.00000000E+00  0.00000000E+00
  0.00000000E+00  0.00000000E+00  0.00000000E+00
  0.00000000E+00  0.00000000E+00  0.00000000E+00
  0.00000000E+00  0.00000000E+00  0.00000000E+00
  0.00000000E+00  0.00000000E+00  0.00000000E+00
  0.00000000E+00  0.00000000E+00  0.00000000E+00
  0.00000000E+00  0.00000000E+00  0.00000000E+00
  0.00000000E+00  0.00000000E+00  0.00000000E+00
  0.00000000E+00  0.00000000E+00  0.00000000E+00
  0.00000000E+00  0.00000000E+00  0.00000000E+00
  0.00000000E+00  0.00000000E+00  0.00000000E+00
  0.00000000E+00  0.00000000E+00  0.00000000E+00
  0.00000000E+00  0.00000000E+00  0.00000000E+00
  0.00000000E+00  0.00000000E+00  0.00000000E+00
  0.00000000E+00  0.00000000E+00  0.00000000E+00
  0.00000000E+00  0.00000000E+00  0.00000000E+00
