# Supplementary material for: From density functional theory to machine learning predictive models for electrical properties of spinel oxides
Source: Sci Rep. 2024 May 27;14:12150. doi: 10.1038/s41598-024-62788-4 (PMC11637019; doi:10.1038/s41598-024-62788-4)
Supplement: Supplementary file 1 — Supplementary Information 1. [file 41598_2024_62788_MOESM1_ESM.zip › contcars/MF_contcars/Fe6Mn2Fe11Mn5/CONTCAR]

(Fe6Mn2)[Fe11Mn5]O32                    
   1.00000000000000     
     8.5384993394575481   -0.0094122709408925   -0.0109018209343252
    -0.0094194148862340    8.5660047019530410   -0.0096175088387148
    -0.0108611498994956   -0.0095606214770635    8.5780750040033951
   Mn   Fe   O 
     7    17    32
Direct
  0.3763811984060510  0.8729984425059811  0.1240107175706768
  0.1262856858717356  0.8749457984612761  0.3748310312447671
  0.6252341608140597  0.1239539836568184  0.1247095077654023
  0.3786880524817349  0.3761008212712582  0.6276080409194975
  0.8722804574084080  0.6246773604327629  0.8746325250765636
  0.0007823243912171  0.5000428427928156  0.5000210850952982
  0.2494969625792365  0.2526119862970759  0.2496436101235204
  0.6234722725875415  0.6275064995881010  0.6254023543679352
  0.8737500593338225  0.1249527517075748  0.3764392600157578
  0.1250077320080862  0.3742264788729130  0.8755394114555770
  0.8740649541870198  0.3747346178020479  0.1248598708753050
  0.3757598056437743  0.1232762360705237  0.8772930436868691
  0.8714042928987880  0.8736762384819130  0.6252973926328735
  0.3788803132857836  0.6261102107919072  0.3746208484013351
  0.1261172258455190  0.6247775815636132  0.1243453260257752
  0.6264838886148141  0.3786522459957595  0.3779671400017364
  0.6234095369324848  0.8716065057192210  0.8728680978691443
  0.1241832347666048  0.1245735230133960  0.6271393326989880
  0.9988871528535910  0.0002685056498848  0.9992543658330391
  0.4984531295757151  0.4990921936099113  0.0039658131589206
  0.5009430078802382  0.0011844211557488  0.5039791617074130
  0.7508207563243303  0.2460480290158387  0.7481274799624131
  0.2501297137765519  0.7513108439099128  0.7481721693742145
  0.7509366295009485  0.7496124325255096  0.2482208726968551
  0.3957448003883570  0.3916826795091666  0.3791679471034968
  0.6143369857599907  0.1171587901958020  0.8699487461914970
  0.1110395682340268  0.8836699250690430  0.6317588301410737
  0.8858063125798026  0.6148707365247574  0.1287935788621155
  0.1449765447082925  0.6262155692173863  0.3566759359336089
  0.8623667163925859  0.8818422660085972  0.8655722070732779
  0.6370349488638070  0.3773894227873598  0.1314217248669749
  0.3621008526119454  0.1211092845874546  0.6341033605395054
  0.6316913237708306  0.1354791191821221  0.3782195104925776
  0.1253135892547235  0.3574126723960944  0.6462260464789722
  0.3658141616516488  0.6225315364915645  0.1328017756230437
  0.1300588437269710  0.6137172964933342  0.8810962151429536
  0.6316152952804472  0.8728742674125698  0.1092517385121781
  0.8819576834358642  0.1166857192444724  0.6181889297548295
  0.3848078093616039  0.8831785884240233  0.8695823521937598
  0.6197869090284698  0.6177831688492290  0.3717013980737889
  0.1085685069635076  0.3891580714992742  0.1092121342274694
  0.1322499402869894  0.1305573554503070  0.8699361602868336
  0.8620050748538546  0.3600365525526641  0.3595983785492862
  0.6336863534551327  0.8803001191010651  0.6362128951489296
  0.6174959537590965  0.6359891537280120  0.8758131199308963
  0.1200934338428041  0.8611842449715468  0.1189397546171378
  0.1080093161377675  0.1242513443492044  0.3954103955894439
  0.6335649215485617  0.3763008761263578  0.6154648548734869
  0.8808645028492776  0.3687906068773259  0.8854317490757140
  0.3770983076089607  0.6293171240359428  0.6133827757741912
  0.3819180092809589  0.8661256127233656  0.3747928480390641
  0.8809913688238566  0.1328885701050879  0.1363350282047975
  0.8644776194691346  0.6466944046811278  0.6274887706140433
  0.3775988508856045  0.1176996745220151  0.1039828866016279
  0.8678338139630313  0.8867676952052435  0.3847635005650787
  0.3672391332540101  0.3633970007867333  0.8797759923584607
 
  0.00000000E+00  0.00000000E+00  0.00000000E+00
  0.00000000E+00  0.00000000E+00  0.00000000E+00
  0.00000000E+00  0.00000000E+00  0.00000000E+00
  0.00000000E+00  0.00000000E+00  0.00000000E+00
  0.00000000E+00  0.00000000E+00  0.00000000E+00
  0.00000000E+00  0.00000000E+00  0.00000000E+00
  0.00000000E+00  0.00000000E+00  0.00000000E+00
  0.00000000E+00  0.00000000E+00  0.00000000E+00
  0.00000000E+00  0.00000000E+00  0.00000000E+00
  0.00000000E+00  0.00000000E+00  0.00000000E+00
  0.00000000E+00  0.00000000E+00  0.00000000E+00
  0.00000000E+00  0.00000000E+00  0.00000000E+00
  0.00000000E+00  0.00000000E+00  0.00000000E+00
  0.00000000E+00  0.00000000E+00  0.00000000E+00
  0.00000000E+00  0.00000000E+00  0.00000000E+00
  0.00000000E+00  0.00000000E+00  0.00000000E+00
  0.00000000E+00  0.00000000E+00  0.00000000E+00
  0.00000000E+00  0.00000000E+00  0.00000000E+00
  0.00000000E+00  0.00000000E+00  0.00000000E+00
  0.00000000E+00  0.00000000E+00  0.00000000E+00
  0.00000000E+00  0.00000000E+00  0.00000000E+00
  0.00000000E+00  0.00000000E+00  0.00000000E+00
  0.00000000E+00  0.00000000E+00  0.00000000E+00
  0.00000000E+00  0.00000000E+00  0.00000000E+00
  0.00000000E+00  0.00000000E+00  0.00000000E+00
  0.00000000E+00  0.00000000E+00  0.00000000E+00
  0.00000000E+00  0.00000000E+00  0.00000000E+00
  0.00000000E+00  0.00000000E+00  0.00000000E+00
  0.00000000E+00  0.00000000E+00  0.00000000E+00
  0.00000000E+00  0.00000000E+00  0.00000000E+00
  0.00000000E+00  0.00000000E+00  0.00000000E+00
  0.00000000E+00  0.00000000E+00  0.00000000E+00
  0.00000000E+00  0.00000000E+00  0.00000000E+00
  0.00000000E+00  0.00000000E+00  0.00000000E+00
  0.00000000E+00  0.00000000E+00  0.00000000E+00
  0.00000000E+00  0.00000000E+00  0.00000000E+00
  0.00000000E+00  0.00000000E+00  0.00000000E+00
  0.00000000E+00  0.00000000E+00  0.00000000E+00
  0.00000000E+00  0.00000000E+00  0.00000000E+00
  0.00000000E+00  0.00000000E+00  0.00000000E+00
  0.00000000E+00  0.00000000E+00  0.00000000E+00
  0.00000000E+00  0.00000000E+00  0.00000000E+00
  0.00000000E+00  0.00000000E+00  0.00000000E+00
  0.00000000E+00  0.00000000E+00  0.00000000E+00
  0.00000000E+00  0.00000000E+00  0.00000000E+00
  0.00000000E+00  0.00000000E+00  0.00000000E+00
  0.00000000E+00  0.00000000E+00  0.00000000E+00
  0.00000000E+00  0.00000000E+00  0.00000000E+00
  0.00000000E+00  0.00000000E+00  0.00000000E+00
  0.00000000E+00  0.00000000E+00  0.00000000E+00
  0.00000000E+00  0.00000000E+00  0.00000000E+00
  0.00000000E+00  0.00000000E+00  0.00000000E+00
  0.00000000E+00  0.00000000E+00  0.00000000E+00
  0.00000000E+00  0.00000000E+00  0.00000000E+00
  0.00000000E+00  0.00000000E+00  0.00000000E+00
  0.00000000E+00  0.00000000E+00  0.00000000E+00
