# Supplementary material for: From density functional theory to machine learning predictive models for electrical properties of spinel oxides
Source: Sci Rep. 2024 May 27;14:12150. doi: 10.1038/s41598-024-62788-4 (PMC11637019; doi:10.1038/s41598-024-62788-4)
Supplement: Supplementary file 1 — Supplementary Information 1. [file 41598_2024_62788_MOESM1_ESM.zip › contcars/MF_contcars/Fe6Mn2Fe13Mn3/CONTCAR]

(Fe6Mn2)[Fe13Mn3]O32                    
   1.00000000000000     
     8.5479905702048811    0.0073316485822624   -0.0024566395048971
     0.0074329018452479    8.5317436934210118    0.0192574181701082
    -0.0025285022137516    0.0192060281018904    8.5484492881235763
   Mn   Fe   O 
     5    19    32
Direct
  0.6273746738993964  0.6260983732444316  0.6262356150909483
  0.8755685832787776  0.8730140010436784  0.6252790530167260
  0.1239851891211075  0.6298377393554304  0.1224632350540844
  0.7509944165305882  0.2457834065718529  0.7495165419491983
  0.2514455184379898  0.2511684738572484  0.2497237609570249
  0.3742139961202540  0.8730796127800460  0.1254545478255196
  0.8753085543223023  0.1231111892477799  0.3746300468895782
  0.1208902414504678  0.3795316754716040  0.8757247506460786
  0.8760756639877982  0.3776470770637772  0.1223875805486827
  0.3751240068393074  0.1207217397904685  0.8778054410419500
  0.1226699437899583  0.8771317459390957  0.3753539650539111
  0.6208540118048234  0.1220816145557961  0.1258381984215688
  0.3767657199689651  0.3766398956871839  0.6237311507573722
  0.8759025645017005  0.6272360569833850  0.8744816368983308
  0.3762033762860213  0.6273104699595322  0.3738505197630388
  0.6265719403617709  0.3748471159654443  0.3765923696158211
  0.6255440531040790  0.8726769558431258  0.8775602831081812
  0.1231820045184193  0.1230585397920976  0.6225683355602740
  0.9972403781825960  0.0061831561939769  0.0026830545876066
  0.0016447329279003  0.5007562449458192  0.5002209434339022
  0.4988403587334105  0.4986411068983259  0.0024616050636936
  0.4957454219931421  0.0020005643033585  0.5031397536516167
  0.2538270743076865  0.7488637712378718  0.7455220503114717
  0.7503573746522676  0.7469331404790296  0.2470373135064605
  0.3871498941621994  0.3906561460090856  0.3879574593394253
  0.6104589921002628  0.1102652824847326  0.8892857589835970
  0.1293713565336034  0.8833717814606032  0.6179426451643408
  0.8717584629582760  0.6147706397792163  0.1186048002999982
  0.1367879177604436  0.6343109854990487  0.3768567647253462
  0.8632997151007231  0.8789304715954884  0.8801401184922710
  0.6314843724819141  0.3645823246864950  0.1316027901798478
  0.3674883071179877  0.1355483500417947  0.6343859085310513
  0.6179846903429009  0.1332323485096794  0.3649014078703843
  0.1344313001576083  0.3656852455027675  0.6308742869325954
  0.3758674607504631  0.6223851473917676  0.1376787994035595
  0.1300260456931213  0.6156898080107069  0.8710565963376737
  0.6219247501359675  0.8826287997955049  0.1192543146758211
  0.8954520921898208  0.1212806178465797  0.6120724029762812
  0.3820635318825794  0.8825567455382384  0.8723633717198140
  0.6154067174617310  0.6178513438467661  0.3721119941230171
  0.1087752694702502  0.3775689403034690  0.1089144920038407
  0.1337703096464864  0.1318027097261663  0.8672409132090166
  0.8654328808710545  0.3801686044830390  0.3644761733440305
  0.6237124493024808  0.8799814273542026  0.6371501202048222
  0.6200407341635241  0.6362100400280255  0.8784434262288272
  0.1291833508135554  0.8829698373205446  0.1351939249692649
  0.1270888737872227  0.1081789383275336  0.3907277912333100
  0.6091926970719754  0.3749136855143007  0.6086648425503114
  0.8888780068328472  0.3782884077342459  0.8886584269825235
  0.3743097009749690  0.6142073534083110  0.6154979501647233
  0.3686671175952583  0.8646244940608341  0.3787870357944598
  0.8626061539762091  0.1352951015338562  0.1300827651823653
  0.8762711966211327  0.6216977950345353  0.6320342157185266
  0.3888268843041232  0.1212067582523062  0.1085165437619153
  0.8870049086432061  0.8682568213282806  0.3716874046514462
  0.3689540599753940  0.3665293803815572  0.8665728014925236
 
  0.00000000E+00  0.00000000E+00  0.00000000E+00
  0.00000000E+00  0.00000000E+00  0.00000000E+00
  0.00000000E+00  0.00000000E+00  0.00000000E+00
  0.00000000E+00  0.00000000E+00  0.00000000E+00
  0.00000000E+00  0.00000000E+00  0.00000000E+00
  0.00000000E+00  0.00000000E+00  0.00000000E+00
  0.00000000E+00  0.00000000E+00  0.00000000E+00
  0.00000000E+00  0.00000000E+00  0.00000000E+00
  0.00000000E+00  0.00000000E+00  0.00000000E+00
  0.00000000E+00  0.00000000E+00  0.00000000E+00
  0.00000000E+00  0.00000000E+00  0.00000000E+00
  0.00000000E+00  0.00000000E+00  0.00000000E+00
  0.00000000E+00  0.00000000E+00  0.00000000E+00
  0.00000000E+00  0.00000000E+00  0.00000000E+00
  0.00000000E+00  0.00000000E+00  0.00000000E+00
  0.00000000E+00  0.00000000E+00  0.00000000E+00
  0.00000000E+00  0.00000000E+00  0.00000000E+00
  0.00000000E+00  0.00000000E+00  0.00000000E+00
  0.00000000E+00  0.00000000E+00  0.00000000E+00
  0.00000000E+00  0.00000000E+00  0.00000000E+00
  0.00000000E+00  0.00000000E+00  0.00000000E+00
  0.00000000E+00  0.00000000E+00  0.00000000E+00
  0.00000000E+00  0.00000000E+00  0.00000000E+00
  0.00000000E+00  0.00000000E+00  0.00000000E+00
  0.00000000E+00  0.00000000E+00  0.00000000E+00
  0.00000000E+00  0.00000000E+00  0.00000000E+00
  0.00000000E+00  0.00000000E+00  0.00000000E+00
  0.00000000E+00  0.00000000E+00  0.00000000E+00
  0.00000000E+00  0.00000000E+00  0.00000000E+00
  0.00000000E+00  0.00000000E+00  0.00000000E+00
  0.00000000E+00  0.00000000E+00  0.00000000E+00
  0.00000000E+00  0.00000000E+00  0.00000000E+00
  0.00000000E+00  0.00000000E+00  0.00000000E+00
  0.00000000E+00  0.00000000E+00  0.00000000E+00
  0.00000000E+00  0.00000000E+00  0.00000000E+00
  0.00000000E+00  0.00000000E+00  0.00000000E+00
  0.00000000E+00  0.00000000E+00  0.00000000E+00
  0.00000000E+00  0.00000000E+00  0.00000000E+00
  0.00000000E+00  0.00000000E+00  0.00000000E+00
  0.00000000E+00  0.00000000E+00  0.00000000E+00
  0.00000000E+00  0.00000000E+00  0.00000000E+00
  0.00000000E+00  0.00000000E+00  0.00000000E+00
  0.00000000E+00  0.00000000E+00  0.00000000E+00
  0.00000000E+00  0.00000000E+00  0.00000000E+00
  0.00000000E+00  0.00000000E+00  0.00000000E+00
  0.00000000E+00  0.00000000E+00  0.00000000E+00
  0.00000000E+00  0.00000000E+00  0.00000000E+00
  0.00000000E+00  0.00000000E+00  0.00000000E+00
  0.00000000E+00  0.00000000E+00  0.00000000E+00
  0.00000000E+00  0.00000000E+00  0.00000000E+00
  0.00000000E+00  0.00000000E+00  0.00000000E+00
  0.00000000E+00  0.00000000E+00  0.00000000E+00
  0.00000000E+00  0.00000000E+00  0.00000000E+00
  0.00000000E+00  0.00000000E+00  0.00000000E+00
  0.00000000E+00  0.00000000E+00  0.00000000E+00
  0.00000000E+00  0.00000000E+00  0.00000000E+00
