# Supplementary material for: From density functional theory to machine learning predictive models for electrical properties of spinel oxides
Source: Sci Rep. 2024 May 27;14:12150. doi: 10.1038/s41598-024-62788-4 (PMC11637019; doi:10.1038/s41598-024-62788-4)
Supplement: Supplementary file 1 — Supplementary Information 1. [file 41598_2024_62788_MOESM1_ESM.zip › contcars/MF_contcars/Fe6Mn2Fe15Mn1/CONTCAR]

(Fe6Mn2)[Fe15Mn1]O32                    
   1.00000000000000     
     8.5935747814310641   -0.0020786770101219    0.0012605747290790
    -0.0021286981198261    8.4840740841864228   -0.0021286981198261
     0.0012605747290790   -0.0020786770101219    8.5935747814310641
   Mn   Fe   O 
     3    21    32
Direct
  0.3754047379152610  0.6256960255407407  0.3754047379152610
  0.9997511438533877  0.4998952073846468  0.5008315853014267
  0.5008315853014267  0.4998952073846468  0.9997511438533877
  0.6240363541774414  0.6255947219568014  0.6240363541774414
  0.3764532652693617  0.8741060379679197  0.1246727246262793
  0.8754775343535357  0.1257612495218083  0.3739073481603228
  0.1233668949062263  0.3727779116369518  0.8760249974689742
  0.8760249974689742  0.3727779116369518  0.1233668949062263
  0.3739073481603228  0.1257612495218083  0.8754775343535357
  0.1246727246262793  0.8741060379679197  0.3764532652693617
  0.6265347345818171  0.1240072367730605  0.1254002683003392
  0.3755884888446701  0.3767047144332736  0.6267935601992818
  0.8731250094487990  0.6235860584509965  0.8731250094487990
  0.8735464279340732  0.8762310236338777  0.6251199461286845
  0.1244390311020069  0.6259456315283956  0.1244390311020069
  0.6267935601992818  0.3767047144332736  0.3755884888446701
  0.6251199461286845  0.8762310236338777  0.8735464279340732
  0.1254002683003392  0.1240072367730605  0.6265347345818171
  0.9999182952511916  0.9923557252685029  0.9999182952511916
  0.4986678669172235  0.0061536490556406  0.4986678669172235
  0.7495033501355408  0.2427482291648815  0.7495033501355408
  0.2510792499444818  0.2443556676548297  0.2510792499444818
  0.2498371813750140  0.7497368783639757  0.7582752283542362
  0.7582752283542362  0.7497368783639757  0.2498371813750140
  0.3850779088051439  0.3914705297562904  0.3850779088051439
  0.6116863224065412  0.1178305923029370  0.8881747836575542
  0.1127536029301339  0.8846603272948386  0.6135751606505551
  0.8841729001413938  0.6139721051457627  0.1101477782228386
  0.1283973474615578  0.6391942543999392  0.3587682440776945
  0.8618332350006099  0.8683831663947430  0.8618332350006099
  0.6378745088913149  0.3632799884204942  0.1380553849570774
  0.3632889107681336  0.1333306189981087  0.6361996137446724
  0.6361996137446724  0.1333306189981087  0.3632889107681336
  0.1380553849570774  0.3632799884204942  0.6378745088913149
  0.3587682440776945  0.6391942543999392  0.1283973474615578
  0.1101477782228386  0.6139721051457627  0.8841729001413938
  0.6135751606505551  0.8846603272948386  0.1127536029301339
  0.8881747836575542  0.1178305923029370  0.6116863224065412
  0.3874506709357064  0.8877578851967129  0.8850922760287219
  0.6216153786327041  0.6133846513631767  0.3881304075548542
  0.1139180244173446  0.3855447315020015  0.1139180244173446
  0.1365554761007601  0.1332773474409663  0.8638020435743670
  0.8634207268298653  0.3628698565074089  0.3618393467710845
  0.6358950803641932  0.8671430238185636  0.6358950803641932
  0.6377820173978819  0.6373222218537506  0.8624946248742731
  0.1381104446609811  0.8694516868215842  0.1381104446609811
  0.1146394802630510  0.1165358224136384  0.3874810489665705
  0.6129495974704398  0.3828508503826882  0.6129495974704398
  0.8859111309836223  0.3832340684412401  0.8859111309836223
  0.3881304075548542  0.6133846513631767  0.6216153786327041
  0.3651512979087670  0.8602143721556317  0.3651512979087670
  0.8638020435743670  0.1332773474409663  0.1365554761007601
  0.8624946248742731  0.6373222218537506  0.6377820173978819
  0.3874810489665705  0.1165358224136384  0.1146394802630510
  0.8850922760287219  0.8877578851967129  0.3874506709357064
  0.3618393467710845  0.3628698565074089  0.8634207268298653
 
  0.00000000E+00  0.00000000E+00  0.00000000E+00
  0.00000000E+00  0.00000000E+00  0.00000000E+00
  0.00000000E+00  0.00000000E+00  0.00000000E+00
  0.00000000E+00  0.00000000E+00  0.00000000E+00
  0.00000000E+00  0.00000000E+00  0.00000000E+00
  0.00000000E+00  0.00000000E+00  0.00000000E+00
  0.00000000E+00  0.00000000E+00  0.00000000E+00
  0.00000000E+00  0.00000000E+00  0.00000000E+00
  0.00000000E+00  0.00000000E+00  0.00000000E+00
  0.00000000E+00  0.00000000E+00  0.00000000E+00
  0.00000000E+00  0.00000000E+00  0.00000000E+00
  0.00000000E+00  0.00000000E+00  0.00000000E+00
  0.00000000E+00  0.00000000E+00  0.00000000E+00
  0.00000000E+00  0.00000000E+00  0.00000000E+00
  0.00000000E+00  0.00000000E+00  0.00000000E+00
  0.00000000E+00  0.00000000E+00  0.00000000E+00
  0.00000000E+00  0.00000000E+00  0.00000000E+00
  0.00000000E+00  0.00000000E+00  0.00000000E+00
  0.00000000E+00  0.00000000E+00  0.00000000E+00
  0.00000000E+00  0.00000000E+00  0.00000000E+00
  0.00000000E+00  0.00000000E+00  0.00000000E+00
  0.00000000E+00  0.00000000E+00  0.00000000E+00
  0.00000000E+00  0.00000000E+00  0.00000000E+00
  0.00000000E+00  0.00000000E+00  0.00000000E+00
  0.00000000E+00  0.00000000E+00  0.00000000E+00
  0.00000000E+00  0.00000000E+00  0.00000000E+00
  0.00000000E+00  0.00000000E+00  0.00000000E+00
  0.00000000E+00  0.00000000E+00  0.00000000E+00
  0.00000000E+00  0.00000000E+00  0.00000000E+00
  0.00000000E+00  0.00000000E+00  0.00000000E+00
  0.00000000E+00  0.00000000E+00  0.00000000E+00
  0.00000000E+00  0.00000000E+00  0.00000000E+00
  0.00000000E+00  0.00000000E+00  0.00000000E+00
  0.00000000E+00  0.00000000E+00  0.00000000E+00
  0.00000000E+00  0.00000000E+00  0.00000000E+00
  0.00000000E+00  0.00000000E+00  0.00000000E+00
  0.00000000E+00  0.00000000E+00  0.00000000E+00
  0.00000000E+00  0.00000000E+00  0.00000000E+00
  0.00000000E+00  0.00000000E+00  0.00000000E+00
  0.00000000E+00  0.00000000E+00  0.00000000E+00
  0.00000000E+00  0.00000000E+00  0.00000000E+00
  0.00000000E+00  0.00000000E+00  0.00000000E+00
  0.00000000E+00  0.00000000E+00  0.00000000E+00
  0.00000000E+00  0.00000000E+00  0.00000000E+00
  0.00000000E+00  0.00000000E+00  0.00000000E+00
  0.00000000E+00  0.00000000E+00  0.00000000E+00
  0.00000000E+00  0.00000000E+00  0.00000000E+00
  0.00000000E+00  0.00000000E+00  0.00000000E+00
  0.00000000E+00  0.00000000E+00  0.00000000E+00
  0.00000000E+00  0.00000000E+00  0.00000000E+00
  0.00000000E+00  0.00000000E+00  0.00000000E+00
  0.00000000E+00  0.00000000E+00  0.00000000E+00
  0.00000000E+00  0.00000000E+00  0.00000000E+00
  0.00000000E+00  0.00000000E+00  0.00000000E+00
  0.00000000E+00  0.00000000E+00  0.00000000E+00
  0.00000000E+00  0.00000000E+00  0.00000000E+00
