# Supplementary material for: From density functional theory to machine learning predictive models for electrical properties of spinel oxides
Source: Sci Rep. 2024 May 27;14:12150. doi: 10.1038/s41598-024-62788-4 (PMC11637019; doi:10.1038/s41598-024-62788-4)
Supplement: Supplementary file 1 — Supplementary Information 1. [file 41598_2024_62788_MOESM1_ESM.zip › contcars/MF_contcars/Fe6Mn2Fe4Mn12/CONTCAR]

(Fe6Mn2)[Fe4Mn12]O32                    
   1.00000000000000     
     8.7895808352033669    0.0047896240053404   -0.0130518735860430
     0.0045190588073202    8.5235879397939698    0.0010274452354271
    -0.0131175920965654    0.0008907036780301    8.4684681939354451
   Mn   Fe   O 
    14    10    32
Direct
  0.6243106557209828  0.6246699352078053  0.6263885385852745
  0.3746947166752292  0.8730024522779942  0.1235606072116653
  0.8745331659072093  0.1296192815607498  0.3791338600154504
  0.1281143662155912  0.3760454558298605  0.8758834869895082
  0.8748323257946211  0.3726421135257922  0.1275192809775874
  0.1286440363102201  0.8763124059286085  0.3755001329278898
  0.3777678568433913  0.3747957560131567  0.6275357935698835
  0.8731242481531254  0.6221954998833397  0.8729449678070651
  0.8725964398221535  0.8781980666692561  0.6232092951764443
  0.3724878741651665  0.6235080395091757  0.3754328757201648
  0.6219887347180162  0.3726096838381352  0.3774553439104480
  0.1285248415729185  0.1241474451523814  0.6219696074369097
  0.0003964309688627  0.0033325446535883  0.9974883789546851
  0.7455992088143688  0.7495061468278905  0.2503352800074907
  0.3771547728175975  0.1274086972143706  0.8733825605649557
  0.6196949967191543  0.1275324315005264  0.1261608086390922
  0.1284323450526230  0.6221534237465178  0.1243097029655402
  0.6224689810052126  0.8770578929297130  0.8711924616653803
  0.0046794547594189  0.5012070873033352  0.5005563426502349
  0.5009728172054082  0.5002659342221776  0.9992106823181146
  0.4986428861455465  0.0007093420683901  0.4997737547018062
  0.7481278139632082  0.2475171937703848  0.7535492834311839
  0.2538402328981206  0.2509607007335504  0.2482807972274301
  0.2500445988745525  0.7473315214150560  0.7519596652346863
  0.3730574867151333  0.3763378655418421  0.3948846826516785
  0.6139665022160656  0.1193982858786171  0.8816327112693614
  0.1192151457435102  0.8746281021106768  0.6314812409790775
  0.8963199311751566  0.5995238714053031  0.1277723733224576
  0.1441247936549246  0.6184825513791523  0.3664277668516291
  0.8540587804723643  0.8744981915129557  0.8507810888234033
  0.6243731503495269  0.3661915358731918  0.1249447286857475
  0.3766446879561087  0.1409579893626045  0.6331546538603448
  0.6204481018167556  0.1242248047479819  0.3627304108044029
  0.1229463774721893  0.3769506864059551  0.6427233056415744
  0.3634653567920552  0.6184725120849563  0.1274050144037631
  0.1252964335418341  0.6088854256946021  0.8836455590698193
  0.6227098214079589  0.8944494663742191  0.1056907236761973
  0.8788247881457210  0.1221350826712069  0.6137927820753504
  0.3848424837420339  0.8888162177635124  0.8664144337518351
  0.5907317723528607  0.6168658450417936  0.3789276212999582
  0.1287409329119527  0.3800524197589610  0.1101049491817818
  0.1495007719430745  0.1468501199788577  0.8739585370557990
  0.8737773020980981  0.3642533981419334  0.3663626850184016
  0.6273344674997574  0.8776093897226147  0.6321007616606735
  0.6237344098345972  0.6399782592389300  0.8795569119750084
  0.1287526145246289  0.8501834561419201  0.1245365422923896
  0.1254831367597831  0.1270129504500943  0.3705496711586633
  0.6281061412671747  0.3751494694232349  0.6263709946417606
  0.8773048262369727  0.3680867330326052  0.8915967787481875
  0.3735930483902976  0.6074138906911202  0.6259539572627801
  0.3719929648278040  0.8670225051337255  0.3777338113580768
  0.8556534635807225  0.1428261320598310  0.1427703647353766
  0.8719193168718320  0.6353123486825325  0.6150876033605357
  0.3867411132760452  0.1299878478374978  0.1129725200666840
  0.8837088250614187  0.8976300935310562  0.3947546182182506
  0.3809572502389358  0.3670835005447373  0.8604466874101604
 
  0.00000000E+00  0.00000000E+00  0.00000000E+00
  0.00000000E+00  0.00000000E+00  0.00000000E+00
  0.00000000E+00  0.00000000E+00  0.00000000E+00
  0.00000000E+00  0.00000000E+00  0.00000000E+00
  0.00000000E+00  0.00000000E+00  0.00000000E+00
  0.00000000E+00  0.00000000E+00  0.00000000E+00
  0.00000000E+00  0.00000000E+00  0.00000000E+00
  0.00000000E+00  0.00000000E+00  0.00000000E+00
  0.00000000E+00  0.00000000E+00  0.00000000E+00
  0.00000000E+00  0.00000000E+00  0.00000000E+00
  0.00000000E+00  0.00000000E+00  0.00000000E+00
  0.00000000E+00  0.00000000E+00  0.00000000E+00
  0.00000000E+00  0.00000000E+00  0.00000000E+00
  0.00000000E+00  0.00000000E+00  0.00000000E+00
  0.00000000E+00  0.00000000E+00  0.00000000E+00
  0.00000000E+00  0.00000000E+00  0.00000000E+00
  0.00000000E+00  0.00000000E+00  0.00000000E+00
  0.00000000E+00  0.00000000E+00  0.00000000E+00
  0.00000000E+00  0.00000000E+00  0.00000000E+00
  0.00000000E+00  0.00000000E+00  0.00000000E+00
  0.00000000E+00  0.00000000E+00  0.00000000E+00
  0.00000000E+00  0.00000000E+00  0.00000000E+00
  0.00000000E+00  0.00000000E+00  0.00000000E+00
  0.00000000E+00  0.00000000E+00  0.00000000E+00
  0.00000000E+00  0.00000000E+00  0.00000000E+00
  0.00000000E+00  0.00000000E+00  0.00000000E+00
  0.00000000E+00  0.00000000E+00  0.00000000E+00
  0.00000000E+00  0.00000000E+00  0.00000000E+00
  0.00000000E+00  0.00000000E+00  0.00000000E+00
  0.00000000E+00  0.00000000E+00  0.00000000E+00
  0.00000000E+00  0.00000000E+00  0.00000000E+00
  0.00000000E+00  0.00000000E+00  0.00000000E+00
  0.00000000E+00  0.00000000E+00  0.00000000E+00
  0.00000000E+00  0.00000000E+00  0.00000000E+00
  0.00000000E+00  0.00000000E+00  0.00000000E+00
  0.00000000E+00  0.00000000E+00  0.00000000E+00
  0.00000000E+00  0.00000000E+00  0.00000000E+00
  0.00000000E+00  0.00000000E+00  0.00000000E+00
  0.00000000E+00  0.00000000E+00  0.00000000E+00
  0.00000000E+00  0.00000000E+00  0.00000000E+00
  0.00000000E+00  0.00000000E+00  0.00000000E+00
  0.00000000E+00  0.00000000E+00  0.00000000E+00
  0.00000000E+00  0.00000000E+00  0.00000000E+00
  0.00000000E+00  0.00000000E+00  0.00000000E+00
  0.00000000E+00  0.00000000E+00  0.00000000E+00
  0.00000000E+00  0.00000000E+00  0.00000000E+00
  0.00000000E+00  0.00000000E+00  0.00000000E+00
  0.00000000E+00  0.00000000E+00  0.00000000E+00
  0.00000000E+00  0.00000000E+00  0.00000000E+00
  0.00000000E+00  0.00000000E+00  0.00000000E+00
  0.00000000E+00  0.00000000E+00  0.00000000E+00
  0.00000000E+00  0.00000000E+00  0.00000000E+00
  0.00000000E+00  0.00000000E+00  0.00000000E+00
  0.00000000E+00  0.00000000E+00  0.00000000E+00
  0.00000000E+00  0.00000000E+00  0.00000000E+00
  0.00000000E+00  0.00000000E+00  0.00000000E+00
