# Supplementary material for: From density functional theory to machine learning predictive models for electrical properties of spinel oxides
Source: Sci Rep. 2024 May 27;14:12150. doi: 10.1038/s41598-024-62788-4 (PMC11637019; doi:10.1038/s41598-024-62788-4)
Supplement: Supplementary file 1 — Supplementary Information 1. [file 41598_2024_62788_MOESM1_ESM.zip › contcars/MF_contcars/Fe6Mn2Fe9Mn7/CONTCAR]

(Fe6Mn2)[Fe9Mn7]O32                     
   1.00000000000000     
     8.5412765790782892    0.0137186062887246   -0.0266301689590012
     0.0139899066263615    8.5656397987628345    0.0077938662941428
    -0.0266244141836513    0.0077801898951156    8.6024929450074303
   Mn   Fe   O 
     9    15    32
Direct
  0.3738763305747455  0.8747410889989666  0.1198169798991060
  0.1251912618798272  0.3723789795939609  0.8757135855119458
  0.1249792707295398  0.8753544024832465  0.3739095012901856
  0.8750132282511416  0.6233592531043257  0.8722907259341355
  0.8764352283028529  0.8753077663997360  0.6273408330183017
  0.3673215917585679  0.6219328559726449  0.3774436528868037
  0.6255712400259270  0.3753351121163533  0.3758458871447630
  0.4987252059625149  0.9985491806984399  0.4985583453241560
  0.7506416859123206  0.7508145398835069  0.2503695754220843
  0.6208918827472090  0.6257465684726924  0.6285674285733904
  0.8786424571467393  0.1276382514755952  0.3738577556882419
  0.8761046858615060  0.3748609191656698  0.1221873600860590
  0.3746247244908858  0.1264095234465898  0.8772508957256235
  0.6235183496021648  0.1262071927311581  0.1221160658746285
  0.3747000632067738  0.3747907934790504  0.6311450074290690
  0.1263479077940346  0.6226714341087956  0.1198273403276247
  0.6254675323836025  0.8777080775875206  0.8747783712256236
  0.1283103941274248  0.1261843731314158  0.6282108795888632
  0.9954507626192921  0.9984718179902430  0.0002841863882210
  0.0003222907127025  0.4943501321212338  0.4962502915507088
  0.4997077392061300  0.4983389697861327  0.9957809655626235
  0.7512073021759633  0.2505710968065316  0.7514975347097916
  0.2502927620595443  0.2559581854397592  0.2552003126903628
  0.2539395714778721  0.7533400229171647  0.7529165206034065
  0.3726627966646632  0.3894049570324114  0.3901164296723394
  0.6285872662503422  0.1170972445928413  0.8811017162885690
  0.1307123376015937  0.8862263971626234  0.6148660504671852
  0.8922742692139991  0.6050173954867262  0.1240771060531571
  0.1349964399230714  0.6223739719260379  0.3647107194317485
  0.8637251367108973  0.8742303940571574  0.8758425549212348
  0.6366784722046432  0.3681017420133372  0.1211919451505494
  0.3601775743022841  0.1443018775101166  0.6263258548679005
  0.6458635320936779  0.1245565521649894  0.3569264147433273
  0.1327200348529090  0.3684345612245536  0.6260524558000711
  0.3633321030327963  0.6174984940910520  0.1229652094495819
  0.1262127317571000  0.6290201460667717  0.8851774585269823
  0.6218184527354680  0.8932642212784430  0.1074324105671565
  0.8850851425989887  0.1338962911804131  0.6123017786746843
  0.3855895343683144  0.8848165592553912  0.8727081609505163
  0.5965921924462450  0.6265013085440572  0.3944241450027448
  0.1180141332183311  0.3806029494041567  0.1249166181069867
  0.1220681580381253  0.1184370517667901  0.8631463450799757
  0.8778678589187194  0.3654487722454434  0.3620319256965914
  0.6278880532395021  0.8577926783218572  0.6422607475853326
  0.6227673102552629  0.6354719689025004  0.8691421314061429
  0.1202344804064097  0.8626491055465095  0.1334531741685439
  0.1210050193723049  0.1260133706229709  0.3839093288367295
  0.6139967065771899  0.3831780232386777  0.6302362522353278
  0.8750869873555089  0.3719194460387456  0.8868136296991338
  0.3788977804096945  0.6130202813743608  0.6324617563753279
  0.3504270028507790  0.8513901092346217  0.3668548395331044
  0.8726370125435210  0.1355255114821432  0.1327364542910772
  0.8619880274989242  0.6175569711244151  0.6178520942513046
  0.3866131160039288  0.1331188689340479  0.1313876313890674
  0.9001752804704282  0.8939690842367369  0.3796117968186010
  0.3760215870750869  0.3681431560283599  0.8658048615032783
 
  0.00000000E+00  0.00000000E+00  0.00000000E+00
  0.00000000E+00  0.00000000E+00  0.00000000E+00
  0.00000000E+00  0.00000000E+00  0.00000000E+00
  0.00000000E+00  0.00000000E+00  0.00000000E+00
  0.00000000E+00  0.00000000E+00  0.00000000E+00
  0.00000000E+00  0.00000000E+00  0.00000000E+00
  0.00000000E+00  0.00000000E+00  0.00000000E+00
  0.00000000E+00  0.00000000E+00  0.00000000E+00
  0.00000000E+00  0.00000000E+00  0.00000000E+00
  0.00000000E+00  0.00000000E+00  0.00000000E+00
  0.00000000E+00  0.00000000E+00  0.00000000E+00
  0.00000000E+00  0.00000000E+00  0.00000000E+00
  0.00000000E+00  0.00000000E+00  0.00000000E+00
  0.00000000E+00  0.00000000E+00  0.00000000E+00
  0.00000000E+00  0.00000000E+00  0.00000000E+00
  0.00000000E+00  0.00000000E+00  0.00000000E+00
  0.00000000E+00  0.00000000E+00  0.00000000E+00
  0.00000000E+00  0.00000000E+00  0.00000000E+00
  0.00000000E+00  0.00000000E+00  0.00000000E+00
  0.00000000E+00  0.00000000E+00  0.00000000E+00
  0.00000000E+00  0.00000000E+00  0.00000000E+00
  0.00000000E+00  0.00000000E+00  0.00000000E+00
  0.00000000E+00  0.00000000E+00  0.00000000E+00
  0.00000000E+00  0.00000000E+00  0.00000000E+00
  0.00000000E+00  0.00000000E+00  0.00000000E+00
  0.00000000E+00  0.00000000E+00  0.00000000E+00
  0.00000000E+00  0.00000000E+00  0.00000000E+00
  0.00000000E+00  0.00000000E+00  0.00000000E+00
  0.00000000E+00  0.00000000E+00  0.00000000E+00
  0.00000000E+00  0.00000000E+00  0.00000000E+00
  0.00000000E+00  0.00000000E+00  0.00000000E+00
  0.00000000E+00  0.00000000E+00  0.00000000E+00
  0.00000000E+00  0.00000000E+00  0.00000000E+00
  0.00000000E+00  0.00000000E+00  0.00000000E+00
  0.00000000E+00  0.00000000E+00  0.00000000E+00
  0.00000000E+00  0.00000000E+00  0.00000000E+00
  0.00000000E+00  0.00000000E+00  0.00000000E+00
  0.00000000E+00  0.00000000E+00  0.00000000E+00
  0.00000000E+00  0.00000000E+00  0.00000000E+00
  0.00000000E+00  0.00000000E+00  0.00000000E+00
  0.00000000E+00  0.00000000E+00  0.00000000E+00
  0.00000000E+00  0.00000000E+00  0.00000000E+00
  0.00000000E+00  0.00000000E+00  0.00000000E+00
  0.00000000E+00  0.00000000E+00  0.00000000E+00
  0.00000000E+00  0.00000000E+00  0.00000000E+00
  0.00000000E+00  0.00000000E+00  0.00000000E+00
  0.00000000E+00  0.00000000E+00  0.00000000E+00
  0.00000000E+00  0.00000000E+00  0.00000000E+00
  0.00000000E+00  0.00000000E+00  0.00000000E+00
  0.00000000E+00  0.00000000E+00  0.00000000E+00
  0.00000000E+00  0.00000000E+00  0.00000000E+00
  0.00000000E+00  0.00000000E+00  0.00000000E+00
  0.00000000E+00  0.00000000E+00  0.00000000E+00
  0.00000000E+00  0.00000000E+00  0.00000000E+00
  0.00000000E+00  0.00000000E+00  0.00000000E+00
  0.00000000E+00  0.00000000E+00  0.00000000E+00
