# Supplementary material for: From density functional theory to machine learning predictive models for electrical properties of spinel oxides
Source: Sci Rep. 2024 May 27;14:12150. doi: 10.1038/s41598-024-62788-4 (PMC11637019; doi:10.1038/s41598-024-62788-4)
Supplement: Supplementary file 1 — Supplementary Information 1. [file 41598_2024_62788_MOESM1_ESM.zip › contcars/MF_contcars/Fe8Mn0Fe0Mn16/CONTCAR]

(Fe8Mn0)[Fe0Mn16]O32                    
   1.00000000000000     
     8.5926288108010489    0.0000000000000000    0.0000000000000000
     0.0000000000000000    8.5926288108010489    0.0000000000000000
     0.0000000000000000    0.0000000000000000    8.5926288108010489
   Mn   Fe   O 
    16     8    32
Direct
  0.6250000000000000  0.6250000000000000  0.6250000000000000
  0.3750000000000000  0.8750000000000000  0.1250000000000000
  0.8750000000000000  0.1250000000000000  0.3750000000000000
  0.1250000000000000  0.3750000000000000  0.8750000000000000
  0.8750000000000000  0.3750000000000000  0.1250000000000000
  0.3750000000000000  0.1250000000000000  0.8750000000000000
  0.1250000000000000  0.8750000000000000  0.3750000000000000
  0.6250000000000000  0.1250000000000000  0.1250000000000000
  0.3750000000000000  0.3750000000000000  0.6250000000000000
  0.8750000000000000  0.6250000000000000  0.8750000000000000
  0.8750000000000000  0.8750000000000000  0.6250000000000000
  0.3750000000000000  0.6250000000000000  0.3750000000000000
  0.1250000000000000  0.6250000000000000  0.1250000000000000
  0.6250000000000000  0.3750000000000000  0.3750000000000000
  0.6250000000000000  0.8750000000000000  0.8750000000000000
  0.1250000000000000  0.1250000000000000  0.6250000000000000
  0.0000000000000000  0.0000000000000000  0.0000000000000000
  0.0000000000000000  0.5000000000000000  0.5000000000000000
  0.5000000000000000  0.5000000000000000  0.0000000000000000
  0.5000000000000000  0.0000000000000000  0.5000000000000000
  0.7500000000000000  0.2500000000000000  0.7500000000000000
  0.2500000000000000  0.2500000000000000  0.2500000000000000
  0.2500000000000000  0.7500000000000000  0.7500000000000000
  0.7500000000000000  0.7500000000000000  0.2500000000000000
  0.3801999442108723  0.3801999442108723  0.3801999442108723
  0.6198000557891277  0.1198000557891277  0.8801999442108723
  0.1198000557891277  0.8801999442108723  0.6198000557891277
  0.8801999442108723  0.6198000557891277  0.1198000557891277
  0.1301999442108723  0.6301999442108723  0.3698000557891277
  0.8698000557891277  0.8698000557891277  0.8698000557891277
  0.6301999442108723  0.3698000557891277  0.1301999442108723
  0.3698000557891277  0.1301999442108723  0.6301999442108723
  0.6301999442108723  0.1301999442108723  0.3698000557891277
  0.1301999442108723  0.3698000557891277  0.6301999442108723
  0.3698000557891277  0.6301999442108723  0.1301999442108723
  0.1198000557891277  0.6198000557891277  0.8801999442108723
  0.6198000557891277  0.8801999442108723  0.1198000557891277
  0.8801999442108723  0.1198000557891277  0.6198000557891277
  0.3801999442108723  0.8801999442108723  0.8801999442108723
  0.6198000557891277  0.6198000557891277  0.3801999442108723
  0.1198000557891277  0.3801999442108723  0.1198000557891277
  0.1301999442108723  0.1301999442108723  0.8698000557891277
  0.8698000557891277  0.3698000557891277  0.3698000557891277
  0.6301999442108723  0.8698000557891277  0.6301999442108723
  0.6301999442108723  0.6301999442108723  0.8698000557891277
  0.1301999442108723  0.8698000557891277  0.1301999442108723
  0.1198000557891277  0.1198000557891277  0.3801999442108723
  0.6198000557891277  0.3801999442108723  0.6198000557891277
  0.8801999442108723  0.3801999442108723  0.8801999442108723
  0.3801999442108723  0.6198000557891277  0.6198000557891277
  0.3698000557891277  0.8698000557891277  0.3698000557891277
  0.8698000557891277  0.1301999442108723  0.1301999442108723
  0.8698000557891277  0.6301999442108723  0.6301999442108723
  0.3801999442108723  0.1198000557891277  0.1198000557891277
  0.8801999442108723  0.8801999442108723  0.3801999442108723
  0.3698000557891277  0.3698000557891277  0.8698000557891277
 
  0.00000000E+00  0.00000000E+00  0.00000000E+00
  0.00000000E+00  0.00000000E+00  0.00000000E+00
  0.00000000E+00  0.00000000E+00  0.00000000E+00
  0.00000000E+00  0.00000000E+00  0.00000000E+00
  0.00000000E+00  0.00000000E+00  0.00000000E+00
  0.00000000E+00  0.00000000E+00  0.00000000E+00
  0.00000000E+00  0.00000000E+00  0.00000000E+00
  0.00000000E+00  0.00000000E+00  0.00000000E+00
  0.00000000E+00  0.00000000E+00  0.00000000E+00
  0.00000000E+00  0.00000000E+00  0.00000000E+00
  0.00000000E+00  0.00000000E+00  0.00000000E+00
  0.00000000E+00  0.00000000E+00  0.00000000E+00
  0.00000000E+00  0.00000000E+00  0.00000000E+00
  0.00000000E+00  0.00000000E+00  0.00000000E+00
  0.00000000E+00  0.00000000E+00  0.00000000E+00
  0.00000000E+00  0.00000000E+00  0.00000000E+00
  0.00000000E+00  0.00000000E+00  0.00000000E+00
  0.00000000E+00  0.00000000E+00  0.00000000E+00
  0.00000000E+00  0.00000000E+00  0.00000000E+00
  0.00000000E+00  0.00000000E+00  0.00000000E+00
  0.00000000E+00  0.00000000E+00  0.00000000E+00
  0.00000000E+00  0.00000000E+00  0.00000000E+00
  0.00000000E+00  0.00000000E+00  0.00000000E+00
  0.00000000E+00  0.00000000E+00  0.00000000E+00
  0.00000000E+00  0.00000000E+00  0.00000000E+00
  0.00000000E+00  0.00000000E+00  0.00000000E+00
  0.00000000E+00  0.00000000E+00  0.00000000E+00
  0.00000000E+00  0.00000000E+00  0.00000000E+00
  0.00000000E+00  0.00000000E+00  0.00000000E+00
  0.00000000E+00  0.00000000E+00  0.00000000E+00
  0.00000000E+00  0.00000000E+00  0.00000000E+00
  0.00000000E+00  0.00000000E+00  0.00000000E+00
  0.00000000E+00  0.00000000E+00  0.00000000E+00
  0.00000000E+00  0.00000000E+00  0.00000000E+00
  0.00000000E+00  0.00000000E+00  0.00000000E+00
  0.00000000E+00  0.00000000E+00  0.00000000E+00
  0.00000000E+00  0.00000000E+00  0.00000000E+00
  0.00000000E+00  0.00000000E+00  0.00000000E+00
  0.00000000E+00  0.00000000E+00  0.00000000E+00
  0.00000000E+00  0.00000000E+00  0.00000000E+00
  0.00000000E+00  0.00000000E+00  0.00000000E+00
  0.00000000E+00  0.00000000E+00  0.00000000E+00
  0.00000000E+00  0.00000000E+00  0.00000000E+00
  0.00000000E+00  0.00000000E+00  0.00000000E+00
  0.00000000E+00  0.00000000E+00  0.00000000E+00
  0.00000000E+00  0.00000000E+00  0.00000000E+00
  0.00000000E+00  0.00000000E+00  0.00000000E+00
  0.00000000E+00  0.00000000E+00  0.00000000E+00
  0.00000000E+00  0.00000000E+00  0.00000000E+00
  0.00000000E+00  0.00000000E+00  0.00000000E+00
  0.00000000E+00  0.00000000E+00  0.00000000E+00
  0.00000000E+00  0.00000000E+00  0.00000000E+00
  0.00000000E+00  0.00000000E+00  0.00000000E+00
  0.00000000E+00  0.00000000E+00  0.00000000E+00
  0.00000000E+00  0.00000000E+00  0.00000000E+00
  0.00000000E+00  0.00000000E+00  0.00000000E+00
