# Supplementary material for: From density functional theory to machine learning predictive models for electrical properties of spinel oxides
Source: Sci Rep. 2024 May 27;14:12150. doi: 10.1038/s41598-024-62788-4 (PMC11637019; doi:10.1038/s41598-024-62788-4)
Supplement: Supplementary file 1 — Supplementary Information 1. [file 41598_2024_62788_MOESM1_ESM.zip › contcars/MF_contcars/Fe8Mn0Fe11Mn5/CONTCAR]

(Fe8Mn0)[Fe11Mn5]O32                    
   1.00000000000000     
     8.5385611521380600   -0.0193693334739098   -0.0130823116205944
    -0.0193693334739098    8.5385611521380600    0.0130823116205944
    -0.0129076004940264    0.0129076004940264    8.5085489419550147
   Mn   Fe   O 
     5    19    32
Direct
  0.3750182670885565  0.8757716875477968  0.1268096452848795
  0.1256657891121904  0.3743342108878096  0.8753740013440847
  0.3743278040601155  0.1256721959398845  0.8759302420105826
  0.6242283124522032  0.1249817329114435  0.1268096452848795
  0.8764393442308744  0.6235606557691256  0.8750602531710427
  0.6321949857576143  0.6321648397609252  0.6221189493566897
  0.8732397508988541  0.1233937795203914  0.3753729696265609
  0.8750695453798301  0.3729977176176291  0.1263898002459527
  0.1243063268664528  0.8748883236495359  0.3765671937927380
  0.3771939709437504  0.3786986505356893  0.6244896009057399
  0.8678351602390748  0.8678050142423857  0.6221189493566897
  0.3766062204796086  0.6267602491011459  0.3753729696265609
  0.1270022823823709  0.6249304546201699  0.1263898002459527
  0.6251116763504641  0.3756936731335472  0.3765671937927380
  0.6243470167327700  0.8756529832672300  0.8747210583399578
  0.1213013494643107  0.1228060290562496  0.6244896009057399
  0.9955670512275887  0.9997105607846066  0.9977809152805150
  0.0008955247642106  0.4991044752357894  0.4942026805179509
  0.5002894392153934  0.5044329487724113  0.9977809152805150
  0.4933869191458200  0.0066130808541800  0.5013582670214589
  0.7510194313730452  0.2464010331256645  0.7493510231157856
  0.2503911767961142  0.2496088232038858  0.2554660724621343
  0.2535989668743355  0.7489805686269548  0.7493510231157856
  0.7551361340298826  0.7448638659701174  0.2495414847602078
  0.3871816826862045  0.3758716350723219  0.3847130967649974
  0.6253429992166701  0.1118135238858926  0.8729133388137669
  0.1199546324811536  0.8819018740909641  0.6169443455733230
  0.8872987430833987  0.6127012569166013  0.1263454579729597
  0.1248686073529797  0.6357223047424725  0.3668219420415681
  0.8630208921853679  0.8750055744406211  0.8639006503465723
  0.6350461832317436  0.3812858789365805  0.1354733548425742
  0.3614224211808974  0.1385775788191026  0.6243573278886672
  0.6246550953843055  0.1380312159203854  0.3787916193035201
  0.1343659908238664  0.3656340091761336  0.6189473380809716
  0.3634083352321937  0.6209051426567243  0.1305657069396702
  0.1273766480913139  0.6281307559815872  0.8882847594979353
  0.6296270712372163  0.8703729287627837  0.1139238625859775
  0.8855230140398760  0.1211658436109033  0.6202117690729310
  0.3881864761141074  0.8746570007833299  0.8729133388137669
  0.6273684724037807  0.6169738747733646  0.3831441350482194
  0.1146258398439599  0.3853741601560401  0.1320461444944456
  0.1231932609263993  0.1210343929462212  0.8615260196097196
  0.8642776952575275  0.3751313926470203  0.3668219420415681
  0.6258356488725738  0.8741643511274262  0.6299255132408561
  0.6249944255593789  0.6369791078146321  0.8639006503465723
  0.1187141210634195  0.8649538167682564  0.1354733548425742
  0.1241283649276781  0.1128183173137955  0.3847130967649974
  0.6180981259090359  0.3800453675188464  0.6169443455733230
  0.8718692440184128  0.3726233519086861  0.8882847594979353
  0.3788341563890967  0.6144769859601240  0.6202117690729310
  0.3619687840796146  0.8753449046156945  0.3787916193035201
  0.8790948573432757  0.1365916647678063  0.1305657069396702
  0.8746909997568366  0.6253090002431634  0.6244393617068766
  0.3728630331618490  0.1271369668381510  0.1240192634745014
  0.8830261252266354  0.8726315275962193  0.3831441350482194
  0.3789656070537788  0.3768067390736007  0.8615260196097196
 
  0.00000000E+00  0.00000000E+00  0.00000000E+00
  0.00000000E+00  0.00000000E+00  0.00000000E+00
  0.00000000E+00  0.00000000E+00  0.00000000E+00
  0.00000000E+00  0.00000000E+00  0.00000000E+00
  0.00000000E+00  0.00000000E+00  0.00000000E+00
  0.00000000E+00  0.00000000E+00  0.00000000E+00
  0.00000000E+00  0.00000000E+00  0.00000000E+00
  0.00000000E+00  0.00000000E+00  0.00000000E+00
  0.00000000E+00  0.00000000E+00  0.00000000E+00
  0.00000000E+00  0.00000000E+00  0.00000000E+00
  0.00000000E+00  0.00000000E+00  0.00000000E+00
  0.00000000E+00  0.00000000E+00  0.00000000E+00
  0.00000000E+00  0.00000000E+00  0.00000000E+00
  0.00000000E+00  0.00000000E+00  0.00000000E+00
  0.00000000E+00  0.00000000E+00  0.00000000E+00
  0.00000000E+00  0.00000000E+00  0.00000000E+00
  0.00000000E+00  0.00000000E+00  0.00000000E+00
  0.00000000E+00  0.00000000E+00  0.00000000E+00
  0.00000000E+00  0.00000000E+00  0.00000000E+00
  0.00000000E+00  0.00000000E+00  0.00000000E+00
  0.00000000E+00  0.00000000E+00  0.00000000E+00
  0.00000000E+00  0.00000000E+00  0.00000000E+00
  0.00000000E+00  0.00000000E+00  0.00000000E+00
  0.00000000E+00  0.00000000E+00  0.00000000E+00
  0.00000000E+00  0.00000000E+00  0.00000000E+00
  0.00000000E+00  0.00000000E+00  0.00000000E+00
  0.00000000E+00  0.00000000E+00  0.00000000E+00
  0.00000000E+00  0.00000000E+00  0.00000000E+00
  0.00000000E+00  0.00000000E+00  0.00000000E+00
  0.00000000E+00  0.00000000E+00  0.00000000E+00
  0.00000000E+00  0.00000000E+00  0.00000000E+00
  0.00000000E+00  0.00000000E+00  0.00000000E+00
  0.00000000E+00  0.00000000E+00  0.00000000E+00
  0.00000000E+00  0.00000000E+00  0.00000000E+00
  0.00000000E+00  0.00000000E+00  0.00000000E+00
  0.00000000E+00  0.00000000E+00  0.00000000E+00
  0.00000000E+00  0.00000000E+00  0.00000000E+00
  0.00000000E+00  0.00000000E+00  0.00000000E+00
  0.00000000E+00  0.00000000E+00  0.00000000E+00
  0.00000000E+00  0.00000000E+00  0.00000000E+00
  0.00000000E+00  0.00000000E+00  0.00000000E+00
  0.00000000E+00  0.00000000E+00  0.00000000E+00
  0.00000000E+00  0.00000000E+00  0.00000000E+00
  0.00000000E+00  0.00000000E+00  0.00000000E+00
  0.00000000E+00  0.00000000E+00  0.00000000E+00
  0.00000000E+00  0.00000000E+00  0.00000000E+00
  0.00000000E+00  0.00000000E+00  0.00000000E+00
  0.00000000E+00  0.00000000E+00  0.00000000E+00
  0.00000000E+00  0.00000000E+00  0.00000000E+00
  0.00000000E+00  0.00000000E+00  0.00000000E+00
  0.00000000E+00  0.00000000E+00  0.00000000E+00
  0.00000000E+00  0.00000000E+00  0.00000000E+00
  0.00000000E+00  0.00000000E+00  0.00000000E+00
  0.00000000E+00  0.00000000E+00  0.00000000E+00
  0.00000000E+00  0.00000000E+00  0.00000000E+00
  0.00000000E+00  0.00000000E+00  0.00000000E+00
