# Supplementary material for: From density functional theory to machine learning predictive models for electrical properties of spinel oxides
Source: Sci Rep. 2024 May 27;14:12150. doi: 10.1038/s41598-024-62788-4 (PMC11637019; doi:10.1038/s41598-024-62788-4)
Supplement: Supplementary file 1 — Supplementary Information 1. [file 41598_2024_62788_MOESM1_ESM.zip › contcars/MF_contcars/Fe8Mn0Fe13Mn3/CONTCAR]

(Fe8Mn0)[Fe13Mn3]O32                    
   1.00000000000000     
     8.5178194359415969   -0.0318190774293970    0.0009198375163563
    -0.0318019476261308    8.5238801991840383    0.0084696616135313
     0.0010860150371648    0.0082687395630527    8.5018066176239042
   Mn   Fe   O 
     3    21    32
Direct
  0.6244175159530059  0.6259563152634087  0.6229166656858354
  0.8739865487153935  0.1234130478111766  0.3769744462070790
  0.8756908348464094  0.6259976909495961  0.8721515190028057
  0.3781853868627110  0.8764394383202614  0.1280325881353619
  0.1261874245019854  0.3734509221175273  0.8686797243803781
  0.8728006075437165  0.3723678591363395  0.1250337134351582
  0.3747194730456727  0.1264554911574010  0.8753800723893832
  0.1241528846953770  0.8750341172515590  0.3806205616450384
  0.6254934828823551  0.1252341908138987  0.1267249630744942
  0.3734787674863256  0.3755825405063646  0.6228533663259199
  0.8761192627575980  0.8754156415666188  0.6249919410917855
  0.3750585184702118  0.6235681580265648  0.3772566210037951
  0.1256030457200694  0.6241582049321224  0.1268531802807757
  0.6199808096335602  0.3763449590743662  0.3764574104444662
  0.6276976414548159  0.8762765236105352  0.8734100438427390
  0.1240605060136275  0.1250845213374916  0.6245816090176390
  0.0013900070091921  0.0026616265022597  0.0035607367603347
  0.9959094164173905  0.5037662932938147  0.4979657363523344
  0.4980487753963843  0.5039136662914956  0.0034931738463442
  0.4962484609878430  0.0050979541509051  0.5024005217511913
  0.7516087654948080  0.2459573813004425  0.7493533974830697
  0.2493126639052079  0.2465719538192133  0.2455060863183292
  0.2536656948881770  0.7473918402873920  0.7503393805363530
  0.7531745670989807  0.7446404042044463  0.2467499041526935
  0.3843655733178295  0.3722492330540774  0.3686333217846141
  0.6138720479810473  0.1178293197642901  0.8804389669371346
  0.1296468671707984  0.8723601001322692  0.6151896260343719
  0.8884104811523272  0.6138073405499682  0.1235120695156695
  0.1249959757960113  0.6337827225754751  0.3635337280079511
  0.8634289501869858  0.8787901323143217  0.8807851614344671
  0.6352581196466787  0.3784987864930045  0.1302127965548650
  0.3694021632136781  0.1303142358999239  0.6387326033997098
  0.6214343765210941  0.1351616184881266  0.3691314860631465
  0.1212753356178382  0.3776404733871033  0.6357072213898292
  0.3645920364565924  0.6351618617077079  0.1287428118558438
  0.1306373138402961  0.6144810510013912  0.8869725463797096
  0.6147951059585637  0.8720236016968599  0.1176344025174529
  0.8822861487547868  0.1179999341853417  0.6275468957904735
  0.3818843178374820  0.8846439707622054  0.8851084455867735
  0.6238397290330795  0.6132857046690887  0.3712472226412373
  0.1170144764807404  0.3843055660051959  0.1185997837978334
  0.1364224632456654  0.1342532220116297  0.8787282797346663
  0.8651309573357295  0.3754886896594201  0.3631131298479886
  0.6216816221528774  0.8794906945682968  0.6370221933238582
  0.6213257312596667  0.6376800672879668  0.8762932842399067
  0.1343492433039870  0.8643540234593914  0.1305004089151538
  0.1270724807573771  0.1126206033164934  0.3728910309775415
  0.6267535864753242  0.3718350955766070  0.6134328141869787
  0.8849223657367418  0.3718691246378114  0.8848453984810263
  0.3736413702562160  0.6180788267314199  0.6198786302085963
  0.3672921930731050  0.8778990464867960  0.3647066240922214
  0.8762992086694581  0.1379202419786552  0.1240509618860486
  0.8742645275949101  0.6336775190611661  0.6253281936029254
  0.3729342746482232  0.1132795426305293  0.1139877130524525
  0.8867122701331240  0.8734641334186932  0.3703133535247503
  0.3670676246109394  0.3649727747635367  0.8808915310715122
 
  0.00000000E+00  0.00000000E+00  0.00000000E+00
  0.00000000E+00  0.00000000E+00  0.00000000E+00
  0.00000000E+00  0.00000000E+00  0.00000000E+00
  0.00000000E+00  0.00000000E+00  0.00000000E+00
  0.00000000E+00  0.00000000E+00  0.00000000E+00
  0.00000000E+00  0.00000000E+00  0.00000000E+00
  0.00000000E+00  0.00000000E+00  0.00000000E+00
  0.00000000E+00  0.00000000E+00  0.00000000E+00
  0.00000000E+00  0.00000000E+00  0.00000000E+00
  0.00000000E+00  0.00000000E+00  0.00000000E+00
  0.00000000E+00  0.00000000E+00  0.00000000E+00
  0.00000000E+00  0.00000000E+00  0.00000000E+00
  0.00000000E+00  0.00000000E+00  0.00000000E+00
  0.00000000E+00  0.00000000E+00  0.00000000E+00
  0.00000000E+00  0.00000000E+00  0.00000000E+00
  0.00000000E+00  0.00000000E+00  0.00000000E+00
  0.00000000E+00  0.00000000E+00  0.00000000E+00
  0.00000000E+00  0.00000000E+00  0.00000000E+00
  0.00000000E+00  0.00000000E+00  0.00000000E+00
  0.00000000E+00  0.00000000E+00  0.00000000E+00
  0.00000000E+00  0.00000000E+00  0.00000000E+00
  0.00000000E+00  0.00000000E+00  0.00000000E+00
  0.00000000E+00  0.00000000E+00  0.00000000E+00
  0.00000000E+00  0.00000000E+00  0.00000000E+00
  0.00000000E+00  0.00000000E+00  0.00000000E+00
  0.00000000E+00  0.00000000E+00  0.00000000E+00
  0.00000000E+00  0.00000000E+00  0.00000000E+00
  0.00000000E+00  0.00000000E+00  0.00000000E+00
  0.00000000E+00  0.00000000E+00  0.00000000E+00
  0.00000000E+00  0.00000000E+00  0.00000000E+00
  0.00000000E+00  0.00000000E+00  0.00000000E+00
  0.00000000E+00  0.00000000E+00  0.00000000E+00
  0.00000000E+00  0.00000000E+00  0.00000000E+00
  0.00000000E+00  0.00000000E+00  0.00000000E+00
  0.00000000E+00  0.00000000E+00  0.00000000E+00
  0.00000000E+00  0.00000000E+00  0.00000000E+00
  0.00000000E+00  0.00000000E+00  0.00000000E+00
  0.00000000E+00  0.00000000E+00  0.00000000E+00
  0.00000000E+00  0.00000000E+00  0.00000000E+00
  0.00000000E+00  0.00000000E+00  0.00000000E+00
  0.00000000E+00  0.00000000E+00  0.00000000E+00
  0.00000000E+00  0.00000000E+00  0.00000000E+00
  0.00000000E+00  0.00000000E+00  0.00000000E+00
  0.00000000E+00  0.00000000E+00  0.00000000E+00
  0.00000000E+00  0.00000000E+00  0.00000000E+00
  0.00000000E+00  0.00000000E+00  0.00000000E+00
  0.00000000E+00  0.00000000E+00  0.00000000E+00
  0.00000000E+00  0.00000000E+00  0.00000000E+00
  0.00000000E+00  0.00000000E+00  0.00000000E+00
  0.00000000E+00  0.00000000E+00  0.00000000E+00
  0.00000000E+00  0.00000000E+00  0.00000000E+00
  0.00000000E+00  0.00000000E+00  0.00000000E+00
  0.00000000E+00  0.00000000E+00  0.00000000E+00
  0.00000000E+00  0.00000000E+00  0.00000000E+00
  0.00000000E+00  0.00000000E+00  0.00000000E+00
  0.00000000E+00  0.00000000E+00  0.00000000E+00
