# Supplementary material for: From density functional theory to machine learning predictive models for electrical properties of spinel oxides
Source: Sci Rep. 2024 May 27;14:12150. doi: 10.1038/s41598-024-62788-4 (PMC11637019; doi:10.1038/s41598-024-62788-4)
Supplement: Supplementary file 1 — Supplementary Information 1. [file 41598_2024_62788_MOESM1_ESM.zip › contcars/MF_contcars/Fe8Mn0Fe15Mn1/CONTCAR]

(Fe8Mn0)[Fe15Mn1]O32                    
   1.00000000000000     
     8.4945997977312739   -0.0228983632185844   -0.0228983632185844
    -0.0228983632185844    8.4945997977312739    0.0228983632185844
    -0.0228983632185844    0.0228983632185844    8.4945997977312739
   Mn   Fe   O 
     1    23    32
Direct
  0.6250000000000000  0.3750000000000000  0.3750000000000000
  0.6284480227642462  0.6255785586705329  0.6255785586705329
  0.3704026543866092  0.8750000000000000  0.1204026543866092
  0.8755785586705329  0.1244214413294671  0.3784480227642462
  0.1250000000000000  0.3750000000000000  0.8750000000000000
  0.8755785586705329  0.3784480227642462  0.1244214413294671
  0.3704026543866092  0.1204026543866092  0.8750000000000000
  0.1250000000000000  0.8750000000000000  0.3750000000000000
  0.6215519772357538  0.1244214413294671  0.1244214413294671
  0.3744214413294671  0.3715519772357538  0.6255785586705329
  0.8795973456133908  0.6295973456133908  0.8750000000000000
  0.8795973456133908  0.8750000000000000  0.6295973456133908
  0.3744214413294671  0.6255785586705329  0.3715519772357538
  0.1250000000000000  0.6295973456133908  0.1204026543866092
  0.6250000000000000  0.8750000000000000  0.8750000000000000
  0.1250000000000000  0.1204026543866092  0.6295973456133908
  0.9989738887789485  0.0010261112210515  0.0010261112210515
  0.0046862924379028  0.4982218705188899  0.4982218705188899
  0.5017781294811101  0.4982218705188899  0.9953137075620972
  0.5017781294811101  0.9953137075620972  0.4982218705188899
  0.7482218705188899  0.2517781294811101  0.7546862924379028
  0.2453137075620972  0.2517781294811101  0.2517781294811101
  0.2510261112210515  0.7489738887789485  0.7489738887789485
  0.7482218705188899  0.7546862924379028  0.2517781294811101
  0.3726095846165691  0.3841397862885856  0.3841397862885856
  0.6204675311338264  0.1225347068685920  0.8873895174511404
  0.1213039549981758  0.8786960450018242  0.6225480713411500
  0.8729141210708988  0.6152726109091446  0.1270858789291012
  0.1373895174511404  0.6274652931314080  0.3704675311338264
  0.8725480713411500  0.8713039549981758  0.8713039549981758
  0.6341397862885856  0.3658602137114144  0.1226095846165691
  0.3770858789291012  0.1347273890908554  0.6229141210708988
  0.6341397862885856  0.1226095846165691  0.3658602137114144
  0.1373895174511404  0.3704675311338264  0.6274652931314080
  0.3770858789291012  0.6229141210708988  0.1347273890908554
  0.1213039549981758  0.6225480713411500  0.8786960450018242
  0.6204675311338264  0.8873895174511404  0.1225347068685920
  0.8729141210708988  0.1270858789291012  0.6152726109091446
  0.3774519286588500  0.8786960450018242  0.8786960450018242
  0.6158602137114144  0.6273904153834309  0.3841397862885856
  0.1126104825488596  0.3795324688661736  0.1225347068685920
  0.1286960450018242  0.1274519286588500  0.8713039549981758
  0.8773904153834309  0.3658602137114144  0.3658602137114144
  0.6295324688661736  0.8626104825488596  0.6274652931314080
  0.6295324688661736  0.6274652931314080  0.8626104825488596
  0.1286960450018242  0.8713039549981758  0.1274519286588500
  0.1126104825488596  0.1225347068685920  0.3795324688661736
  0.6158602137114144  0.3841397862885856  0.6273904153834309
  0.8774652931314080  0.3795324688661736  0.8873895174511404
  0.3843078340413584  0.6156921659586416  0.6156921659586416
  0.3725347068685920  0.8626104825488596  0.3704675311338264
  0.8656921659586416  0.1343078340413584  0.1343078340413584
  0.8652726109091446  0.6229141210708988  0.6229141210708988
  0.3847273890908554  0.1270858789291012  0.1270858789291012
  0.8774652931314080  0.8873895174511404  0.3795324688661736
  0.3725347068685920  0.3704675311338264  0.8626104825488596
 
  0.00000000E+00  0.00000000E+00  0.00000000E+00
  0.00000000E+00  0.00000000E+00  0.00000000E+00
  0.00000000E+00  0.00000000E+00  0.00000000E+00
  0.00000000E+00  0.00000000E+00  0.00000000E+00
  0.00000000E+00  0.00000000E+00  0.00000000E+00
  0.00000000E+00  0.00000000E+00  0.00000000E+00
  0.00000000E+00  0.00000000E+00  0.00000000E+00
  0.00000000E+00  0.00000000E+00  0.00000000E+00
  0.00000000E+00  0.00000000E+00  0.00000000E+00
  0.00000000E+00  0.00000000E+00  0.00000000E+00
  0.00000000E+00  0.00000000E+00  0.00000000E+00
  0.00000000E+00  0.00000000E+00  0.00000000E+00
  0.00000000E+00  0.00000000E+00  0.00000000E+00
  0.00000000E+00  0.00000000E+00  0.00000000E+00
  0.00000000E+00  0.00000000E+00  0.00000000E+00
  0.00000000E+00  0.00000000E+00  0.00000000E+00
  0.00000000E+00  0.00000000E+00  0.00000000E+00
  0.00000000E+00  0.00000000E+00  0.00000000E+00
  0.00000000E+00  0.00000000E+00  0.00000000E+00
  0.00000000E+00  0.00000000E+00  0.00000000E+00
  0.00000000E+00  0.00000000E+00  0.00000000E+00
  0.00000000E+00  0.00000000E+00  0.00000000E+00
  0.00000000E+00  0.00000000E+00  0.00000000E+00
  0.00000000E+00  0.00000000E+00  0.00000000E+00
  0.00000000E+00  0.00000000E+00  0.00000000E+00
  0.00000000E+00  0.00000000E+00  0.00000000E+00
  0.00000000E+00  0.00000000E+00  0.00000000E+00
  0.00000000E+00  0.00000000E+00  0.00000000E+00
  0.00000000E+00  0.00000000E+00  0.00000000E+00
  0.00000000E+00  0.00000000E+00  0.00000000E+00
  0.00000000E+00  0.00000000E+00  0.00000000E+00
  0.00000000E+00  0.00000000E+00  0.00000000E+00
  0.00000000E+00  0.00000000E+00  0.00000000E+00
  0.00000000E+00  0.00000000E+00  0.00000000E+00
  0.00000000E+00  0.00000000E+00  0.00000000E+00
  0.00000000E+00  0.00000000E+00  0.00000000E+00
  0.00000000E+00  0.00000000E+00  0.00000000E+00
  0.00000000E+00  0.00000000E+00  0.00000000E+00
  0.00000000E+00  0.00000000E+00  0.00000000E+00
  0.00000000E+00  0.00000000E+00  0.00000000E+00
  0.00000000E+00  0.00000000E+00  0.00000000E+00
  0.00000000E+00  0.00000000E+00  0.00000000E+00
  0.00000000E+00  0.00000000E+00  0.00000000E+00
  0.00000000E+00  0.00000000E+00  0.00000000E+00
  0.00000000E+00  0.00000000E+00  0.00000000E+00
  0.00000000E+00  0.00000000E+00  0.00000000E+00
  0.00000000E+00  0.00000000E+00  0.00000000E+00
  0.00000000E+00  0.00000000E+00  0.00000000E+00
  0.00000000E+00  0.00000000E+00  0.00000000E+00
  0.00000000E+00  0.00000000E+00  0.00000000E+00
  0.00000000E+00  0.00000000E+00  0.00000000E+00
  0.00000000E+00  0.00000000E+00  0.00000000E+00
  0.00000000E+00  0.00000000E+00  0.00000000E+00
  0.00000000E+00  0.00000000E+00  0.00000000E+00
  0.00000000E+00  0.00000000E+00  0.00000000E+00
  0.00000000E+00  0.00000000E+00  0.00000000E+00
