# Supplementary material for: From density functional theory to machine learning predictive models for electrical properties of spinel oxides
Source: Sci Rep. 2024 May 27;14:12150. doi: 10.1038/s41598-024-62788-4 (PMC11637019; doi:10.1038/s41598-024-62788-4)
Supplement: Supplementary file 1 — Supplementary Information 1. [file 41598_2024_62788_MOESM1_ESM.zip › contcars/MF_contcars/Fe8Mn0Fe2Mn14/CONTCAR]

(Fe8Mn0)[Fe2Mn14]O32                    
   1.00000000000000     
     8.8164241329595061    0.0000000000000000    0.0000000000000000
     0.0000000000000000    8.4646653290711580   -0.0086516591677880
     0.0000000000000000   -0.0086516591677880    8.4646653290711580
   Mn   Fe   O 
    14    10    32
Direct
  0.6256284132539065  0.6249790426282544  0.6249790426282544
  0.3717767053225742  0.8752847446653078  0.1247152553346922
  0.8748702531332881  0.1251223784705999  0.3746869662033063
  0.1266151579866346  0.3766387810109109  0.8747730588340588
  0.8748702531332881  0.3746869662033063  0.1251223784705999
  0.3717767053225742  0.1247152553346922  0.8752847446653078
  0.1266151579866346  0.8747730588340588  0.3766387810109109
  0.6220321432974316  0.1240615176552566  0.1240615176552566
  0.8748702531332881  0.6253130337966937  0.8748776215294001
  0.8748702531332881  0.8748776215294001  0.6253130337966937
  0.1266151579866346  0.6233612189890891  0.1252269411659412
  0.6256284132539065  0.3750209573717456  0.3750209573717456
  0.6220321432974316  0.8759384823447434  0.8759384823447434
  0.1266151579866346  0.1252269411659412  0.6233612189890891
  0.3773468300244289  0.3746088160779237  0.6253911839220763
  0.3773468300244289  0.6253911839220763  0.3746088160779237
  0.0025471721997334  0.0000000000000000  0.0000000000000000
  0.0040339568680210  0.5000000000000000  0.5000000000000000
  0.5003658563415456  0.5000000000000000  0.0000000000000000
  0.5003658563415456  0.0000000000000000  0.5000000000000000
  0.7476295941338122  0.2499487570496868  0.7500512429503132
  0.2504636775852092  0.2528386332945161  0.2528386332945161
  0.2504636775852092  0.7471613667054839  0.7471613667054839
  0.7476295941338122  0.7500512429503132  0.2499487570496868
  0.3777867950471787  0.3852688145215595  0.3852688145215595
  0.6215613204946706  0.1117519464159216  0.8882480535840784
  0.1200218290964656  0.8802272490750482  0.6188412289743610
  0.8758621544887930  0.6164209959540088  0.1235095553570034
  0.1399480238867739  0.6284121027573519  0.3715878972426481
  0.8756972741761899  0.8672619034672380  0.8672619034672380
  0.6289162851890069  0.3577911695286886  0.1215252279532919
  0.3752765660313386  0.1373242147742388  0.6217730390325755
  0.6289162851890069  0.1215252279532919  0.3577911695286886
  0.1399480238867739  0.3715878972426481  0.6284121027573519
  0.3752765660313386  0.6217730390325755  0.1373242147742388
  0.1200218290964656  0.6188412289743610  0.8802272490750482
  0.6215613204946706  0.8882480535840784  0.1117519464159216
  0.8758621544887930  0.1235095553570034  0.6164209959540088
  0.3754172241446767  0.8744790728405221  0.8744790728405221
  0.6111912052787218  0.6268455498653509  0.3731544501346491
  0.1200218290964656  0.3811587710256390  0.1197727509249518
  0.1263722058336612  0.1336470769666676  0.8663529230333324
  0.8703676747942950  0.3732903125326388  0.3732903125326388
  0.6289162851890069  0.8784747720467081  0.6422088304713114
  0.6289162851890069  0.6422088304713114  0.8784747720467081
  0.1263722058336612  0.8663529230333324  0.1336470769666676
  0.1200218290964656  0.1197727509249518  0.3811587710256390
  0.6111912052787218  0.3731544501346491  0.6268455498653509
  0.8758621544887930  0.3835790040459912  0.8764904446429966
  0.3777867950471787  0.6147311854784405  0.6147311854784405
  0.3752765660313386  0.8626757852257612  0.3782269609674316
  0.8756972741761899  0.1327380965327620  0.1327380965327620
  0.8703676747942950  0.6267096874673612  0.6267096874673612
  0.3754172241446767  0.1255209271594779  0.1255209271594779
  0.8758621544887930  0.8764904446429966  0.3835790040459912
  0.3752765660313386  0.3782269609674316  0.8626757852257612
 
  0.00000000E+00  0.00000000E+00  0.00000000E+00
  0.00000000E+00  0.00000000E+00  0.00000000E+00
  0.00000000E+00  0.00000000E+00  0.00000000E+00
  0.00000000E+00  0.00000000E+00  0.00000000E+00
  0.00000000E+00  0.00000000E+00  0.00000000E+00
  0.00000000E+00  0.00000000E+00  0.00000000E+00
  0.00000000E+00  0.00000000E+00  0.00000000E+00
  0.00000000E+00  0.00000000E+00  0.00000000E+00
  0.00000000E+00  0.00000000E+00  0.00000000E+00
  0.00000000E+00  0.00000000E+00  0.00000000E+00
  0.00000000E+00  0.00000000E+00  0.00000000E+00
  0.00000000E+00  0.00000000E+00  0.00000000E+00
  0.00000000E+00  0.00000000E+00  0.00000000E+00
  0.00000000E+00  0.00000000E+00  0.00000000E+00
  0.00000000E+00  0.00000000E+00  0.00000000E+00
  0.00000000E+00  0.00000000E+00  0.00000000E+00
  0.00000000E+00  0.00000000E+00  0.00000000E+00
  0.00000000E+00  0.00000000E+00  0.00000000E+00
  0.00000000E+00  0.00000000E+00  0.00000000E+00
  0.00000000E+00  0.00000000E+00  0.00000000E+00
  0.00000000E+00  0.00000000E+00  0.00000000E+00
  0.00000000E+00  0.00000000E+00  0.00000000E+00
  0.00000000E+00  0.00000000E+00  0.00000000E+00
  0.00000000E+00  0.00000000E+00  0.00000000E+00
  0.00000000E+00  0.00000000E+00  0.00000000E+00
  0.00000000E+00  0.00000000E+00  0.00000000E+00
  0.00000000E+00  0.00000000E+00  0.00000000E+00
  0.00000000E+00  0.00000000E+00  0.00000000E+00
  0.00000000E+00  0.00000000E+00  0.00000000E+00
  0.00000000E+00  0.00000000E+00  0.00000000E+00
  0.00000000E+00  0.00000000E+00  0.00000000E+00
  0.00000000E+00  0.00000000E+00  0.00000000E+00
  0.00000000E+00  0.00000000E+00  0.00000000E+00
  0.00000000E+00  0.00000000E+00  0.00000000E+00
  0.00000000E+00  0.00000000E+00  0.00000000E+00
  0.00000000E+00  0.00000000E+00  0.00000000E+00
  0.00000000E+00  0.00000000E+00  0.00000000E+00
  0.00000000E+00  0.00000000E+00  0.00000000E+00
  0.00000000E+00  0.00000000E+00  0.00000000E+00
  0.00000000E+00  0.00000000E+00  0.00000000E+00
  0.00000000E+00  0.00000000E+00  0.00000000E+00
  0.00000000E+00  0.00000000E+00  0.00000000E+00
  0.00000000E+00  0.00000000E+00  0.00000000E+00
  0.00000000E+00  0.00000000E+00  0.00000000E+00
  0.00000000E+00  0.00000000E+00  0.00000000E+00
  0.00000000E+00  0.00000000E+00  0.00000000E+00
  0.00000000E+00  0.00000000E+00  0.00000000E+00
  0.00000000E+00  0.00000000E+00  0.00000000E+00
  0.00000000E+00  0.00000000E+00  0.00000000E+00
  0.00000000E+00  0.00000000E+00  0.00000000E+00
  0.00000000E+00  0.00000000E+00  0.00000000E+00
  0.00000000E+00  0.00000000E+00  0.00000000E+00
  0.00000000E+00  0.00000000E+00  0.00000000E+00
  0.00000000E+00  0.00000000E+00  0.00000000E+00
  0.00000000E+00  0.00000000E+00  0.00000000E+00
  0.00000000E+00  0.00000000E+00  0.00000000E+00
